# Supplementary material for: Genomic Prediction of Testcross Performance in Canola (Brassica napus)
Source: PLoS One. 2016 Jan 29;11(1):e0147769. doi: 10.1371/journal.pone.0147769 (PMC4732662; doi:10.1371/journal.pone.0147769)
Supplement: S1 File — (XLSX) [file pone.0147769.s003.xlsx]

## Sheet: Supporting file 1
Best linear unbiased estimate (BLUE) values generated for all the seven traits.
Yield (dt/ha)	Oil-yield (dt/ha)	Seed oil content (%)	Seed GSL (μmol/g)	Emergence (1-9)	Lodging resistance (1-9)	DTF
34.4106	15.2798	48.1676	11.5298	6.85277	6.69629	170.909
NA	NA	NA	NA	NA	NA	NA
34.6131	15.6698	50.2676	7.92975	7.22777	7.24629	170.159
35.8181	15.0298	47.3676	9.02975	7.17777	8.39629	171.034
34.6681	15.7098	49.0676	9.12975	7.02777	8.19629	170.784
36.6206	16.0098	48.9676	8.32975	6.87777	7.29629	171.159
34.8506	15.7098	49.6676	9.22975	6.92777	6.99629	171.709
35.7881	16.7798	51.1676	9.12975	6.95277	7.09629	168.834
34.8156	15.7898	49.5676	8.92975	7.02777	6.64629	170.584
34.5381	16.2698	48.9676	11.1298	7.40277	7.19629	171.259
32.9656	14.6598	52.0676	8.82975	7.12777	7.54629	170.734
34.4906	16.0998	52.1676	7.62975	6.57777	7.04629	170.184
35.5606	16.6098	49.8676	8.72975	7.02777	7.29629	170.784
32.0531	13.7698	48.8676	9.92975	6.87777	7.74629	172.684
33.5931	16.6498	51.8676	7.22975	7.27777	7.59629	171.209
33.3181	14.9698	49.7676	7.72975	7.02777	7.89629	172.209
34.6706	15.7898	46.9676	10.8298	7.20277	6.64629	171.284
32.9306	14.9698	49.6676	9.52975	7.07777	6.64629	170.634
33.3831	15.6398	49.5676	10.9298	6.70277	7.59629	169.884
32.8031	14.0398	47.1676	10.0298	6.92777	7.69629	170.534
31.9781	14.0798	49.1676	10.5298	6.67777	6.64629	171.734
32.8706	16.2498	52.7676	8.22975	7.20277	7.39629	170.934
31.7431	14.7098	48.4676	11.3298	6.87777	7.79629	172.584
31.4631	13.5898	48.2676	12.0298	7.05277	6.84629	169.409
32.4131	15.3298	51.1676	9.12975	6.87777	6.54629	169.934
32.8706	15.0498	52.7676	9.62975	6.65277	6.59629	169.434
31.7906	15.0198	50.9676	10.2298	6.87777	6.99629	170.784
33.3956	16.1698	53.1676	8.42975	7.05277	6.44629	170.484
35.2706	16.3798	51.6676	9.52975	7.85277	6.59629	169.909
32.7931	15.5498	51.6676	8.62975	6.52777	7.19629	169.484
33.0281	14.5398	49.5676	11.9298	6.52777	7.19629	170.134
32.2281	16.2598	50.8676	8.82975	6.87777	6.89629	170.409
32.8531	16.0198	51.7676	7.02975	7.27777	6.69629	169.709
34.1231	16.5998	51.7676	7.82975	6.50277	6.54629	169.034
34.2756	14.6898	50.2676	12.1298	7.57777	6.84629	170.559
33.1181	15.2598	51.2676	6.92975	7.17777	6.44629	170.209
32.6656	14.7898	51.3676	9.72975	6.92777	7.34629	170.459
33.3181	15.5898	51.9676	9.32975	6.72777	6.74629	171.284
29.4056	14.2698	51.6676	8.82975	7.12777	7.39629	170.484
34.0156	16.4498	51.0676	10.9298	6.55277	6.74629	169.959
32.1256	13.6198	50.1676	12.3298	6.90277	6.39629	170.809
31.9956	14.7998	49.6676	11.1298	7.57777	7.79629	170.959
31.2631	14.5398	49.0676	9.42975	6.67777	7.34629	170.484
32.5681	15.1798	51.3676	8.52975	7.45277	6.54629	169.684
34.7281	15.9098	47.9676	8.72975	7.30277	7.64629	169.459
NA	NA	NA	NA	NA	NA	NA
32.9993	NA	NA	NA	7.02777	6.84629	168.959
34.6856	16.3598	52.0676	7.92975	6.65168	6.54629	170.659
34.1756	15.4098	48.9676	10.2298	7.10277	7.39629	168.884
32.4031	14.6098	51.3676	9.02975	6.60277	7.04629	171.309
32.7981	15.8298	52.3676	8.32975	7.37777	6.19629	169.634
30.7831	13.6398	48.0676	11.0298	6.77777	7.44629	173.184
32.1956	14.8198	51.1676	8.12975	6.87777	7.99629	171.834
30.9106	14.3498	50.0676	8.12975	6.65277	7.89629	172.159
32.2106	15.0398	50.7676	6.42975	7.50277	7.39629	171.134
32.2556	15.9498	52.4676	8.02975	6.80277	6.94629	170.484
30.3831	14.1498	48.6676	10.4298	6.90277	7.24629	170.159
31.3556	15.0898	50.9676	10.4298	6.72777	6.94629	171.059
33.5706	15.8998	48.9676	10.0298	6.62777	6.49629	172.784
32.4631	15.0298	51.4676	10.1298	6.20277	7.24629	171.334
32.6331	15.5998	49.9676	9.52975	7.05277	6.94629	170.534
33.9706	15.4898	50.2676	10.0298	6.85277	7.19629	170.559
33.2931	16.7698	50.6676	10.3298	7.07777	7.49629	171.959
33.9481	18.0398	51.7676	9.82975	7.12777	7.69629	170.984
32.5931	17.1698	49.8676	10.4298	7.42777	6.59629	169.984
32.3556	16.4298	50.5676	11.4298	6.92777	6.34629	170.359
32.1031	15.9398	50.1676	10.8298	7.27777	6.94629	171.142
30.9431	15.4898	50.8676	11.1298	6.12777	6.79629	170.759
32.2906	14.9998	48.1676	10.8298	6.75277	7.49629	169.609
31.3656	16.0498	49.1676	9.12975	6.82777	7.34629	170.434
29.4306	15.7898	48.1676	10.8298	7.15277	7.24629	169.959
30.9081	15.5998	49.6676	8.12975	7.05277	7.79629	170.684
31.4756	17.5898	50.0676	9.82975	6.87777	7.44629	170.234
30.8856	15.3298	51.8676	11.0298	6.75277	7.24629	170.759
33.0056	17.4298	50.2676	10.5298	7.20277	6.74629	169.484
31.5731	16.3398	50.9676	10.7298	7.10277	6.79629	169.684
33.4206	15.4398	48.7676	10.0298	6.52777	8.04629	171.809
29.8331	15.5198	47.6676	8.52975	7.20277	8.09629	170.984
31.6181	15.2898	48.9676	8.82975	7.47777	7.24629	170.784
33.4881	16.5498	50.3676	10.0298	7.30277	7.69629	169.484
31.5456	14.7598	51.4676	9.42975	7.17777	8.24629	170.334
34.1281	16.6098	50.9676	11.4298	7.37777	7.64629	169.484
32.5231	17.1298	51.5676	8.72975	6.27777	6.84629	170.309
32.1706	15.8798	52.5676	6.92975	6.40277	7.34629	169.759
32.0056	16.4198	50.8676	8.52975	7.10277	7.99629	169.034
30.4881	15.4498	51.3676	7.92975	7.30277	7.24629	169.734
31.3831	15.7998	51.6676	8.82975	6.17777	7.34629	170.234
29.5506	14.9598	47.6676	9.52975	6.22777	7.44629	169.959
31.9656	16.3098	50.1676	9.42975	6.55277	7.04629	171.209
29.9806	15.3798	51.7676	10.7298	6.45277	7.34629	169.784
32.7131	16.7698	51.4676	9.22975	7.07777	7.19629	168.934
28.5531	15.8398	51.5676	7.22975	7.72777	6.94629	168.709
31.7656	15.2298	50.3676	9.02975	6.90277	7.39629	169.684
32.9381	16.0898	50.7676	8.12975	7.50277	7.69629	167.909
33.5431	15.9398	49.8676	9.82975	7.02777	8.04629	168.709
33.6306	16.8198	51.1676	8.42975	7.27777	7.59629	169.709
30.8681	16.4398	49.7676	8.12975	7.22777	7.89629	170.459
31.5706	15.3598	51.8676	8.72975	7.40277	8.14629	170.484
32.0656	16.2798	50.2676	9.92975	7.22777	8.24629	170.734
32.2331	16.0398	50.0676	12.6298	6.57777	7.24629	172.434
32.3581	16.3198	51.8676	10.1298	6.45277	6.94629	170.959
30.3356	15.4198	51.1676	11.1298	6.50277	7.04629	170.384
28.9431	14.0198	49.4676	12.2298	6.27777	7.44629	171.209
31.3331	15.6398	49.6676	11.5298	6.67777	7.49629	171.709
31.4431	14.6498	50.9676	10.5298	6.95277	6.79629	171.984
27.016	NA	45.1	10.6	6.55277	7.34955	172.359
30.8006	15.3398	50.7676	10.2298	7.47777	6.94629	171.209
28.9281	14.2298	50.7676	10.5298	7.12777	6.64629	171.534
32.1681	14.7298	51.6676	9.22975	6.85277	6.59629	171.634
32.3456	15.6198	52.1676	9.62975	6.47777	7.94629	172.109
32.0181	16.7198	51.4676	9.22975	7.30277	6.94629	171.559
33.1131	15.4398	51.0676	9.02975	7.12777	7.54629	170.184
27.6931	15.0098	49.9676	9.12975	7.10277	7.88064	173.284
30.2381	15.2098	49.1676	10.0298	6.92777	7.21397	173.384
28.2831	14.0098	49.2676	9.12975	6.35277	7.04731	172.209
30.8031	16.0598	49.1676	9.62975	6.85277	7.31397	172.334
31.2456	15.8098	49.1676	12.3298	6.95277	6.51397	172.909
32.5345	16.5098	49.6676	9.92975	6.65277	7.21397	172.059
31.6231	15.9698	49.4676	7.82975	7.25277	7.54731	171.134
31.2681	16.0798	49.2676	8.92975	6.97777	7.38064	173.509
32.5706	16.1998	50.5676	8.72975	7.35277	7.51397	171.909
30.1306	16.0298	50.5676	7.82975	6.70277	6.48064	171.859
33.3231	16.1498	50.8676	8.42975	6.70277	7.68064	172.109
31.6831	15.5198	49.9676	8.12975	6.72777	7.44731	173.109
31.2581	17.4298	50.9676	8.02975	6.42777	7.88064	172.284
30.4906	15.2498	49.5676	7.82975	6.35277	7.11397	173.859
31.3981	14.2998	49.6676	5.92975	5.77777	7.24731	172.384
33.4031	16.3598	50.6676	8.42975	6.45277	6.94731	173.734
29.7106	14.6498	48.3676	11.6298	6.05277	7.54731	173.584
30.5406	15.5298	49.6676	8.72975	6.92777	7.31397	172.459
30.1231	14.8998	50.9676	8.32975	6.37777	7.31397	172.684
34.2731	16.1298	49.0676	5.92975	6.22777	7.41397	173.259
30.0381	14.2798	47.3676	6.72975	6.15277	6.78064	172.984
30.1731	14.6498	48.3676	11.8298	6.10277	7.51397	175.234
30.6031	15.9698	51.7676	9.12975	5.77777	7.11397	175.284
28.0356	16.2498	50.7676	11.8298	6.62777	7.18064	172.459
32.2406	15.7798	52.1676	7.92975	6.05277	6.54731	172.484
32.0381	16.3298	50.6676	9.72975	6.47777	7.01397	172.209
32.9681	16.6698	49.6676	7.62975	6.27777	6.98064	172.759
27.1831	14.8898	49.7676	9.12975	6.47777	6.48064	173.534
30.4906	16.2198	50.7676	11.7298	6.47777	6.44731	173.234
32.9506	15.3198	49.7676	9.62975	6.52777	7.71397	171.909
32.3956	16.8998	49.4676	7.12975	6.05277	7.48064	173.334
30.6706	15.4598	47.2676	9.22975	6.60277	6.84731	173.934
32.9656	14.3598	49.9676	9.12975	6.42777	7.44731	174.684
30.3131	15.7198	48.9676	11.1298	6.42777	6.41397	173.109
30.4156	16.1898	49.3676	9.62975	6.52777	6.71397	172.234
30.5081	15.3498	47.7676	10.4298	6.70277	6.44731	174.434
29.9181	15.0298	50.4676	9.92975	6.60277	7.01397	174.484
32.0656	15.0498	50.6676	11.3298	6.52777	6.64731	173.059
32.6731	15.8798	48.7676	8.42975	6.37777	7.28064	171.959
30.6272	NA	NA	NA	NA	6.42546	NA
31.4206	16.0198	49.3676	9.72975	6.77777	6.88064	172.309
33.5581	15.9398	48.7676	9.02975	6.55277	6.98064	172.409
33.3806	15.9298	47.9676	10.8298	5.90277	7.08064	171.734
28.1181	15.3598	49.4676	9.22975	6.15277	5.61397	172.584
29.6731	15.4698	48.7676	8.12975	6.02777	6.51397	172.459
31.6306	15.2398	48.5676	9.62975	6.65277	7.14731	173.659
30.1006	16.2098	51.4676	6.62975	6.10277	7.31397	172.709
33.5706	15.9198	50.0676	8.92975	6.52777	7.71397	172.284
29.5006	14.5998	47.1676	7.02975	6.30277	6.84731	173.084
31.7356	14.3798	48.5676	8.52975	6.65277	7.28064	172.134
28.9406	15.5198	50.3676	8.42975	6.27777	7.51397	173.709
28.8831	15.4998	46.8676	9.02975	6.35277	8.04731	173.509
30.2156	15.2698	48.8676	8.02975	6.87777	6.71397	172.709
29.7931	14.4098	49.7676	8.72975	6.80277	6.71397	173.984
30.8906	15.3598	50.0676	6.52975	6.50277	7.28064	173.284
28.3331	14.9898	49.4676	8.52975	5.75277	7.24731	173.409
29.1681	15.8798	50.4676	8.12975	6.00277	6.31397	173.309
29.8481	14.3198	50.3676	8.22975	7.02777	6.71397	172.284
31.0481	16.0798	50.1676	9.32975	6.67777	6.94731	171.834
30.9706	16.0698	50.7676	7.32975	6.37777	6.51397	171.709
29.3481	14.5698	49.5676	6.52975	5.72777	6.68064	172.784
30.6756	13.6698	49.0676	8.62975	6.45277	6.58064	172.784
32.1056	15.9498	50.9676	8.12975	6.35277	6.88064	173.309
30.5031	16.0398	50.8676	7.92975	5.87777	6.24731	173.734
24.1837	12.0456	47.7822	8.40311	5.51297	6.74014	170.482
32.2756	15.6998	49.1676	10.9298	6.95277	7.08064	171.484
32.5956	16.5498	49.2676	11.2298	6.12777	8.04731	172.309
33.9561	16.3168	46.133	10.8508	6.5327	7.64618	171.582
31.4786	14.8868	46.733	10.1008	7.1327	7.29618	171.582
32.4961	15.5468	46.483	10.9508	6.96603	6.94618	169.832
32.3736	15.9718	46.033	12.1008	6.86603	6.39618	170.573
33.0511	16.2118	46.633	12.4008	7.19936	7.74618	172.44
32.3911	15.4568	46.933	10.8008	6.7327	7.04618	171.373
29.7486	NA	NA	NA	NA	NA	NA
31.7011	14.6268	46.783	10.2508	6.7327	6.79618	170.873
32.2786	15.7518	47.583	9.15077	6.19936	7.59618	172.707
31.2211	14.8918	46.733	7.75077	6.8327	7.04618	170.973
32.1186	16.5468	47.333	9.25077	6.46603	6.79618	170.307
33.3486	15.3118	47.833	8.95077	7.16603	7.14618	169.64
31.5361	15.1418	48.083	9.45077	6.76603	7.84618	169.807
33.9511	15.9568	47.933	9.55077	6.6327	6.99618	170.44
27.8486	12.9568	47.633	10.2008	6.5327	7.09618	173.573
33.1636	15.5068	47.033	10.4008	6.5327	7.04618	170.173
33.6152	15.3618	46.933	9.85077	6.79936	6.74618	171.207
28.5305	14.2332	49.067	8.04923	6.91297	6.42546	169.149
33.5411	16.7868	48.783	9.60077	6.8327	7.64618	169.607
32.8386	15.4968	49.783	9.30077	7.09936	7.04618	169.673
34.0211	16.2218	48.883	9.40077	6.66603	6.49618	170.607
30.9586	15.1318	47.533	10.5008	6.7327	7.04618	172.073
30.3011	15.4318	47.933	8.95077	6.96603	7.34618	171.473
32.4586	15.6768	47.833	10.6508	6.29936	6.94618	172.14
31.1436	16.2718	49.083	9.90077	6.46603	7.49618	171.773
32.3986	15.7168	47.283	9.10077	6.76603	6.99618	171.873
31.9661	15.6118	47.983	9.35077	6.39936	7.39618	172.307
30.4111	14.0168	46.583	9.45077	6.69936	7.09618	170.073
27.6405	14.3382	49.267	9.44923	6.21297	7.32546	170.032
30.4236	15.2368	47.933	8.80077	6.49936	7.14618	170.209
29.3086	15.0218	47.983	14.0508	6.7327	6.74618	169.073
32.097	16.3268	48.583	9.25077	6.89936	7.21397	171.473
NA	NA	NA	7.84923	NA	NA	NA
30.1586	15.2368	49.383	10.5008	6.39936	6.99618	169.192
30.7136	15.3268	46.833	8.60077	6.3327	6.99618	170.073
32.1586	15.4468	47.783	9.15077	6.56603	6.59618	170.64
26.8011	14.7468	48.433	8.95077	6.4327	6.69618	170.507
NA	NA	NA	NA	NA	NA	NA
NA	NA	NA	NA	NA	NA	NA
32.4261	15.9068	47.383	9.65077	6.79936	7.09618	170.94
32.2586	15.9518	47.483	10.7508	6.99936	6.69618	170.673
30.6936	14.8418	47.633	9.60077	7.19936	7.29618	171.24
30.2886	15.2718	48.533	10.1008	6.56603	6.79618	171.04
32.7186	15.2918	48.333	10.8508	6.94215	6.49618	171.473
31.4911	14.7068	48.283	10.4008	6.99936	7.49618	171.007
30.8686	14.7368	48.233	7.90077	6.76603	7.14618	170.34
29.3736	15.1918	49.233	7.85077	6.56603	7.29618	171.073
29.9761	14.1368	47.233	11.3008	6.49936	6.94618	170.073
31.6336	15.2068	47.033	10.3008	6.76603	7.69618	171.407
32.2461	15.2668	47.733	8.65077	6.96603	7.59618	169.84
32.4786	15.8218	48.033	8.95077	6.79936	7.99618	170.073
31.6111	15.5918	47.683	10.6008	7.0327	7.44618	172.507
33.7011	15.8668	47.533	10.1008	6.49936	8.49618	170.607
33.3711	15.3068	46.733	9.80077	6.26603	6.89618	171.84
NA	NA	NA	NA	NA	NA	NA
30.6111	15.1668	47.883	9.95077	6.8327	7.79618	170.973
30.0736	14.3468	47.983	8.35077	6.86603	7.09618	170.14
28.7936	14.3518	46.883	8.60077	6.1327	7.04618	171.04
31.2611	15.7718	48.783	9.05077	NA	6.84618	171.273
31.8861	16.6218	48.383	8.50077	6.7327	6.54618	171.773
29.0186	14.3168	46.133	8.90077	6.96603	5.89618	169.64
29.1836	14.6268	47.083	9.05077	6.66603	7.04618	170.64
29.5586	14.6768	46.883	9.70077	6.9327	7.74618	170.54
30.1086	14.0068	46.983	10.2008	6.6327	6.84618	172.107
30.4236	14.2318	47.833	10.2508	7.09936	7.84618	171.673
29.0336	14.2318	48.833	10.3508	6.4327	7.14618	171.252
30.3311	14.1668	47.383	10.4008	6.7327	7.34618	171.373
30.3311	13.9218	47.833	9.60077	6.39936	7.29618	172.573
30.3836	14.0018	48.233	10.1008	6.6327	7.54618	170.073
26.0739	12.3532	47.867	15.0992	6.21297	6.55879	171.307
30.1211	14.4618	48.333	11.2008	6.8327	7.09618	171.807
28.7211	14.3918	47.533	10.8508	6.8327	7.14618	171.307
31.0036	14.3768	47.233	11.8008	6.46603	7.19618	171.807
31.6136	14.2418	47.333	11.8508	6.49936	6.89618	169.507
32.1336	14.8768	47.683	9.35077	6.4327	7.34618	169.873
29.7636	14.1718	47.383	9.80077	6.4327	5.79618	168.673
31.6011	14.9618	48.233	9.15077	6.69936	7.44618	169.84
28.6661	14.2418	47.833	8.45077	6.59936	6.79618	168.84
29.6661	14.7218	48.383	9.20077	6.66603	7.44618	169.007
29.4361	13.6918	47.783	10.1508	6.2327	6.24618	169.54
33.3811	14.8168	45.733	13.6008	6.7327	7.54618	171.34
30.6486	14.5368	47.283	10.6008	6.8327	6.89618	171.14
33.0586	15.5618	47.483	11.7508	6.6327	7.64618	169.74
32.5011	15.3118	47.933	9.45077	6.49936	6.94618	169.607
30.6211	13.8118	47.483	9.10077	6.66603	6.74618	169.773
29.3661	13.5918	47.983	9.50077	6.4327	7.54618	171.24
31.4811	14.4368	49.033	8.00077	6.1327	7.29618	171.24
29.7836	14.2468	47.633	8.90077	6.99936	7.34618	170.407
30.9861	15.7268	49.833	7.90077	6.66603	7.24618	170.04
30.9386	13.9618	49.283	7.95077	6.6327	6.94618	171.24
31.6136	15.4368	50.033	8.35077	6.1327	7.49618	169.407
29.8011	14.0768	48.433	8.50077	6.6327	6.54618	171.773
32.2411	13.9218	46.333	10.6008	6.4327	7.64618	171.807
31.9511	15.0968	46.583	10.1008	6.49936	7.24618	169.473
30.8186	13.9518	47.333	11.2508	6.39936	7.24618	169.54
30.8386	15.0618	47.683	9.75077	7.1327	6.39618	171.34
30.1586	14.4268	47.133	9.25077	6.24633	5.94618	171.473
31.3461	14.8068	49.333	7.55077	6.39936	6.34618	170.073
31.6336	13.9468	47.533	10.1508	5.89936	7.29618	171.307
30.2211	14.1568	47.683	10.8008	6.6327	6.19618	170.673
29.8936	14.6268	47.633	9.10077	6.9327	7.04618	172.34
30.6436	14.6718	47.033	9.20077	6.6327	7.84618	171.107
30.1036	14.0418	46.533	10.1508	6.26603	5.64618	172.107
29.7611	14.3318	47.333	8.25077	6.59936	7.24618	171.273
30.4661	14.3718	47.283	10.7008	6.56603	6.39618	173.307
34.5036	15.5968	49.383	8.65077	6.76603	7.14618	170.74
33.4736	16.2918	49.183	9.20077	6.86603	5.39618	168.873
28.9611	14.8918	47.733	8.75077	6.09936	7.24618	170.307
31.3711	15.6068	47.933	9.70077	7.06603	6.29618	169.84
32.2836	15.4868	47.283	8.60077	6.36603	7.54618	170.54
28.8011	13.5618	46.333	9.30077	6.96603	8.44618	171.407
31.5561	15.7718	47.383	9.10077	6.86603	7.94618	170.173
31.4036	15.0068	48.233	8.50077	7.16603	5.69618	170.007
29.6511	13.8018	46.783	9.65077	6.4327	6.84618	171.407
30.7786	14.3118	47.833	9.25077	6.1327	6.04618	170.173
30.2636	14.3868	47.883	8.35077	6.2327	7.14618	169.94
28.9186	14.6568	46.533	9.75077	6.3327	7.04618	168.64
31.6461	14.8218	46.483	10.5008	6.99936	7.49618	170.507
30.3911	15.0618	46.433	10.1508	6.69936	7.34618	170.073
30.0936	13.9068	46.233	10.4508	6.6327	6.99618	170.24
30.6786	14.3868	47.533	10.5508	6.96603	7.64618	169.107
27.5861	13.1818	46.383	11.1508	6.46603	7.54618	171.773
29.8761	13.3768	46.533	9.85077	6.66603	7.59618	171.673
30.4561	13.7768	47.283	9.40077	6.4327	7.34618	170.573
28.4336	13.9268	46.633	9.25077	6.6327	7.94618	172.173
32.8361	15.4618	47.833	9.60077	6.59936	7.64618	171.84
NA	NA	NA	NA	NA	NA	NA
30.7128	14.0082	48.567	9.69923	7.60157	6.32329	170.216
32.7168	14.7282	49.317	10.6992	7.10157	6.18995	169.649
28.0748	12.8632	47.417	11.5992	6.45157	6.58995	170.383
28.4188	13.1132	47.717	11.6992	6.80157	6.65662	170.416
29.9048	13.2432	48.417	11.1992	7.00157	6.68995	170.149
32.4928	14.6182	49.067	10.4492	7.15157	6.98995	169.549
31.1508	12.6682	48.417	9.24923	6.70157	6.85662	169.949
31.1648	13.5982	48.267	11.7492	6.70157	6.72329	169.916
34.0608	14.8182	49.017	11.7992	7.15157	6.38995	167.183
32.7808	15.1232	48.417	10.9492	6.85157	6.88995	167.983
34.2868	14.8432	48.417	10.9992	7.95157	7.08995	168.416
33.0048	13.7932	47.917	11.4992	6.75157	5.68995	169.749
30.6728	13.3532	48.017	11.9492	6.95157	7.85662	170.416
33.2848	15.0732	48.467	11.4492	6.80157	5.98995	167.283
32.0968	13.3432	48.117	10.5492	6.75157	6.42329	168.616
32.8775	14.1756	47.8822	9.60311	6.70157	6.83688	167.749
30.9408	12.2282	46.917	11.0492	7.15157	7.38995	170.216
30.8008	12.5732	46.617	11.7492	7.80157	6.72329	169.849
31.97	13.4356	46.6822	10.8031	7.20157	7.43688	169.216
30.8208	13.2732	47.417	11.2492	7.75157	6.58995	168.349
31.8468	14.3082	48.317	11.9492	7.25157	7.35662	169.316
32.2428	14.6832	49.367	12.4492	6.95157	7.02329	169.949
29.2348	13.4832	47.967	10.8492	5.80157	7.02329	171.083
33.4308	15.3032	48.217	12.9992	7.45157	7.05662	170.549
32.0288	14.7382	48.917	10.7492	6.85157	6.68995	170.283
32.7068	15.0332	48.517	12.0992	6.75157	6.02329	171.516
31.3108	14.4232	47.567	12.2492	7.40157	6.58995	169.116
29.3428	12.1382	47.767	12.0492	7.65157	6.38995	171.249
30.1148	13.0532	47.917	12.1992	6.95157	6.75662	170.749
33.9705	14.8382	46.367	13.5492	7.71297	6.69213	173.832
NA	NA	NA	NA	NA	NA	NA
30.6228	12.9232	48.917	12.7492	6.75157	6.52329	169.283
30.3328	12.7332	47.817	12.9492	6.90157	6.85662	171.449
32.1608	13.3082	48.367	12.6992	6.55157	6.38995	169.449
34.5888	15.3082	50.367	9.94923	6.40157	6.38995	167.816
29.7128	13.5182	48.167	11.1492	6.50157	6.25662	171.416
33.2268	14.0832	46.367	12.9492	7.07203	6.42985	170.216
32.5306	14.3682	48.317	12.9492	6.49858	6.41341	171.449
32.8959	13.9982	47.267	12.0492	7.40157	6.38995	170.983
30.5584	13.6632	47.367	11.9992	6.55157	7.28995	172.616
32.0609	13.4582	48.267	13.4992	7.20157	7.05662	170.349
33.9184	14.4082	47.467	13.3492	6.50157	6.28995	170.883
33.1984	14.4582	47.217	11.5492	7.35157	7.15662	171.816
31.8159	14.3382	47.567	12.1992	7.30157	7.22329	171.083
32.8309	15.2882	49.567	9.59923	7.85157	6.18995	167.449
33.6834	14.7082	48.467	10.4492	7.05157	6.32329	168.916
33.3259	14.9732	48.617	12.5492	7.70157	7.52329	170.049
33.5609	14.7132	49.717	9.79923	7.20157	6.68995	171.283
30.1909	12.8982	48.667	11.5492	7.50157	6.75662	170.283
29.3334	11.8032	48.267	12.7492	7.00157	7.35662	172.583
30.8909	12.5282	47.917	11.9492	6.85157	6.65662	169.783
NA	NA	NA	NA	7.80455	NA	170.216
31.2959	13.6032	47.717	12.1492	7.20157	6.85662	172.616
28.5134	11.6032	45.867	7.94923	7.15157	7.55662	172.649
31.7534	14.3332	46.867	8.44923	7.10157	7.88995	172.216
31.4084	12.9632	47.067	9.84923	7.45157	7.22329	170.149
31.7434	13.3032	46.917	8.64923	7.50157	6.45662	171.016
31.9505	13.5582	47.117	13.5992	6.45578	7.42546	172.382
33.1584	13.8482	47.167	9.74923	7.40157	6.82329	171.383
32.2259	13.9532	47.417	11.8992	6.60157	6.92329	170.083
31.0509	14.1282	47.267	10.2992	6.50157	6.48995	171.683
32.5109	13.5382	47.067	12.3492	6.75157	6.78995	171.249
32.4334	14.2382	47.517	9.74923	7.50157	6.92329	171.249
31.6534	13.8282	47.667	10.0492	6.90157	7.48995	170.483
34.5184	15.4432	47.167	11.0492	6.40157	7.18995	170.816
32.5659	15.1282	47.867	10.1492	6.55157	6.02329	171.683
30.5159	12.9682	46.667	8.14923	6.70157	6.68995	170.316
31.4234	13.3682	47.617	8.54923	6.50157	5.88995	170.683
30.5934	13.8732	48.967	7.79923	6.80157	6.42329	171.916
30.8859	12.8782	47.067	10.1492	6.85157	6.38995	171.583
32.5309	14.4432	49.217	8.04923	7.00157	6.98995	170.083
31.6156	13.2008	46.8518	10.4954	6.25157	6.42329	169.783
30.2359	12.8232	46.417	11.3992	6.95157	6.52329	169.349
31.0034	12.8432	46.517	10.1992	6.65157	7.15662	170.449
31.6984	13.8982	47.667	9.69923	6.45157	6.75662	169.849
29.1634	11.8432	46.367	14.2992	6.30157	6.12329	170.749
30.8609	13.6732	47.817	9.24923	7.05157	6.15662	169.483
28.7584	13.2132	48.167	9.04923	6.45157	5.98995	169.683
31.9434	13.8532	47.617	8.99923	6.80157	6.38995	170.683
32.3509	14.6682	48.867	7.29923	6.30157	6.55662	169.083
31.8334	14.3332	47.867	9.74923	7.00157	6.68995	169.016
31.3134	14.4382	47.217	7.49923	7.50157	6.85662	169.316
33.3934	14.7982	48.217	9.99923	7.30157	6.58995	170.183
31.0234	14.3932	47.517	8.89923	6.40157	6.68995	169.983
32.1134	14.9082	48.517	8.99923	7.35157	6.82329	171.183
31.3334	14.1932	47.917	7.74923	6.65157	6.75662	170.816
28.6309	11.8082	48.167	9.64923	7.30157	5.72329	169.349
30.6809	13.0782	47.717	10.3992	7.75157	6.12329	169.616
31.0434	14.0132	48.717	8.34923	7.00157	6.32329	168.783
31.9484	14.0232	48.317	9.24923	5.90157	6.12329	170.483
26.5234	11.5332	48.367	9.49923	7.25157	6.42329	168.849
30.4959	13.1682	48.517	9.34923	7.85157	6.42329	169.649
28.3159	12.4582	47.617	9.44923	6.55157	7.75662	171.783
29.8634	12.7132	48.017	11.4992	7.15157	7.45662	170.949
29.6709	13.8982	47.867	9.99923	7.15157	7.12329	171.216
29.2734	12.5632	48.967	7.04923	6.95157	6.88995	171.449
30.1859	12.9532	46.617	11.0492	7.00157	7.15662	171.883
32.7384	14.6682	47.267	7.59923	6.75157	7.02329	171.683
34.7859	15.7382	47.617	11.8992	6.50157	7.25662	169.783
33.5209	14.3982	47.467	10.6992	5.65157	6.35662	170.316
31.1934	15.1482	47.267	10.9492	7.15157	7.62329	169.883
32.9984	14.8282	47.917	11.2992	6.55157	6.45662	169.149
31.7234	13.5882	47.717	10.0992	6.55157	6.55662	170.049
31.1134	14.2282	47.367	11.9992	7.40157	7.72329	170.349
35.0272	16.3282	48.217	11.2492	6.20578	7.09213	170.682
29.5259	12.8332	47.167	11.6492	6.35157	6.58995	170.016
30.2034	12.5232	45.217	9.84923	7.20157	7.48995	171.116
33.2159	15.1482	47.017	10.8992	7.30157	6.75662	163.649
33.3484	15.4582	48.517	10.3492	6.85157	6.58995	170.683
30.6234	12.9832	46.967	13.8492	6.90157	6.85662	172.733
NA	NA	NA	NA	NA	NA	NA
31.6509	14.0082	46.817	12.0992	7.60157	6.85662	171.316
NA	NA	NA	NA	NA	NA	NA
31.7384	13.4182	47.317	12.1492	6.80157	7.42329	170.583
28.2584	11.5632	44.917	11.9492	7.15157	7.25662	170.116
33.8209	13.9882	46.717	13.5992	7.35157	7.18995	169.249
31.3917	14.6832	48.717	10.5992	7.05157	6.98995	171.816
34.4584	15.8432	48.917	8.94923	6.75157	6.72329	170.883
33.1784	14.2332	46.667	9.89923	6.85157	7.55662	169.216
28.1759	12.0032	45.567	12.3492	7.10157	7.38995	171.216
31.7634	13.1532	46.317	11.0992	6.85157	7.25662	171.549
30.4359	12.6482	46.167	10.5992	6.80157	7.65662	170.916
30.7484	14.5032	47.767	10.2992	6.75157	8.08995	170.683
30.3309	14.0132	47.617	9.59923	7.10157	7.88995	169.449
31.1159	14.2732	48.967	10.6992	7.10157	7.75662	168.516
31.4184	13.7682	47.367	9.29923	6.90157	8.15662	168.283
29.6405	14.3032	48.817	12.2992	8.71297	6.49213	168.932
31.3984	13.9032	48.617	12.0992	7.05157	8.05662	169.449
33.5159	14.8482	47.467	11.8992	7.30157	6.65662	171.183
33.2209	14.8432	47.267	9.39923	6.80157	7.75662	170.149
31.3309	14.0782	47.567	10.6992	6.70157	6.78995	170.383
30.7284	13.9132	47.517	11.9492	6.70157	7.92329	170.583
31.3059	13.7982	46.217	10.3992	6.10157	7.22329	170.249
32.6784	13.7832	45.867	12.4992	7.15157	6.48995	172.249
NA	NA	NA	NA	NA	NA	NA
36.4409	15.1582	46.267	10.7492	6.05157	7.78995	172.549
30.1559	13.2932	47.067	10.5492	6.65157	7.68995	172.483
32.7609	14.0532	47.467	10.2492	7.00157	7.68995	168.883
36.1639	15.7432	48.067	10.5492	7.91297	7.52546	171.049
32.9034	14.2182	48.017	11.4492	7.35157	7.02329	169.916
32.9459	14.5232	46.917	12.0992	7.35157	8.02329	169.849
33.1184	13.8232	46.617	10.3992	6.75157	7.35662	169.316
32.8759	13.9632	46.167	12.0992	6.95157	7.42329	169.283
32.8484	13.1832	46.817	11.7492	7.20157	7.65662	169.749
33.2009	15.0532	47.967	10.5992	7.20157	7.02329	171.216
33.7834	13.8882	45.867	10.2492	6.05157	7.88995	171.649
31.6384	14.1932	46.517	12.1992	6.90157	7.42329	171.649
28.0209	13.0282	46.617	9.74923	6.30157	7.58995	173.383
28.1559	12.2982	47.667	9.54923	6.90157	7.82329	174.483
NA	NA	NA	NA	NA	NA	NA
32.9109	14.5032	48.917	5.99923	7.50157	7.18995	172.916
32.7559	14.9882	48.617	8.64923	6.50157	6.65662	172.783
30.0834	14.2982	50.267	7.34923	7.30157	7.28995	172.116
NA	NA	NA	NA	NA	NA	NA
31.5934	15.0482	50.467	6.79923	6.40157	7.25662	172.049
32.9659	16.0732	50.667	8.39923	6.60157	7.95662	170.716
32.2459	13.8932	49.717	8.39923	7.35157	6.78995	171.349
33.1384	15.9682	50.167	8.24923	6.60157	6.75662	172.549
32.0659	14.9982	49.467	6.14923	6.85157	7.75662	171.216
31.0009	13.3582	48.517	9.69923	6.10157	7.08995	169.383
32.6209	15.3932	49.967	7.24923	6.55157	7.52329	169.783
30.4159	13.9332	48.817	8.34923	6.20157	7.08995	173.149
29.0959	13.7782	49.717	5.59923	6.30157	7.75662	171.683
32.3059	14.3582	48.017	8.64923	6.20157	7.98995	172.183
NA	NA	NA	NA	NA	NA	NA
31.2309	15.0232	48.617	8.04923	6.75157	7.18995	172.516
29.1759	13.3382	47.567	11.4992	6.75157	7.55662	173.683
29.1705	14.5432	48.417	7.64923	5.81297	8.12546	173.682
29.2134	12.8432	47.867	7.79923	6.49858	7.32329	172.866
32.8831	15.0298	48.3676	7.12975	6.75277	6.69629	171.759
NA	NA	NA	NA	NA	NA	NA
31.3006	14.6298	50.1676	8.12975	6.32777	7.19629	170.234
33.9331	12.8798	45.9676	8.02975	6.75277	7.89629	171.784
33.1906	15.7498	50.2676	6.92975	6.57777	7.84629	171.659
32.8706	14.6598	49.4676	7.42975	7.07777	7.14629	172.159
34.1581	14.9298	50.7676	8.52975	6.47777	7.84629	171.809
32.9581	14.6498	50.6676	7.62975	7.22777	6.64629	169.809
32.8956	15.7298	52.8676	7.42975	6.40277	7.54629	171.534
34.0731	16.0598	51.7676	6.72975	7.20277	7.74629	171.109
29.5931	14.7998	48.2676	8.22975	6.77777	6.84629	171.359
29.1706	15.6398	51.8676	5.52975	5.82777	7.39629	171.459
31.8631	14.1898	48.1676	7.12975	6.62777	7.44629	170.859
34.6756	15.1098	50.1676	6.32975	6.65277	7.79629	172.809
30.9931	14.4998	49.9676	7.62975	6.90277	6.89629	172.084
34.0781	14.4298	47.9676	7.62975	7.02777	7.39629	172.034
35.3331	15.1198	50.9676	6.12975	6.77777	7.84629	171.859
33.3181	15.3198	49.3676	9.52975	6.40277	7.34629	171.284
30.6981	15.3198	50.1676	8.12975	6.22777	8.29629	170.559
32.5631	13.9798	49.0676	7.42975	7.50277	8.34629	171.334
31.4406	14.9298	50.1676	9.72975	7.15277	7.49629	171.659
32.1356	16.2498	51.4676	6.12975	6.72777	7.54629	171.684
30.8431	14.6398	50.2676	7.62975	7.00277	6.99629	172.659
33.6493	15.4898	49.9676	8.52975	7.32777	6.74292	170.534
31.5306	15.4098	52.7676	7.82975	6.37777	7.04629	171.934
31.8133	14.6098	52.8676	7.02975	6.50986	7.50958	169.909
34.1413	15.3298	51.4676	6.82975	6.67777	7.24292	170.084
35.8273	17.0398	53.0676	5.72975	7.27777	7.27625	170.084
35.3033	15.8098	53.5676	7.12975	7.45277	6.70958	170.784
30.7953	15.5098	50.6676	7.32975	6.90277	7.47625	170.484
32.5633	14.8698	53.6676	6.92975	6.27777	7.50958	170.959
32.8193	14.9798	52.3676	8.82975	6.20277	6.37625	171.209
31.2913	14.2798	52.9676	5.62975	6.50277	7.17625	171.159
35.4093	15.7598	51.4676	6.72975	7.10277	7.30958	169.034
33.1953	15.7198	54.1676	6.62975	7.12777	8.10958	172.284
36.9593	15.9798	53.9676	7.12975	7.05277	7.14292	170.509
33.2156	16.0098	53.1676	8.42975	6.40277	7.19629	172.084
34.1781	16.2198	53.3676	7.22975	6.45277	7.94629	171.459
33.3581	14.8198	50.9676	7.52975	6.60277	7.64629	172.459
33.0056	15.4498	50.0676	8.62975	7.47777	7.44629	167.159
32.4081	14.9898	50.1676	8.32975	6.77777	6.64629	170.209
31.5256	14.6298	50.6676	7.42975	6.87777	7.19629	170.609
32.779	16.1498	51.3676	6.72975	6.47777	7.6896	171.159
33.4431	14.8798	51.8676	6.32975	7.02777	7.24629	169.784
37.2731	15.1598	47.6676	8.82975	7.02777	7.84629	169.434
NA	NA	NA	NA	NA	NA	NA
33.2331	NA	NA	NA	6.80277	7.09629	168.809
34.0556	15.6198	51.7676	7.62975	7.35277	6.89629	170.934
31.6231	16.0298	52.8676	8.22975	7.00986	7.24629	170.084
30.9056	14.7998	51.1676	10.6298	6.75277	7.24629	172.634
33.2356	15.4198	52.8676	8.62975	6.82777	6.89629	169.234
33.1581	14.2298	50.3676	6.32975	7.17777	7.59629	173.059
32.3456	14.2098	49.0676	7.22975	7.07777	7.24629	172.784
32.8131	15.2198	52.2676	7.72975	6.95277	6.64629	172.984
33.4781	15.0898	48.6676	8.62975	6.50277	7.74629	172.834
32.8256	16.1098	50.8676	6.12975	6.67777	6.84629	172.134
31.9731	14.5798	51.0676	8.12975	6.75277	7.79629	171.534
31.5756	15.3698	51.2676	6.52975	6.32777	8.24629	171.559
31.9481	15.9698	50.5676	7.62975	6.50277	6.44629	173.184
32.1531	15.3198	51.6676	8.42975	6.90277	7.64629	171.709
34.2581	16.2098	50.9676	7.92975	6.57777	7.44629	170.759
30.6131	14.2298	49.8676	8.42975	6.95277	7.64629	170.584
33.4381	15.2098	51.2676	7.62975	6.25277	8.24629	171.634
31.9206	15.4098	49.1676	8.22975	6.50277	7.04629	171.859
34.2881	15.7698	50.3676	9.42975	7.10277	7.49629	171.034
31.0181	14.9798	49.6676	9.42975	6.40277	7.04629	171.359
31.8456	16.6398	50.2676	9.92975	6.55277	7.49629	171.459
30.1456	14.6498	49.6676	6.92975	6.70277	7.84629	172.509
31.0556	14.5998	50.3676	8.22975	6.75277	7.34629	169.959
30.9081	15.2298	51.0676	7.32975	6.77777	7.34629	170.859
29.7006	15.5298	49.0676	8.02975	6.52777	7.54629	170.534
29.5056	16.1298	49.9676	10.1298	6.32777	7.69629	171.609
30.8806	16.0098	51.0676	6.82975	6.70277	7.44629	170.434
32.2856	15.8198	51.3676	8.82975	6.27777	6.59629	170.209
31.0681	16.2698	50.9676	8.92975	6.85277	7.19629	168.759
31.5331	16.9498	51.7676	8.62975	6.92777	7.99629	170.134
31.9006	15.7298	50.5676	9.52975	6.12777	8.09629	173.709
29.6656	15.3998	50.8676	7.72975	6.60277	7.54629	172.259
33.2131	15.6598	51.1676	6.62975	6.70277	7.54629	171.209
32.8956	16.3498	51.8676	8.22975	6.77777	8.49629	169.409
32.7456	15.8498	49.6676	8.92975	6.80277	7.39629	169.734
30.5081	14.1098	51.3676	7.72975	6.52777	6.99629	170.659
32.7081	15.8398	51.6676	7.42975	6.47777	7.04629	170.184
32.5681	16.5198	50.2676	7.82975	6.77777	7.59629	169.684
31.1356	15.9598	51.3676	9.22975	6.67777	7.64629	169.734
30.6756	16.6398	52.4676	6.12975	6.17777	6.99629	170.509
32.7881	15.6598	51.4676	6.72975	6.90277	7.84629	169.659
25.6931	14.7698	49.3676	5.02975	6.77777	7.34629	170.834
34.1681	18.8198	50.3676	7.12975	6.52777	6.94629	171.209
30.2406	15.4998	50.7676	6.82975	6.75277	7.69629	170.259
30.8031	16.0898	49.9676	8.22975	6.82777	7.49629	169.184
31.4881	15.9298	50.9676	6.62975	6.92777	7.39629	168.784
32.5931	16.5298	50.4676	6.72975	6.12777	7.14629	168.959
33.0406	17.5698	49.1676	7.72975	6.62777	7.19629	168.384
26.4039	14.0132	47.867	6.19923	5.91297	7.35879	168.032
32.1881	15.7798	51.3676	6.72975	7.12777	7.19629	169.009
34.3281	17.4398	50.7676	5.62975	6.57777	8.04629	170.859
30.7406	13.9598	49.7676	9.02975	6.90277	8.54629	170.709
31.0081	15.7698	50.9676	7.72975	6.70277	7.94629	171.409
33.1606	15.9098	51.3676	8.22975	6.72777	8.14629	172.009
30.7206	15.7298	50.2676	10.1298	6.82777	7.09629	172.284
30.7831	16.7398	51.3676	9.42975	6.97777	7.49629	169.784
29.8156	15.4398	52.1676	8.02975	6.52777	7.54629	171.134
30.0031	15.7998	50.2676	8.72975	6.27777	7.39629	172.384
29.3056	15.1598	52.3676	8.92975	6.80277	7.74629	172.434
30.0931	NA	51.1676	8.42975	7.07777	6.19629	172.859
29.6581	14.4498	50.8676	8.42975	6.45277	6.74629	171.884
30.1181	13.7598	48.1676	7.72975	7.02777	6.84629	172.209
31.9431	15.3998	51.3676	9.52975	6.47777	7.09629	172.409
33.2556	15.9398	52.1676	9.52975	6.40277	7.54629	171.709
31.0956	16.6598	50.3676	5.92975	6.97777	7.44629	171.584
30.9281	14.9198	50.8676	7.72975	5.75586	7.64629	171.209
29.3256	15.5198	50.6676	6.62975	5.78919	7.18064	172.759
31.7381	16.0398	48.6676	8.42975	5.75586	7.08064	174.609
33.1506	16.3698	49.9676	6.62975	6.15586	6.68064	172.984
29.0581	15.5598	49.4676	7.22975	5.68919	6.81397	173.309
31.5456	15.9098	49.1676	8.42975	6.72777	7.21397	173.204
27.6039	13.5932	47.417	10.2992	6.01297	6.42546	169.882
32.3706	15.8798	49.7676	6.22975	6.45277	7.38064	172.709
30.2556	15.9998	50.4676	7.92975	6.40277	7.18064	173.534
33.8978	16.5998	49.1676	7.22975	6.80277	7.68064	173.034
28.7206	14.2398	50.9676	8.22975	6.27777	6.51397	173.109
33.2956	16.1198	50.6676	5.42975	6.62777	6.91397	172.809
32.3831	15.6298	48.4676	6.82975	6.35277	7.51397	175.209
33.2981	16.7498	50.7676	8.02975	6.97777	7.01397	173.559
31.1256	15.8998	52.6676	6.52975	6.30277	7.11397	173.684
33.4756	15.0598	48.6676	5.62975	7.02777	7.18064	172.559
32.4112	15.4898	49.9676	6.82975	5.95277	7.18064	174.409
30.3056	15.3798	48.5676	7.82975	6.60277	7.38064	175.209
29.2031	16.6598	50.3676	7.82975	6.40277	7.48064	173.884
30.8281	15.1798	48.0676	6.22975	6.25277	5.88064	173.171
31.6557	15.3273	46.9751	6.38357	5.71297	6.64692	171.474
27.7181	13.9598	50.7676	5.12975	5.40277	6.21397	175.034
31.2606	14.5398	49.4676	11.1298	6.90277	7.14731	176.009
27.9931	15.5198	47.8676	7.72975	5.75277	7.51397	176.259
27.0356	15.3898	49.4676	8.22975	5.95277	6.11397	173.459
30.4781	16.4698	50.6676	8.62975	6.25277	6.44731	173.434
29.5131	15.1698	49.8676	7.32975	6.32777	6.58064	172.984
30.8156	16.7298	54.0676	7.42975	6.72777	7.04731	172.384
28.1206	15.8898	49.1676	6.32975	5.67777	6.51397	173.284
30.3756	15.9198	50.3676	8.32975	6.55277	7.01397	173.684
27.9139	13.4432	47.567	7.19923	6.11297	7.09213	170.182
32.0606	14.6898	50.2676	8.02975	6.42777	7.44731	174.434
30.8731	15.4298	48.3676	8.92975	6.25277	7.41397	174.159
32.1231	15.3198	50.6676	7.92975	6.92777	7.21397	175.359
31.2331	15.4998	49.2676	6.62975	6.65277	6.98064	173.409
30.9981	14.7998	48.8676	7.22975	6.45277	6.71397	173.959
29.7231	13.9598	48.2676	9.42975	5.80277	6.68064	176.009
28.8931	15.5298	51.6676	7.02975	5.90277	6.91397	175.284
31.9056	15.9798	49.9676	7.22975	6.22777	7.54731	174.584
32.8606	14.9198	50.2676	6.62975	5.87777	6.98064	174.334
36.9886	NA	NA	NA	NA	6.64304	NA
34.7613	16.5498	47.4676	8.82975	6.65277	6.34731	172.734
30.0431	15.3998	47.9676	9.22975	6.30277	6.21397	173.859
30.9406	15.2698	48.0676	8.52975	6.90277	7.18064	171.984
27.4079	13.6698	46.2676	10.3298	6.35277	5.84944	173.484
30.3739	13.9232	47.617	9.89923	6.21297	6.95879	169.532
27.6731	14.6598	50.7676	6.42975	6.17777	7.48064	175.309
29.7956	15.8598	51.8676	4.12975	6.20277	7.18064	173.384
29.8081	15.8598	48.8676	6.92975	6.62777	7.14731	173.959
30.2756	15.6298	50.7676	7.92975	5.72777	8.04731	175.184
34.0481	17.1398	49.9676	6.62975	6.32777	7.71397	172.884
30.3906	14.8398	50.0676	7.12975	5.72777	7.08064	174.659
32.8479	16.7298	50.3676	6.02975	6.87083	7.34944	173.209
27.9181	15.3798	49.6676	6.12975	6.00277	7.71397	173.759
31.7981	15.5398	50.3676	6.62975	6.40277	7.74731	175.584
29.8506	16.9598	50.3676	5.72975	5.90277	7.01397	175.084
30.9956	15.6098	48.7676	7.92975	6.15277	7.48064	174.034
32.0481	15.8398	48.4676	3.72975	6.52777	7.11397	172.609
32.9506	15.4698	50.5676	6.52975	6.70277	6.54731	172.259
33.5631	15.7398	49.4676	5.82975	6.50277	6.94731	174.109
28.9731	13.8998	49.5676	5.12975	6.55277	7.04731	172.534
30.0956	16.2398	52.0676	4.42975	6.26312	6.98064	173.284
29.3045	16.1298	49.9676	4.92975	6.97083	7.14731	173.809
32.8606	15.4098	52.2676	7.22975	7.00277	6.54731	172.759
29.8081	15.1798	49.5676	5.92975	6.62777	6.28064	172.734
30.8206	15.6598	49.2676	7.42975	5.95277	7.18064	172.859
33.3156	15.7698	50.4676	7.52975	6.47777	7.88064	172.134
32.9606	15.8698	51.0676	6.02975	6.82777	7.58064	172.984
33.5136	15.6768	45.333	11.1008	7.2327	7.09618	171.107
26.5761	11.8518	44.883	13.6508	6.19936	6.79618	172.573
31.7436	15.0368	45.283	13.4508	6.69936	7.44618	171.507
31.3586	15.6318	45.633	12.9508	6.56603	7.09618	171.24
31.9447	13.5027	46.7249	12.3164	6.39936	6.99618	171.407
30.2686	14.2418	45.883	11.8008	6.66603	7.19618	171.707
NA	NA	NA	NA	NA	NA	NA
30.2761	13.5418	47.883	12.7508	6.8327	6.89618	170.173
30.4161	14.7768	46.383	10.4008	6.89936	6.64618	171.907
29.0172	13.9127	47.2749	8.36643	6.39936	6.54618	172.807
30.4986	13.9468	46.233	11.9008	6.8327	8.04618	170.473
31.3886	15.6968	47.983	9.10077	6.59936	7.14618	170.873
29.9236	14.4168	47.183	12.1008	6.89936	8.04618	170.24
29.9986	14.3368	46.283	12.5508	6.5327	7.24618	172.573
30.4386	15.1668	46.983	12.3008	6.79936	7.79618	173.873
27.1805	11.8382	47.117	9.29923	5.71297	7.02546	169.982
30.1661	15.0818	46.833	10.5008	6.79936	6.64618	172.94
32.4986	16.8268	47.433	9.15077	7.1327	6.64618	170.807
30.5036	15.6018	49.683	10.6008	6.46603	6.44618	171.04
32.4461	15.9618	49.983	10.3508	5.9327	6.59618	170.873
33.5336	17.4518	48.983	12.1508	7.16603	6.99618	170.573
31.9861	15.7818	47.383	10.7008	7.26603	6.94618	172.473
31.5886	17.3918	49.583	11.4508	6.86603	7.54618	171.073
30.7311	14.7118	48.433	12.8508	6.09936	6.99618	172.707
33.1386	16.5968	49.083	11.7508	6.29936	7.34618	171.707
29.6561	15.9868	47.733	12.1008	6.8327	7.14618	171.473
27.7486	13.7568	46.133	10.7008	6.19936	6.19618	171.34
28.8872	13.6232	46.367	10.6992	6.21297	7.39213	169.482
29.6639	13.5032	47.617	8.94923	6.11297	7.62546	169.732
32.7261	15.7068	48.883	10.8008	7.1327	6.14618	170.773
33.5211	16.2268	47.683	16.9008	6.7327	6.64618	168.94
29.7686	14.7168	47.683	11.4008	6.86603	7.34618	171.14
NA	NA	NA	NA	NA	NA	NA
30.9861	15.2918	48.883	12.4008	6.49936	6.74618	171.373
32.3561	15.6518	47.083	10.5508	6.56936	7.54618	171.307
23.9636	12.0418	46.383	10.3008	6.59936	6.99618	171.34
29.9661	13.0818	47.583	9.95077	6.49936	6.74618	170.54
NA	NA	NA	NA	NA	NA	NA
NA	NA	NA	NA	NA	NA	NA
30.9711	15.1618	47.683	9.50077	6.29936	7.04618	170.94
34.4436	15.1018	46.083	10.4008	7.09936	6.09618	171.073
30.3086	15.1518	47.483	11.5508	6.5327	6.59618	171.04
30.0711	14.5168	47.633	11.0008	6.8327	6.49618	172.44
27.7511	13.1268	47.733	11.5508	6.16603	6.04618	171.64
31.7736	14.4718	47.833	11.8008	6.06603	7.09618	172.773
29.5886	14.0468	48.133	9.95077	6.59936	7.69618	171.973
29.6761	14.7018	47.883	9.70077	6.56603	8.24618	172.007
31.6136	15.4518	46.683	11.2008	6.8327	7.14618	170.607
28.8236	13.6668	46.133	12.0008	6.8327	6.59618	172.94
31.2586	15.6618	46.783	9.10077	7.06603	7.99618	170.673
33.1486	15.9018	48.433	10.2008	6.4327	7.09618	170.673
33.1936	16.7818	48.733	10.3508	7.09936	8.64618	170.707
32.0986	14.2368	47.333	9.60077	6.69936	6.59618	171.64
29.3461	14.0268	45.733	12.2508	6.09936	6.59618	173.24
NA	NA	NA	NA	NA	NA	NA
29.3561	14.2768	46.333	11.7508	6.5327	7.69618	171.54
28.5461	14.3518	48.483	9.30077	6.76603	6.84618	170.807
30.1786	14.7868	47.583	12.4008	6.57777	6.09618	171.109
26.8205	12.7582	47.417	8.14923	NA	6.75879	167.249
29.6811	14.5568	46.833	11.0508	6.19936	7.44618	172.807
33.4886	16.6868	46.933	10.8008	6.46603	6.89618	170.707
31.4186	16.1718	47.683	9.40077	7.19936	6.99618	170.073
29.5836	13.8018	47.333	11.9008	6.5327	7.14618	170.007
24.6586	14.2568	49.333	10.3008	7.1327	7.19618	173.307
30.6336	14.2168	48.483	8.10077	6.56603	7.24618	171.207
28.7636	14.5768	49.433	10.2508	6.29936	7.89618	170.773
30.2511	14.9418	48.383	8.00077	7.06603	7.34618	170.007
29.8311	14.2668	47.983	7.70077	6.36603	7.99618	171.473
29.0386	13.8168	48.033	8.90077	6.7327	7.69618	171.507
23.8839	11.8732	46.167	9.59923	5.81297	6.72546	172.382
28.6011	12.9268	46.883	9.25077	6.8327	5.74618	172.14
29.9911	14.2318	47.933	8.70077	6.29936	7.39618	172.007
30.4136	13.8568	47.183	10.8008	6.7327	7.44618	172.873
28.0936	14.3168	47.933	9.60077	7.19936	8.39618	172.573
28.4486	13.6868	47.133	8.30077	6.2327	6.94618	170.607
31.7136	14.5868	47.233	8.45077	6.69936	7.14618	169.307
31.6061	14.7668	48.733	7.10077	6.46603	8.09618	170.64
27.2136	14.1118	48.283	8.05077	6.3327	7.64618	169.073
28.4836	13.6368	47.633	7.60077	6.5327	7.34618	170.807
29.6161	14.0918	48.533	8.95077	7.2327	7.24618	169.107
30.1561	13.8068	45.933	11.7008	7.06603	7.44618	173.107
28.9886	14.7868	46.983	10.3008	6.39936	7.79618	172.607
29.8086	14.6268	47.233	11.1008	6.66603	7.54618	170.273
32.0361	15.8068	48.533	8.50077	6.59936	7.39618	171.107
28.0911	12.6518	47.233	7.65077	5.9327	6.54618	172.273
28.9611	13.6768	48.283	7.90077	6.29936	6.99618	170.94
27.0005	13.1382	47.767	6.89923	5.61297	7.39213	171.582
29.4636	14.6568	47.983	6.95077	6.49936	7.09618	170.807
28.2586	14.7568	49.183	6.35077	5.8327	7.64618	172.407
29.6261	14.2068	48.933	6.70077	6.29936	6.94618	171.673
30.0811	15.3418	47.883	5.40077	7.0327	7.44618	171.94
32.2618	16.1318	49.133	6.10077	7.09936	6.39618	169.773
30.8161	14.0218	45.533	8.25077	6.46603	6.49618	172.907
29.9336	14.1568	46.083	9.55077	6.6327	7.14618	172.073
32.3986	15.4868	47.383	9.40077	6.46603	7.24618	169.407
27.6572	14.0132	48.067	10.1992	5.81297	5.79213	169.382
32.3061	14.4418	46.883	8.80077	6.19936	6.64618	173.007
28.6536	14.3268	47.933	5.95077	6.8327	7.44618	171.673
31.3211	14.0018	47.433	6.60077	6.16603	7.39618	170.54
30.7311	15.0618	47.883	9.25077	6.59936	6.24618	171.74
31.2286	14.5518	48.083	5.80077	6.6327	7.74618	172.773
27.8261	13.5468	47.633	8.20077	6.4327	7.29618	170.24
31.3986	15.4168	47.233	7.65077	6.56603	7.44618	170.94
29.1886	14.2218	47.733	8.05077	6.69936	6.34618	170.04
31.6111	14.6968	46.183	8.80077	6.6327	7.64618	174.24
31.3511	15.3418	48.883	8.15077	6.59936	7.04618	171.907
31.4236	16.2418	49.583	6.25077	6.76603	6.94618	169.673
32.0561	15.4418	47.633	8.05077	6.79936	5.79618	169.407
30.9436	15.2468	47.933	7.40077	7.0327	6.54618	169.907
31.7936	15.0018	48.033	6.90077	7.06603	8.14618	169.973
28.1936	14.7618	46.433	8.15077	6.69936	7.74618	170.173
29.6961	14.2018	46.733	7.95077	6.26603	7.04618	169.573
31.2311	14.7418	48.583	6.85077	6.49936	5.39618	169.54
30.0336	14.7168	47.283	8.10077	6.5327	6.09618	171.007
29.8761	14.1768	47.933	7.90077	6.59936	5.04618	169.573
28.2736	14.2518	47.833	7.75077	6.56603	8.09618	171.74
29.4411	14.3918	46.533	9.45077	6.66603	8.19618	168.873
32.5805	13.6582	46.917	11.1992	7.91297	7.05879	169.432
31.3511	14.1818	46.083	9.90077	6.19936	6.79618	169.907
30.9486	14.8068	47.483	10.2508	6.89936	5.74618	169.673
29.3761	14.2168	47.283	10.0008	6.7327	8.34618	168.707
30.1111	14.4668	46.833	11.0008	6.56603	8.34618	172.64
27.1061	12.6668	46.883	9.35077	5.8327	7.69618	173.673
28.5836	13.2968	47.683	9.50077	6.26603	6.74618	173.807
32.0111	15.4218	45.983	9.35077	6.5327	7.84618	170.907
31.4911	15.4968	46.983	9.50077	6.56603	7.29618	172.14
NA	NA	NA	NA	NA	NA	NA
32.4059	14.1682	47.217	8.29923	6.25157	6.15662	171.849
30.2709	12.0532	46.967	9.94923	6.75157	6.85662	169.783
28.7909	12.1682	46.617	9.54923	5.85157	6.68995	170.349
25.1784	10.3032	46.167	10.0992	5.40157	7.02329	172.216
30.3834	11.7082	45.767	9.24923	6.85157	6.95662	170.916
32.1509	13.6932	47.467	7.84923	6.35157	7.38995	169.716
32.2209	13.5332	46.967	7.54923	6.65157	7.85662	170.183
30.4559	12.7032	47.617	9.29923	6.75157	7.72329	169.516
32.2134	13.3482	47.517	9.89923	5.45157	6.48995	167.449
32.2259	13.2882	46.817	9.89923	6.40157	7.85662	169.249
32.5184	14.2882	47.317	8.74923	6.45157	7.55662	169.783
31.4509	12.0682	45.667	10.9992	6.25157	7.42329	170.583
21.7739	10.5982	45.017	13.0992	4.81297	6.99213	171.432
32.3359	13.9682	47.017	10.0992	6.65157	7.05662	170.649
31.5909	13.6582	46.917	9.64923	6.20157	6.38995	169.783
30.5084	12.6882	47.117	11.0492	6.80157	7.12329	169.083
30.4459	13.0932	45.567	10.2492	7.30157	8.18995	171.883
31.8384	13.6482	46.567	9.69923	6.45157	7.15662	168.249
29.0984	11.1632	45.317	8.54923	6.10157	7.15662	170.183
31.5884	13.6132	46.867	10.2492	7.08029	7.95662	168.749
31.7009	14.1782	47.417	9.49923	6.85157	6.78995	169.849
28.4172	13.0082	46.317	11.5492	5.91297	6.55879	172.582
28.2084	12.1232	47.217	7.89923	6.30157	7.68995	171.216
31.7109	13.7732	47.167	12.2492	6.50157	6.65662	169.916
30.7584	12.8682	48.067	9.04923	6.85157	7.65662	169.549
31.9059	13.9132	47.867	10.8992	7.30157	7.75662	171.016
30.8934	13.5582	47.867	10.2992	7.25157	7.85662	169.416
30.8734	12.4308	46.3518	10.4954	7.30157	6.52329	171.783
30.8809	12.8632	47.117	9.29923	6.30157	7.08995	171.549
30.1959	12.8232	46.017	10.6992	6.75157	7.68995	172.816
NA	NA	NA	NA	NA	NA	NA
29.5984	11.9732	47.367	10.8992	6.10157	6.85662	170.183
30.4233	12.5782	46.667	11.2492	6.69858	7.42329	170.566
29.9784	12.2832	46.717	12.0992	6.75157	7.32329	171.283
31.8309	13.3282	48.817	6.89923	6.90157	6.65662	169.249
28.7484	12.0332	46.617	8.59923	6.70157	6.68995	172.483
30.2884	12.1082	46.417	9.64923	6.80157	7.62329	170.883
32.9809	13.3332	46.367	10.2992	6.65157	7.02329	172.149
30.1484	11.5732	44.817	11.6992	7.15157	7.32329	172.216
26.7576	10.2382	45.167	11.6992	4.91297	6.85485	173.932
31.3084	13.8432	46.917	11.0992	6.70157	7.22329	172.483
28.3159	11.2982	45.867	10.8992	6.50157	7.78995	172.683
31.1534	12.5182	46.617	9.59923	6.40157	7.62329	173.349
31.8659	13.6232	47.217	8.54923	7.15157	7.42329	171.149
32.9639	15.5382	48.267	8.74923	6.91297	7.29213	168.932
26.6084	10.8032	46.717	8.59923	6.80157	7.35662	171.349
32.8309	13.9232	47.367	11.1492	6.40157	7.68995	169.816
33.1634	13.4432	48.117	8.19923	6.85157	7.52329	171.049
30.0059	11.9782	46.567	9.79923	6.75157	7.05662	170.916
29.5184	12.6032	46.767	10.2492	5.90157	7.48995	172.449
29.7484	12.5032	46.617	9.54923	7.70157	7.05662	169.816
NA	NA	NA	NA	6.91297	NA	170.449
29.4959	12.2082	46.067	9.74923	6.85157	7.32329	179.749
26.1809	9.33821	43.817	6.69923	6.85157	6.78995	174.683
30.2634	12.3282	45.867	7.09923	7.40157	7.98995	173.516
27.1284	10.9382	44.717	8.69923	7.05157	7.62329	171.649
28.5259	11.7082	44.617	7.89923	6.20157	6.72329	171.083
31.8159	13.0482	46.267	10.4992	6.90157	7.15662	171.383
27.7284	11.1882	45.417	7.19923	5.05157	6.85662	172.216
32.6259	13.8432	46.267	9.49923	6.30157	7.48995	171.783
30.0409	12.6082	45.167	7.94923	6.80157	6.48995	170.849
29.5209	12.1332	45.117	11.5992	6.50157	7.18995	172.249
29.7534	12.0682	45.767	8.29923	7.05157	6.72329	172.249
30.0239	13.8032	46.617	9.44923	7.01297	7.59213	171.782
30.3884	13.3082	45.967	9.89923	6.90157	7.12329	172.183
28.1559	11.0382	45.817	8.24923	6.20157	6.88995	171.483
28.1734	11.1332	45.367	6.59923	5.80157	6.95662	172.016
32.4734	13.8282	45.367	6.34923	6.90157	6.58995	169.949
29.2034	13.0982	46.417	7.34923	7.20157	6.62329	172.516
31.2759	12.5482	45.767	8.69923	6.90157	6.55662	170.349
29.7759	12.9532	46.417	6.79923	6.40157	7.12329	171.016
31.4534	13.0732	46.217	8.19923	6.75157	6.92329	170.383
30.9634	13.2982	46.167	8.94923	6.45157	5.92329	169.583
30.5359	12.9082	45.767	9.44923	6.45157	7.22329	171.516
29.3434	11.9932	46.017	8.84923	6.63029	6.78995	169.949
25.815	10.6532	44.717	10.8492	6.00455	8.06341	172.733
29.3709	11.7582	46.317	6.84923	6.10157	6.42329	170.216
27.0084	12.2432	46.917	6.49923	6.80157	6.88995	168.749
30.9359	13.6032	46.617	6.39923	6.75157	7.75662	171.016
29.4359	12.6832	46.217	5.89923	6.40157	7.65662	170.849
32.4059	13.0982	46.117	8.09923	7.45157	6.85662	169.349
28.8859	12.4882	45.917	6.24923	6.55157	6.88995	171.783
28.7634	11.6582	45.667	9.19923	5.85157	7.08995	171.849
30.4509	12.7982	47.167	7.59923	7.20157	7.05662	171.249
27.4309	11.3732	44.817	9.49923	6.50157	7.15662	173.016
31.1034	12.2982	47.217	5.44923	6.75157	7.15662	173.083
28.0659	11.5782	46.667	6.19923	6.25157	6.75662	170.749
29.9034	12.8632	46.717	8.89923	5.75157	7.15662	170.849
29.4084	11.8032	45.367	6.89923	6.35157	7.22329	170.683
31.5109	13.4782	44.817	9.24923	6.95157	6.22329	168.583
28.4684	11.6682	46.417	6.54923	6.90157	6.78995	171.449
28.6459	11.0932	45.667	8.44923	6.35157	5.62329	169.549
28.4509	11.8732	45.867	8.24923	6.60157	7.45662	172.816
26.9934	11.3482	46.217	8.99923	5.40157	7.85662	170.783
29.4384	12.5182	45.867	8.74923	6.80157	7.42329	171.316
25.8509	10.4032	45.767	7.04923	6.05157	7.02329	171.949
29.1709	11.8432	45.067	9.24923	6.45157	6.85662	174.016
30.8159	13.2782	45.667	6.99923	6.75157	7.32329	172.483
29.0434	12.3232	46.617	8.99923	6.35157	6.95662	172.549
31.1784	13.3382	45.767	10.0992	6.35157	7.42329	171.749
33.3684	14.4182	45.917	10.2992	7.40157	6.92329	170.449
31.9309	14.0982	45.817	9.04923	6.90157	7.52329	171.183
34.4284	15.1182	46.917	8.69923	6.45157	7.02329	170.283
32.9184	14.4082	46.717	9.39923	7.05157	7.18995	169.249
34.1405	14.1932	46.567	11.1492	5.81297	7.72546	171.632
31.7617	13.8282	46.417	9.49923	7.05157	6.92099	170.983
30.1209	12.5032	44.067	7.69923	7.30157	7.78995	171.149
31.1459	13.4882	45.967	9.69923	6.55157	7.85662	171.816
33.5184	14.6332	46.817	8.89923	7.00157	7.32329	172.016
31.3959	13.0532	44.567	11.7992	7.15157	7.18995	171.883
NA	NA	NA	NA	NA	NA	NA
29.9334	12.2982	45.617	10.6992	6.85157	6.85662	172.283
NA	NA	NA	NA	NA	NA	NA
34.5505	15.2482	46.667	11.1992	6.91297	7.42546	170.382
29.1084	10.5282	43.717	9.79923	5.80157	7.45662	171.483
31.7934	12.6732	46.617	9.89923	7.75157	7.58995	170.116
30.2484	13.4482	46.517	7.84923	5.00157	7.52329	174.116
32.4434	14.4282	48.017	7.64923	5.70157	7.38995	172.049
28.4209	11.9832	45.567	8.69923	6.15157	7.35662	170.441
31.7839	13.6732	44.417	9.69923	6.81297	8.15879	168.649
27.9605	11.2682	44.667	10.6492	4.61297	7.32546	175.032
30.8359	12.4932	45.617	8.79923	6.70157	7.72329	171.683
28.8159	13.4882	46.417	8.64923	6.75157	7.28995	171.316
32.2634	12.8232	45.567	6.64923	5.70157	7.55662	172.783
31.6559	13.8682	48.767	8.69923	6.55157	7.38995	167.949
28.3009	11.5282	46.717	8.19923	5.25157	7.55662	170.783
30.8484	13.7882	47.267	9.34923	6.20157	7.75662	167.416
33.4809	13.2432	46.617	9.69923	7.35157	8.32329	169.649
32.7309	13.7932	45.667	10.3492	5.60157	7.35662	171.049
29.4184	12.0282	45.417	6.69923	5.80157	7.68995	174.049
26.5859	10.9882	45.767	9.24923	5.95157	8.12329	170.883
32.2034	14.4632	46.867	8.79923	6.40157	8.05662	170.483
30.1309	12.7632	45.067	8.44923	6.25157	7.32329	172.483
31.8359	12.0832	44.467	10.3992	6.15157	7.85662	170.583
NA	NA	NA	NA	NA	NA	NA
33.6534	14.0582	44.017	8.79923	7.50157	7.62329	172.883
28.4709	12.3182	44.267	10.5992	5.70157	7.98995	173.816
31.5059	13.6282	46.117	7.69923	6.05157	7.35662	171.116
34.8701	15.5432	46.467	9.19923	6.91297	8.47985	171.382
31.6009	13.0732	45.317	10.7492	6.10157	7.82329	170.383
30.1984	12.7582	46.217	8.94923	6.35157	7.42329	170.783
31.3134	13.1282	45.267	9.89923	7.40157	7.65662	169.416
31.3234	13.1332	45.067	9.44923	6.90157	7.68995	169.716
28.6084	11.8132	44.617	10.5492	6.60157	8.02329	172.283
29.5734	12.8982	45.967	9.04923	6.20157	6.78995	170.783
30.7834	12.3982	45.217	8.49923	6.10157	7.42329	172.816
29.4134	12.3082	45.867	8.79923	6.60157	7.92329	170.983
28.085	11.4682	45.767	8.49923	4.30455	8.46341	174.883
27.9634	11.9632	48.017	6.64923	6.05157	8.58995	175.016
NA	NA	NA	NA	NA	NA	NA
30.5909	13.5632	47.867	5.69923	6.40157	7.85662	174.249
29.9634	13.4382	47.917	6.29923	5.90157	7.38995	173.816
27.6059	13.0782	48.567	7.04923	6.00157	8.45662	174.383
NA	NA	NA	NA	NA	NA	NA
29.8984	13.3232	46.667	5.79923	6.55157	8.02329	173.116
28.7634	12.4832	47.717	7.29923	5.20157	8.22329	172.816
29.7272	13.9582	47.567	6.34923	5.71297	7.39213	173.532
33.7934	15.2482	49.267	4.84923	6.65157	8.12329	172.016
29.7084	12.9432	48.167	5.34923	5.25157	8.12329	175.149
29.3359	11.8632	46.767	9.14923	6.75157	7.52329	171.183
32.3872	15.7782	48.217	7.99923	5.81297	7.75879	173.632
28.6959	12.1632	47.617	6.49923	5.50157	7.75662	173.416
30.0434	13.4832	46.567	6.29923	6.25157	8.05662	173.716
30.3434	12.1532	46.917	7.84923	6.45157	8.35662	171.583
NA	NA	NA	NA	NA	NA	NA
31.8934	14.2382	46.867	6.44923	6.25157	8.32329	173.016
28.9359	12.9682	45.667	10.8492	6.30157	8.32329	172.616
36.1972	16.2382	47.117	5.19923	5.91297	8.39213	173.632
31.5459	13.5382	46.817	6.64923	6.75157	7.78995	174.883
