# Supplementary material for: Genomic Prediction of Testcross Performance in Canola (Brassica napus)
Source: PLoS One. 2016 Jan 29;11(1):e0147769. doi: 10.1371/journal.pone.0147769 (PMC4732662; doi:10.1371/journal.pone.0147769)
Supplement: S2 File — (XLSX) [file pone.0147769.s004.xlsx]

## Sheet: Supporting file 2
SNPs	chrom	Pollinator1	Pollinator2	Pollinator3	Pollinator4	Pollinator5	Pollinator6	Pollinator7	Pollinator8	Pollinator9	Pollinator10	Pollinator11	Pollinator12	Pollinator13	Pollinator14	Pollinator15	Pollinator16	Pollinator17	Pollinator18	Pollinator19	Pollinator20	Pollinator21	Pollinator22	Pollinator23	Pollinator24	Pollinator25	Pollinator26	Pollinator27	Pollinator28	Pollinator29	Pollinator30	Pollinator31	Pollinator32	Pollinator33	Pollinator34	Pollinator35	Pollinator36	Pollinator37	Pollinator38	Pollinator39	Pollinator40	Pollinator41	Pollinator42	Pollinator43	Pollinator44	Pollinator45	Pollinator46	Pollinator47	Pollinator48
1	1	GG	GG	GG	GG	GG	GG	GG	GG	GG	GG	GG	GG	GG	GG	GG	GG	GG	GG	GG	GG	GG	GG	GG	GG	GG	GG	GG	GG	GG	GG	GG	GG	GG	GG	GG	GG	GG	GG	GG	GG	GG	GG	GG	GG	GG	GG	GG	GG
2	1	AA	NN	AA	AA	AA	AA	AA	AA	AA	AA	AA	AA	AA	AA	AA	AA	AA	AA	AA	AA	AA	AA	AA	AA	AA	AA	AA	AA	AA	AA	AA	AA	AA	AA	AA	AA	AA	AA	AA	AA	GA	AA	AA	AA	AA	AA	AA	AA
3	1	CC	NN	CC	CC	CC	CC	CC	CC	CC	CC	CC	CC	CC	CC	CC	CC	CC	CC	CC	CC	CC	CC	CC	CC	CC	CC	CC	CC	CC	CC	CC	CC	CC	CC	CC	CC	CC	CC	CC	CC	CA	CC	CC	CC	CC	CC	CC	CC
4	1	CC	CC	CC	CC	CA	NN	CC	CC	CC	CC	CC	CC	CA	NN	CC	CC	CC	CC	CC	CC	CA	NN	CC	CA	CC	CC	CC	CA	NN	CC	CC	CC	CC	CC	CA	NN	CC	CC	CC	CC	CC	CC	CA	NN	CC	CC	CC	CC
5	1	AA	CC	CA	AA	AA	AA	AA	AA	AA	AA	CC	AA	AA	AA	CA	AA	AA	AA	AA	AA	CC	CC	CC	AA	AA	AA	AA	AA	AA	CA	AA	CA	CC	CA	AA	AA	AA	AA	AA	AA	AA	AA	CC	NN	AA	AA	CC	CC
6	1	CC	CC	CC	CC	CC	CC	CC	CC	CC	CC	CC	CC	CC	CC	CC	CC	CC	CC	CC	CC	CC	CC	CC	CC	CC	CC	CC	CC	CC	CC	CC	CC	CC	CC	CC	CC	CC	CC	CC	CC	TC	CC	CC	CC	CC	CC	CC	CC
7	1	CC	GG	CG	CC	CC	CC	CC	CC	CC	CC	CG	CC	CC	CC	GG	CC	CC	CC	CC	NN	GG	GG	GG	CC	CC	CC	CC	CC	CC	CG	CC	CG	GG	CG	CC	CC	CC	CC	CC	CC	NN	CC	GG	CG	CC	CC	GG	GG
8	1	GG	TG	TG	GG	GG	GG	GG	GG	GG	GG	NN	GG	GG	GG	TG	GG	GG	GG	GG	NN	TT	TT	TT	GG	GG	GG	GG	GG	GG	TG	GG	TG	TT	TG	GG	GG	GG	GG	GG	GG	GG	GG	TT	TG	GG	GG	TT	TT
9	1	CC	AA	CA	CC	CC	CC	CC	CC	CC	CA	CA	CC	CC	CC	CA	CC	CC	CC	CC	CA	AA	AA	AA	CC	CC	CC	CC	CC	CC	CA	CC	CA	AA	CA	CC	CC	CC	CC	CC	CC	CA	CC	AA	CA	CC	CC	AA	AA
10	1	GG	GG	GG	GG	GG	GG	GG	GG	GG	GG	GG	GG	GG	GG	GG	GG	GG	GG	GG	GG	GG	GG	GG	GG	GG	GG	GG	GG	GG	GG	GG	GG	GG	GG	GG	GG	GG	GG	GG	GG	NN	GG	GG	GG	GG	GG	GG	GG
11	1	AA	AA	AA	AA	AA	AA	AA	AA	AA	AA	AA	AA	AA	AA	AA	AA	AA	AA	AA	AA	AA	AA	AA	AA	AA	AA	AA	AA	AA	AA	AA	AA	AA	AA	AA	AA	AA	AA	AA	AA	AA	AA	AA	AA	AA	AA	AA	AA
12	1	TT	TG	TT	TT	TT	TT	TT	TT	TT	TT	TT	TT	TT	TT	TT	TT	TT	TT	TT	TT	TT	TT	TT	TT	TT	TT	TT	TT	TT	TT	TT	TT	TT	TT	TT	TT	TT	TT	TT	TT	TG	TT	TT	TT	TT	TT	TT	TT
13	1	CC	NN	CC	CC	CC	CC	CC	CC	CC	CC	CC	CC	CC	CC	CC	CC	CC	CC	CC	CC	CC	CC	CC	CC	CC	CC	CC	CC	CC	CC	CC	CC	CC	CC	CC	CC	CC	CC	CC	CC	TC	CC	CC	CC	CC	CC	CC	CC
14	1	TT	TT	TT	TT	TT	TT	TT	TG	TT	TT	TT	TT	TT	TT	TT	TT	TT	TT	TG	TT	TT	TT	TT	TT	GG	TG	GG	GG	GG	TG	GG	TG	TT	TG	GG	GG	GG	GG	GG	TT	TT	TT	TT	TT	TT	TT	TT	TT
15	1	TT	TT	TT	TT	TT	TT	TT	NN	TT	TT	TT	TT	TT	TT	TT	TT	TT	TT	TC	TT	TT	TT	TT	TT	CC	TC	CC	CC	CC	TC	CC	TC	TT	TC	CC	CC	CC	CC	CC	TT	TT	TT	TT	TT	TT	TT	TT	TT
16	1	TT	GG	TG	TT	TT	TT	TT	TT	TT	TT	TT	TT	TT	TT	TG	TT	TT	TT	TT	TT	GG	GG	GG	TT	TT	TT	TT	TT	TT	TG	TT	TG	GG	TG	TT	TT	TT	TT	TT	TT	NN	TT	GG	TG	TT	TT	GG	GG
17	1	TT	CC	TC	TT	TT	TT	TT	TT	TT	NN	NN	TT	TT	TT	TC	TT	TT	TT	TT	TT	CC	CC	CC	TT	TT	TT	TT	TT	TT	TC	TT	TC	CC	TC	TT	TT	TT	TT	TT	TT	TT	TT	CC	TC	TT	TT	CC	CC
18	1	AA	GG	GA	AA	AA	AA	AA	AA	AA	GA	GA	AA	AA	AA	GG	AA	AA	AA	AA	GA	GG	GG	GG	AA	AA	AA	AA	AA	AA	GA	AA	GA	GG	GA	AA	AA	AA	AA	AA	AA	AA	AA	GG	GA	AA	AA	GG	GG
19	1	GG	GG	GG	GG	GG	GG	GG	NN	GG	GG	GG	GG	GG	GG	GG	GG	GG	GG	GA	GG	GG	GG	GG	GG	AA	NN	AA	AA	AA	GA	AA	GA	GG	GA	AA	AA	AA	AA	AA	GG	GG	GG	GG	GG	GG	GG	GG	GG
20	1	AA	GG	GA	AA	AA	AA	AA	AA	AA	GA	GA	AA	AA	AA	GG	AA	AA	AA	AA	GA	GG	GG	GG	AA	AA	AA	AA	AA	AA	GA	AA	GA	GG	GA	AA	AA	AA	AA	AA	AA	AA	AA	GG	GA	AA	AA	GG	GG
21	1	TT	NN	TC	CC	CC	CC	CC	NN	CC	CC	CC	CC	CC	CC	CC	CC	NN	TC	TT	TC	CC	CC	CC	CC	TT	TC	TT	TT	TT	TC	TT	TC	CC	TC	TT	TT	TT	TT	TT	TT	TT	NN	CC	CC	CC	CC	CC	CC
22	1	CC	NN	NN	TT	TT	TT	TT	TT	TT	TT	TT	TT	TT	TT	TT	TT	TT	TC	CC	TC	TT	TT	TT	TT	CC	TC	CC	CC	CC	TC	CC	TC	TT	TC	CC	CC	CC	CC	CC	CC	CC	CC	TT	TT	TT	TT	TT	TT
23	1	CC	AA	NN	AA	AA	AA	AA	AA	AA	AA	AA	AA	AA	AA	AA	AA	AA	CA	CA	CA	AA	AA	AA	AA	AA	AA	AA	AA	AA	AA	AA	AA	AA	AA	AA	AA	AA	AA	AA	CC	CC	NN	AA	AA	AA	AA	AA	AA
24	1	CC	TT	TC	TT	NN	NN	TT	TT	TT	TT	TT	TT	NN	NN	TT	TT	TT	TC	CC	TC	NN	NN	TT	TT	NN	TT	NN	NN	NN	TT	NN	TT	TT	TT	NN	NN	NN	NN	NN	CC	TC	CC	NN	NN	TT	TT	TT	TT
25	1	GG	NN	GG	NN	NN	NN	NN	NN	NN	NN	NN	NN	NN	NN	NN	NN	GG	GG	GG	GG	NN	NN	NN	NN	NN	NN	NN	NN	NN	NN	NN	TT	TT	TT	NN	NN	NN	NN	NN	GG	TG	GG	NN	NN	NN	NN	NN	NN
26	1	CC	TT	TT	TT	TT	TT	TT	TT	TT	TT	TT	TT	TT	TT	TT	TT	TT	TC	TC	TC	TT	TT	TT	TT	TT	TT	TT	TT	TT	TT	TT	TC	CC	NN	TT	TT	TT	TT	TT	CC	NN	CC	TT	TT	TT	TT	TT	TT
27	1	CC	TT	TC	TT	TT	TT	TT	TT	TT	TT	TT	TT	TT	TT	TT	TT	NN	NN	CC	NN	TT	TT	TT	TT	TT	TT	TT	TT	TT	TT	TT	TT	TT	TT	TT	TT	TT	TT	TT	CC	CC	CC	TT	TT	TT	TT	TT	TT
28	1	AA	GA	AA	AA	AA	AA	AA	AA	AA	AA	AA	AA	AA	AA	AA	AA	AA	AA	AA	AA	AA	AA	AA	AA	AA	AA	AA	AA	AA	AA	AA	AA	AA	AA	AA	AA	AA	AA	AA	AA	GA	AA	AA	AA	AA	AA	AA	AA
29	1	CC	GG	CG	GG	GG	GG	GG	GG	GG	GG	GG	GG	GG	GG	GG	GG	NN	CG	CG	CG	GG	GG	GG	GG	GG	GG	GG	GG	GG	GG	GG	GG	GG	GG	GG	GG	GG	GG	GG	CC	NN	CC	GG	GG	GG	GG	GG	GG
30	1	AA	CC	CC	CC	CC	CC	CC	CC	CC	CC	CC	CC	CC	CC	CC	CC	CC	CA	CA	CA	CC	CC	CC	CC	CC	CC	CC	CC	CC	CC	CC	CA	AA	CA	CC	CC	CC	CC	CC	AA	AA	NN	CC	CC	CC	CC	CC	CC
31	1	TT	CC	NN	CC	CC	CC	CC	CC	CC	CC	CC	CC	CC	CC	CC	CC	CC	TC	TT	TC	CC	CC	CC	TC	TT	TC	TT	TT	TT	TC	TT	TT	TT	TT	TT	TT	TT	TT	TT	TT	TC	NN	CC	CC	CC	CC	CC	CC
32	1	TT	CC	CC	CC	CC	CC	CC	CC	CC	CC	CC	CC	CC	CC	CC	CC	CC	TC	TT	TC	CC	CC	CC	TC	TT	TC	TT	TT	TT	TC	TT	TT	TT	TT	TT	TT	TT	TT	TT	TT	TC	NN	CC	CC	CC	CC	CC	CC
33	1	AA	NN	AA	AA	AA	AA	AA	AA	AA	AA	AA	AA	AA	AA	AA	AA	AA	AA	AA	AA	AA	AA	AA	AA	AA	AA	AA	AA	AA	AA	AA	AA	AA	AA	AA	AA	AA	AA	AA	AA	GA	AA	AA	AA	AA	AA	AA	AA
34	1	NN	TT	TT	TT	TT	TT	TT	TA	TT	TT	TT	TT	TT	TT	TT	TT	TA	NN	AA	TA	TT	TT	TT	TA	AA	TA	AA	AA	AA	TA	AA	AA	NN	AA	AA	AA	AA	AA	AA	AA	TA	NN	TT	TT	TT	TT	TT	TT
35	1	TT	TT	TT	TT	TT	TT	TT	TT	TT	TT	TT	TT	TT	TT	TT	TT	TT	TT	TG	TT	TT	TT	TT	NN	GG	NN	GG	GG	GG	TG	GG	TG	TT	TG	GG	GG	GG	GG	GG	GG	NN	GG	TT	TT	TT	TT	TT	TT
36	1	TT	GG	GG	GG	GG	GG	GG	GG	GG	GG	GG	GG	GG	GG	GG	GG	GG	TG	TG	TG	GG	GG	GG	GG	GG	GG	GG	GG	GG	GG	GG	TG	TT	TG	GG	GG	GG	GG	GG	GG	GG	GG	GG	GG	GG	GG	GG	GG
37	1	TT	TT	TT	TT	TT	TT	TT	TT	TT	TT	TT	TT	TT	TT	TT	TT	TT	TT	TC	TT	TT	TT	TT	TT	CC	CC	CC	CC	CC	CC	CC	CC	CC	CC	TT	TT	TT	TT	TT	TT	TT	TT	TT	TT	CC	CC	CC	TC
38	1	GG	GA	GG	GG	GG	GG	GG	NN	GG	GG	GG	GG	GG	GG	GG	GG	GA	GG	GG	GG	GG	GG	GG	GA	AA	GA	AA	AA	AA	GA	AA	GG	GG	GG	AA	AA	AA	AA	AA	AA	AA	NN	GG	GG	GG	GG	GG	GG
39	1	TT	TT	TT	TT	TT	TT	TT	TC	TT	TT	TT	TT	TT	TT	TT	TT	TT	TT	TT	TT	TT	TT	TT	TC	CC	TC	CC	CC	CC	TC	CC	TT	TT	TT	CC	CC	CC	CC	CC	TT	TT	TT	TT	TT	TT	TT	TT	TT
40	1	TT	NN	TT	TT	TT	TT	TT	TT	TT	TT	TT	TT	TT	TT	TT	TT	NN	TT	TT	TT	TT	TT	TT	TG	GG	TG	GG	GG	GG	TG	GG	TT	TT	TT	GG	GG	GG	GG	GG	GG	GG	GG	TT	TT	TT	TT	TT	TT
41	1	CC	TC	CC	CC	CC	CC	CC	CC	CC	CC	CC	CC	CC	CC	CC	CC	NN	CC	CC	CC	CC	CC	CC	TC	TT	TC	TT	TT	TT	TC	TT	CC	CC	CC	TT	TT	TT	TT	TT	TT	TT	TT	CC	CC	CC	CC	CC	CC
42	1	CC	CA	CC	CC	CC	CC	CC	NN	CC	CC	CC	CC	CC	CC	CC	CC	CA	CC	CC	CC	CC	CC	CC	CA	AA	CA	AA	AA	AA	CA	AA	CC	CC	CC	AA	AA	AA	AA	AA	AA	AA	NN	CC	CC	CC	CC	CC	CC
43	1	GG	NN	GG	GG	GG	GG	GG	GG	GG	GG	GG	GG	GG	GG	GG	GG	GG	GG	GG	GG	GG	GG	GG	GA	AA	GA	AA	AA	AA	GA	AA	GG	GG	GG	AA	AA	AA	AA	AA	AA	AA	NN	GG	GG	GG	GG	GG	GG
44	1	TT	TC	TT	CC	TT	TT	TT	TT	TT	TT	TT	TT	TT	TT	TT	TT	TT	TC	TC	TC	TT	TT	TT	TC	CC	TC	CC	CC	CC	TC	CC	TT	TT	TT	CC	CC	CC	CC	CC	TT	TC	TT	TT	TC	CC	CC	TT	TT
45	1	AA	NN	AA	GG	AA	NN	AA	NN	AA	AA	AA	AA	AA	AA	AA	AA	AA	GA	GG	GA	AA	AA	AA	GG	GG	GA	GG	GG	GG	GA	GG	AA	AA	AA	GG	GG	GG	GG	GG	AA	GA	AA	AA	GG	GG	GG	AA	AA
46	1	CC	CC	CC	TT	CC	CC	CC	CC	CC	CC	CC	CC	CC	CC	CC	CC	CC	CC	CC	CC	CC	CC	CC	CC	CC	CC	CC	CC	CC	CC	CC	CC	CC	CC	CC	CC	CC	CC	CC	CC	NN	CC	CC	TC	TT	TT	CC	CC
47	1	AA	GA	AA	GG	AA	AA	AA	NN	AA	AA	AA	AA	AA	AA	AA	AA	AA	GA	NN	GA	AA	AA	AA	GA	GG	GA	GG	GG	GG	GA	GG	AA	AA	AA	GG	GG	GG	GG	GG	AA	GA	AA	AA	GA	GG	GG	AA	AA
48	1	TT	TT	TT	TT	TT	TT	TT	TT	TT	TT	TT	TT	TT	TT	TT	TT	NN	TC	CC	TC	TT	TT	TT	TC	CC	TC	CC	CC	CC	TC	CC	CC	CC	CC	CC	CC	CC	CC	CC	CC	TC	NN	TT	TT	TT	TT	NN	TT
49	1	CC	CC	CC	CC	CC	CC	CC	CC	CC	CC	CC	CC	CC	CC	CC	CC	CC	TC	TT	TT	CC	CC	CC	TT	TT	TT	TT	TT	TT	TC	TT	TT	TT	TT	TT	TT	TT	TT	TT	TT	TT	TT	CC	CC	CC	CC	CC	CC
50	1	CC	CC	CC	CC	CC	CC	CC	CC	CC	CC	CC	CC	CC	CC	CC	CC	CC	CA	AA	CA	CC	CC	CC	CA	AA	CA	AA	AA	AA	CA	AA	AA	AA	AA	AA	AA	AA	AA	AA	AA	CA	AA	CC	CC	CC	CC	CC	CC
51	1	GG	GA	GG	AA	GG	GG	GG	NN	GG	GG	GG	GG	GG	GG	GG	GG	NN	GA	AA	GA	GG	GG	GG	GA	AA	GA	AA	AA	AA	GA	AA	AA	AA	AA	AA	AA	AA	AA	AA	AA	AA	AA	GG	GA	AA	AA	NN	GG
52	1	GG	NN	GG	AA	GG	GG	GG	GG	GG	GG	GG	GG	GG	GG	GG	GG	NN	GG	GG	GG	GG	GG	GG	GG	GG	GG	GG	GG	GG	GG	GG	GG	GG	GG	GG	GG	GG	GG	GG	AA	AA	GA	GG	GA	AA	AA	GG	GG
53	1	TT	TT	TT	CC	TT	TT	TT	TT	TT	TT	TT	TT	TT	TT	TT	TT	TT	TT	TT	TT	TT	TT	TT	TT	TT	TT	TT	TT	TT	TT	TT	NN	NN	NN	TT	TT	TT	TT	TT	CC	CC	CC	TT	TC	CC	CC	TT	TT
54	1	AA	AA	AA	AA	AA	AA	AA	AA	AA	AA	AA	AA	AA	AA	AA	AA	AA	AA	AA	AA	AA	AA	AA	AA	AA	AA	AA	AA	AA	AA	AA	AA	AA	AA	AA	AA	AA	AA	AA	AA	AA	AA	AA	NN	AA	AA	AA	AA
55	1	GG	GG	GG	TT	GG	GG	GG	GG	GG	GG	GG	GG	GG	GG	GG	GG	GG	TG	TT	TG	GG	GG	GG	TG	TT	TG	TT	TT	TT	TG	TT	TT	TT	TT	TT	TT	TT	TT	TT	TT	TT	TT	GG	TG	TT	TT	GG	GG
56	1	GG	NN	GG	AA	GG	GG	GG	GG	GG	GG	GG	GG	GG	GG	GG	GG	NN	GA	GA	GA	GG	GG	GG	GA	AA	GA	AA	AA	AA	GA	AA	GG	GG	GG	AA	AA	AA	AA	AA	AA	AA	AA	GG	GA	AA	AA	GG	GG
57	1	AA	GA	AA	GG	AA	AA	AA	NN	AA	AA	AA	AA	AA	AA	AA	AA	NN	GA	GG	GA	AA	AA	AA	GA	GG	GA	GG	GG	GG	GA	GG	GG	GG	GG	GG	GG	GG	GG	GG	GG	GG	GG	AA	GA	GG	GG	NN	AA
58	1	NN	TT	NN	TT	NN	TT	NN	TT	NN	NN	NN	NN	NN	NN	NN	NN	TT	TT	TG	TT	NN	NN	NN	TT	TT	TT	TT	TT	TT	TT	TT	GG	GG	GG	TT	TT	TT	TT	TT	TT	TT	TT	NN	TT	TT	TT	GG	NN
59	1	AA	AA	AA	AA	AA	AA	AA	AA	AA	AA	AA	AA	AA	AA	AA	AA	AA	AA	AA	AA	AA	AA	AA	AA	AA	AA	AA	AA	AA	AA	AA	AA	AA	AA	AA	AA	AA	AA	AA	AA	AA	AA	AA	AA	AA	AA	AA	AA
60	1	TT	TT	TT	TT	TT	TT	TT	TT	TT	TT	TT	TT	TT	TT	TT	TT	TT	TT	TT	TT	TT	TT	TT	TT	TT	TT	TT	TT	TT	TT	TT	TT	TT	TT	TT	TT	TT	TT	TT	TT	TT	TT	TT	TT	TT	TT	TT	TT
61	1	AA	GG	GA	GG	AA	AA	AA	AA	AA	AA	GA	AA	AA	AA	NN	AA	AA	GA	GA	NN	GG	GG	GA	GA	GG	GA	GG	GG	GG	GG	GG	AA	AA	AA	GG	GG	GG	GG	GG	GG	GG	GG	GG	GG	GG	GG	GG	GG
62	1	AA	GA	AA	AA	AA	AA	AA	AA	AA	AA	AA	AA	AA	AA	AA	AA	AA	AA	GG	AA	AA	AA	AA	AA	NN	AA	NN	NN	NN	AA	NN	GG	GG	GG	NN	NN	NN	NN	NN	AA	GA	AA	AA	AA	AA	AA	GA	AA
63	1	GG	NN	GG	GG	GG	GG	GG	GG	GG	GG	GG	GG	GG	GG	GG	GG	GG	GG	TG	GG	GG	GG	GG	GG	GG	GG	GG	GG	GG	GG	GG	TT	TT	TT	GG	GG	GG	GG	GG	GG	TG	GG	GG	GG	GG	GG	GG	GG
64	1	TT	CC	TC	TT	TT	TT	TT	TT	TT	TT	TC	TT	TT	TT	NN	TC	TT	TC	CC	NN	CC	CC	TC	TC	CC	TC	CC	CC	CC	CC	CC	CC	CC	CC	CC	CC	CC	CC	CC	CC	CC	CC	CC	TC	TT	TT	CC	CC
65	1	GG	GG	GG	GG	GG	GG	GG	GG	GG	GG	GG	GG	GG	GG	GG	GG	GG	GG	GG	GG	GG	GG	GG	GG	GG	GG	GG	GG	GG	GG	GG	GG	GG	GG	GG	GG	GG	GG	GG	GG	TG	GG	GG	GG	GG	GG	GG	GG
66	1	AA	GA	AA	AA	AA	AA	AA	AA	AA	AA	AA	AA	AA	AA	AA	AA	AA	AA	AA	AA	AA	AA	AA	AA	AA	AA	AA	AA	AA	AA	AA	AA	AA	AA	AA	AA	AA	AA	AA	AA	GA	AA	AA	AA	AA	AA	AA	AA
67	1	TT	CC	TC	TT	TT	TT	TT	TT	TT	NN	TC	TT	TT	TT	NN	TC	NN	TT	TC	TC	CC	CC	TC	TT	TT	TT	TT	TT	TT	TC	TT	CC	CC	CC	TT	TT	TT	TT	TT	CC	CC	NN	CC	TC	TT	TT	CC	CC
68	1	TT	GG	TG	TT	TT	TT	TT	TT	TT	TT	TG	TT	TT	TT	TG	TG	TT	TT	TG	TG	GG	GG	TG	TT	TT	TT	TT	TT	TT	TG	TT	GG	GG	GG	TT	TT	TT	TT	TT	GG	GG	NN	GG	TG	TT	TT	GG	GG
69	1	TT	CC	NN	NN	TT	TT	TT	TT	TT	TC	TC	TT	TT	TT	CC	TC	NN	NN	TC	TC	CC	CC	NN	TT	TT	TT	TT	TT	TT	TC	TT	CC	CC	CC	TT	TT	TT	TT	NN	CC	CC	CC	CC	TC	TT	NN	CC	CC
70	1	TT	TT	TT	TT	TT	TT	TT	NN	TT	TT	TT	TT	TT	TT	TT	TT	TT	TG	TG	TG	TT	TT	TT	TG	GG	TG	GG	GG	GG	TG	GG	TT	TT	TT	GG	GG	GG	GG	GG	TT	TT	NN	TT	TT	TT	TT	TT	TT
71	1	GG	AA	GA	GG	GG	GG	GG	NN	GG	NN	GA	GG	GG	GG	AA	GA	NN	GA	NN	GA	AA	AA	NN	NN	AA	NN	AA	AA	AA	AA	AA	AA	AA	AA	AA	AA	AA	AA	AA	AA	AA	AA	AA	GA	GG	GG	AA	AA
72	1	TT	CC	TC	TT	TT	TT	TT	TT	TT	TT	TC	TT	TT	TT	NN	TC	TT	TC	CC	TC	CC	CC	TC	TC	CC	TC	CC	CC	CC	CC	CC	CC	CC	CC	CC	CC	CC	CC	CC	CC	CC	CC	CC	TC	TT	TT	CC	CC
73	1	TT	GG	TG	TT	TT	TT	TT	TT	TT	TT	TG	TT	TT	TT	NN	TG	TT	TT	NN	TT	GG	GG	TG	TT	TT	TT	TT	TT	TT	TG	TT	GG	GG	GG	TT	TT	TT	TT	TT	TT	TG	TT	GG	TG	TT	TT	GG	GG
74	1	AA	NN	GA	AA	AA	AA	AA	NN	AA	NN	GA	AA	AA	AA	GA	GA	NN	GA	GG	GA	GG	GG	GA	GA	GG	GA	GG	GG	GG	GG	GG	GG	GG	GG	GG	GG	GG	GG	GG	GG	GA	GG	GG	GA	AA	AA	GG	GG
75	1	TT	CC	TC	TT	TT	TT	TT	TT	TT	TT	TC	TT	TT	TT	TC	TC	TT	TC	TC	TC	CC	CC	TC	TC	CC	TC	CC	CC	CC	CC	CC	TT	TT	TT	CC	CC	CC	CC	CC	CC	CC	CC	CC	TC	TT	TT	NN	CC
76	1	AA	CC	CA	AA	AA	AA	AA	NN	AA	NN	CA	AA	AA	AA	NN	CA	NN	CA	CA	CA	CC	CC	CA	CA	CC	CA	CC	CC	CC	CC	CC	AA	AA	AA	CC	CC	CC	CC	CC	CC	CC	CC	CC	CA	AA	AA	CC	CC
77	1	GG	AA	GA	GG	GG	GG	GG	GG	GG	NN	GA	GG	GG	GG	GA	GA	GG	GA	GA	GA	AA	AA	GA	GA	AA	GA	AA	AA	AA	AA	AA	GG	GG	GG	AA	AA	AA	AA	AA	AA	AA	AA	AA	GA	GG	GG	GA	AA
78	1	CC	CC	CC	CC	CC	CC	CC	CC	CC	CC	CC	CC	CC	CC	CC	CC	CC	CC	TC	CC	CC	CC	CC	CC	CC	CC	CC	CC	CC	CC	CC	TT	TT	TT	CC	CC	CC	CC	CC	CC	CC	CC	CC	CC	CC	CC	TC	CC
79	1	CC	CC	CC	TT	CC	CC	CC	CC	CC	CC	CC	CC	CC	CC	CC	CC	CC	CC	CC	CC	CC	CC	CC	TC	CC	CC	CC	TT	TT	TC	TT	CC	CC	CC	TT	TT	TT	TT	TT	TT	TC	TT	CC	TC	TT	TT	CC	CC
80	1	CC	CC	CC	TT	CC	CC	CC	CC	CC	CC	CC	CC	CC	CC	CC	CC	CC	CC	TC	CC	CC	CC	CC	TC	TT	TC	TT	NN	NN	TC	TT	TT	TT	TT	NN	NN	TT	TT	TT	TT	TC	TT	CC	CC	TT	TT	CC	CC
81	1	TT	TT	TT	CC	TT	TT	TT	TT	TT	TT	TT	TT	TT	TT	TT	TT	NN	TT	TC	TT	TT	TT	TT	TC	CC	TC	CC	NN	NN	TC	CC	CC	CC	CC	NN	NN	CC	CC	CC	CC	NN	CC	NN	NN	CC	CC	TT	TT
82	1	GG	AA	GA	AA	AA	GA	GG	GG	GG	GG	GA	GG	GG	GG	GA	GA	GG	GA	AA	AA	AA	AA	GA	GA	AA	GA	AA	AA	AA	AA	AA	AA	AA	AA	AA	AA	AA	AA	AA	AA	AA	AA	AA	AA	AA	AA	AA	AA
83	1	AA	GG	GG	GG	GG	GG	AA	AA	AA	AA	GA	AA	AA	AA	GG	GA	AA	NN	GG	GG	GG	GG	NN	GG	GG	NN	GG	GG	GG	GG	GG	GG	GG	GG	GG	GG	GG	GG	GG	GG	GG	GG	NN	GG	GG	GG	GG	GG
84	1	GG	AA	GA	AA	AA	GA	GG	GG	GG	GG	GA	GG	GG	GG	GA	GA	GG	GA	AA	AA	AA	AA	GA	GA	AA	GA	AA	AA	AA	AA	AA	AA	AA	AA	AA	AA	AA	AA	AA	AA	AA	AA	AA	AA	AA	AA	AA	AA
85	1	CC	TT	TC	TT	TT	TC	CC	CC	CC	CC	TC	CC	CC	CC	TC	TC	CC	TC	TT	TT	TT	TT	TC	TC	TT	TC	TT	TT	TT	TT	TT	TT	TT	TT	TT	TT	TT	TT	TT	TT	TT	TT	TT	TT	TT	TT	TT	TT
86	1	AA	CC	CC	CC	CC	CA	AA	NN	AA	NN	CA	AA	AA	AA	CC	CA	NN	CA	CC	CC	CC	CC	CA	CA	CC	CA	CC	CC	CC	CC	CC	CC	CC	CC	CC	CC	CC	CC	CC	CC	CC	CC	CC	CC	CC	CC	CC	CC
87	1	GG	AA	GA	AA	AA	GA	GG	GG	GG	GG	GA	GG	GG	GG	NN	GA	GG	GA	AA	AA	AA	AA	GA	GA	AA	GA	AA	AA	AA	AA	AA	AA	AA	AA	AA	AA	AA	AA	AA	AA	AA	AA	AA	AA	AA	AA	AA	AA
88	1	CC	TT	TC	TT	TT	TC	CC	NN	CC	TC	TC	CC	CC	CC	TC	TC	NN	CC	TC	TC	TT	TT	TC	CC	TT	TC	TT	CC	CC	TC	CC	TT	TT	TT	TT	TT	TT	TT	TT	TT	TT	TT	TT	TT	TT	TT	TT	TT
89	1	NN	NN	NN	TT	TT	TT	NN	NN	NN	NN	NN	NN	NN	NN	NN	NN	TG	NN	NN	TG	NN	NN	NN	NN	NN	NN	NN	NN	NN	NN	NN	NN	NN	NN	TT	TT	TT	TT	TT	TT	TT	TT	NN	TT	TT	TT	NN	NN
90	1	TT	NN	NN	TT	TT	TT	TT	TT	TT	NN	TG	TT	TT	TT	NN	TG	TT	TG	NN	NN	GG	GG	TG	TG	TT	TT	TT	TT	TT	TG	TT	TT	TT	TT	TT	TT	NN	TT	TT	TT	TT	TT	GG	TG	TT	TT	NN	GG
91	1	TT	CC	CC	TT	TT	TT	TT	TT	TT	NN	TC	TT	TT	TT	CC	NN	TT	CC	CC	CC	CC	CC	CC	CC	TT	TT	TT	TT	TT	TC	TT	TT	TT	TT	TT	TT	TT	TT	TT	TT	TT	TT	CC	NN	TT	TT	CC	CC
92	1	AA	NN	GA	AA	AA	GA	GG	GG	GG	GG	GG	GG	GG	GG	GA	GG	GA	GG	GA	GA	GG	GG	GA	GG	AA	GA	AA	AA	AA	GA	AA	AA	AA	AA	AA	AA	AA	AA	AA	AA	AA	AA	GG	GA	AA	AA	NN	GG
93	1	TT	CC	TC	TT	TT	TC	CC	NN	CC	CC	CC	CC	CC	CC	TC	CC	TC	CC	TC	TC	CC	CC	TC	CC	TT	TC	TT	TT	TT	TC	TT	TT	TT	TT	TT	TT	TT	TT	TT	TT	TC	TT	CC	TC	TT	TT	TC	CC
94	1	CC	TT	TC	TT	TT	TT	TT	TT	TT	TT	TT	TT	TT	TT	TC	TT	TT	TT	TC	TT	TT	TT	TT	TT	CC	CC	CC	TT	TT	TT	TT	CC	CC	CC	TT	TT	TT	TT	TT	TT	TT	TT	TT	TT	TT	TT	NN	TT
95	1	GG	TT	TT	GG	GG	GG	GG	GG	GG	GG	TG	GG	GG	GG	TT	TG	GG	TG	NN	TT	TT	TT	TT	NN	GG	GG	GG	GG	GG	TG	GG	GG	GG	GG	GG	GG	GG	GG	GG	GG	GG	GG	TT	TG	GG	GG	TT	TT
96	1	TT	TT	TT	TT	NN	NN	TT	TT	TT	TT	TT	TT	NN	NN	TT	TT	TT	TT	TT	TT	NN	NN	TT	TT	TT	TT	TT	CC	CC	TC	CC	TT	TT	TT	NN	NN	TT	TT	TT	TT	TT	TT	NN	NN	TT	TT	TT	TT
97	1	AA	AA	AA	GG	GG	GG	GG	GG	GG	NN	AA	GG	GG	GG	AA	GA	GG	GG	GG	GG	AA	AA	GA	GG	AA	GA	AA	AA	AA	AA	AA	AA	AA	AA	GG	GG	GG	GG	GG	GG	GG	GG	AA	GG	GG	GG	AA	AA
98	1	GG	GG	GG	GG	GG	GG	GG	GG	GG	GG	GG	GG	GG	GG	GG	GG	GG	GG	GG	GG	GG	GG	GG	GG	GG	GG	GG	AA	AA	GA	AA	GG	GG	GG	GG	GG	GG	GG	GG	GG	GG	GG	GG	GG	GG	GG	GG	GG
99	1	TT	TT	TT	GG	GG	GG	GG	GG	GG	TG	TT	GG	GG	GG	TT	NN	GG	GG	NN	GG	TT	TT	NN	GG	TT	TT	TT	GG	GG	TG	GG	TT	TT	TT	GG	GG	GG	GG	GG	GG	TG	GG	NN	TG	GG	GG	TT	TT
100	1	CC	CC	CC	CC	CC	TC	TT	NN	TT	TC	CC	TT	TT	TT	CC	TC	TC	TT	TC	TC	CC	CC	TC	TT	CC	TC	CC	TT	TT	TC	TT	CC	CC	CC	CC	CC	CC	CC	CC	CC	CC	CC	CC	CC	CC	CC	CC	CC
101	1	CC	CC	CC	TT	TT	TT	TT	TT	TT	TC	CC	TT	TT	TT	CC	TC	TT	TT	TC	TC	CC	CC	TC	TT	CC	TC	CC	TT	TT	TC	TT	CC	CC	CC	TT	TT	TT	TT	TT	TT	TC	TT	CC	TC	TT	TT	CC	CC
102	1	GG	NN	GG	TT	TT	TT	TT	TT	TT	TG	GG	TT	TT	TT	GG	TG	TT	TT	TG	TG	GG	GG	TG	TT	GG	TG	GG	TT	TT	TG	TT	GG	GG	GG	TT	TT	TT	TT	TT	TT	TT	TT	GG	TG	TT	TT	GG	GG
103	1	AA	AA	AA	AA	AA	GA	GG	NN	GG	GA	AA	GG	GG	GG	AA	GA	GA	GG	GA	GA	AA	AA	AA	GG	AA	GA	AA	GG	GG	GA	GG	AA	AA	AA	AA	AA	AA	AA	AA	AA	AA	AA	AA	AA	AA	AA	AA	AA
104	1	CC	NN	CC	TT	TT	TT	TT	TT	TT	TC	TC	TT	TT	TT	TC	TC	TT	TC	TC	TC	CC	CC	CC	TC	TT	TT	TT	CC	CC	CC	CC	TT	TT	TT	TT	TT	TT	TT	TT	TT	TT	TT	CC	TC	TT	TT	NN	CC
105	1	TT	TC	TT	CC	CC	CC	CC	CC	CC	TC	TC	CC	CC	CC	TC	TC	CC	TC	TC	TC	TT	TT	TT	TC	CC	CC	CC	TT	TT	TT	TT	CC	CC	CC	CC	CC	CC	CC	CC	CC	CC	CC	TT	TC	CC	CC	TC	TT
106	1	AA	AA	AA	AA	AA	AA	AA	AA	AA	AA	AA	AA	AA	AA	AA	AA	AA	GA	NN	GA	AA	AA	AA	GG	AA	AA	AA	GG	GG	GA	GG	AA	AA	AA	AA	AA	AA	AA	AA	AA	AA	AA	AA	AA	AA	AA	AA	AA
107	1	NN	GA	NN	GG	GG	GG	NN	GA	AA	AA	NN	NN	NN	NN	AA	NN	GA	AA	NN	GA	NN	NN	NN	AA	AA	AA	AA	GG	GG	NN	GG	AA	NN	NN	GG	GG	GG	GG	GG	GG	GG	GG	NN	GG	GG	GG	AA	AA
108	1	GG	GG	GG	AA	AA	GA	GG	GG	GG	GG	GG	GG	GG	GG	NN	GG	GG	GG	GA	NN	GG	GG	GG	GG	AA	GA	AA	GG	GG	GG	GG	AA	AA	AA	AA	AA	AA	AA	AA	AA	AA	AA	GG	GA	AA	AA	GG	GG
109	1	TT	TT	TT	CC	CC	TC	TT	TT	TT	TT	TT	TT	TT	TT	TT	TT	NN	TT	TT	TC	TT	TT	TT	TT	TT	TT	TT	TT	TT	TT	TT	TT	TT	TT	CC	CC	CC	CC	CC	CC	TC	CC	TT	TC	CC	CC	TT	TT
110	1	GG	GG	GG	AA	AA	GA	GG	NN	GG	GG	GG	GG	GG	GG	GG	GG	NN	GA	GA	GA	GG	GG	GG	GA	GG	GG	GG	GG	GG	GG	GG	GG	GG	GG	AA	AA	AA	AA	AA	AA	GA	AA	GG	GA	AA	AA	GG	GG
111	1	AA	GA	AA	AA	AA	AA	AA	AA	AA	AA	AA	AA	AA	AA	GA	AA	AA	AA	AA	AA	AA	AA	AA	AA	AA	AA	AA	AA	AA	AA	AA	AA	AA	AA	AA	AA	AA	AA	AA	AA	GA	AA	AA	AA	AA	AA	AA	AA
112	1	GG	GG	GG	AA	AA	GA	GG	NN	GG	GG	GG	GG	GG	GG	GG	GG	GA	GG	GA	GA	GG	GG	GG	GA	AA	GA	AA	GG	GG	GG	GG	AA	AA	AA	AA	AA	AA	AA	AA	AA	GA	AA	GG	GA	AA	AA	GA	GG
113	1	CC	CA	CC	AA	AA	AA	CC	NN	CC	CC	CC	CC	CC	CC	CC	CC	NN	CC	CA	CA	CC	CC	CC	AA	AA	NN	AA	CC	CC	CC	CC	AA	AA	AA	AA	AA	AA	AA	AA	AA	AA	AA	CC	CA	AA	AA	NN	CC
114	1	CC	NN	CC	AA	AA	CA	CC	CC	CC	CC	CC	CC	CC	CC	NN	CC	CC	CC	CA	CA	CC	CC	CC	CA	AA	CA	AA	CC	CC	CC	CC	AA	AA	AA	AA	AA	AA	AA	AA	AA	AA	AA	CC	CA	AA	AA	CC	CC
115	1	TT	TT	TT	CC	CC	CC	TT	TT	TT	TT	TT	TT	TT	TT	NN	TT	TT	TT	NN	TC	TT	TT	TT	CC	CC	NN	CC	TT	TT	TT	TT	CC	CC	CC	CC	CC	CC	CC	CC	CC	CC	CC	TT	TC	CC	CC	TT	TT
116	1	GG	GG	GG	AA	AA	AA	AA	AA	AA	GA	NN	AA	AA	AA	GG	GA	AA	AA	AA	GA	GG	GG	GG	AA	AA	AA	AA	AA	AA	GA	AA	AA	AA	AA	AA	AA	AA	AA	AA	AA	AA	AA	GG	GA	AA	AA	GG	GG
117	1	GG	GG	GG	TT	TT	TT	TT	TT	TT	TG	TG	TT	TT	TT	NN	TG	TT	TT	TT	TG	GG	GG	GG	TT	TT	TT	TT	TT	TT	TG	TT	TT	TT	TT	TT	TT	TT	TT	TT	TT	TG	TT	GG	TG	TT	TT	GG	GG
118	1	AA	AA	AA	GG	GG	GG	GG	GG	GG	GA	GA	GG	GG	GG	GA	GA	GG	GG	GG	GA	AA	AA	AA	GG	GG	GG	GG	GG	GG	GA	GG	GG	GG	GG	GG	GG	GG	GG	GG	GG	GA	GG	AA	GA	GG	GG	GA	AA
119	1	TT	NN	TT	CC	CC	CC	CC	CC	CC	TC	TC	CC	CC	CC	NN	TC	CC	TC	NN	TC	TT	TT	TT	CC	CC	CC	CC	TT	TT	TT	TT	CC	CC	CC	CC	CC	CC	CC	CC	CC	CC	CC	TT	TC	CC	CC	TT	TT
120	1	AA	AA	AA	GG	GG	GG	GG	GG	GG	GA	GA	GG	GG	GG	AA	GA	GG	GA	GA	GA	AA	AA	AA	GG	GG	GG	GG	AA	AA	AA	AA	GG	GG	GG	GG	GG	GG	GG	GG	GG	GA	GG	AA	GA	GG	GG	GA	AA
121	1	CC	NN	CC	TT	TT	TC	CC	CC	CC	CC	CC	CC	CC	CC	CC	CC	NN	CC	TC	TC	CC	CC	CC	TC	TT	TC	TT	CC	CC	CC	CC	TT	TT	TT	TT	TT	TT	TT	TT	TT	TT	TT	CC	TC	TT	TT	NN	CC
122	1	GG	GG	GG	AA	AA	AA	AA	AA	AA	GA	GA	AA	AA	AA	GG	GA	AA	AA	AA	GA	GG	GG	GG	AA	AA	AA	AA	AA	AA	GA	AA	AA	AA	AA	AA	AA	AA	AA	AA	AA	GA	AA	GG	GA	AA	AA	GG	GG
123	1	AA	GA	AA	AA	AA	GA	GG	GG	GG	GA	GA	GG	GG	GG	GA	GA	NN	GG	GA	GA	AA	AA	AA	GA	AA	GA	AA	GG	GG	GA	GG	AA	AA	AA	AA	AA	AA	AA	AA	AA	GA	AA	AA	AA	AA	AA	AA	AA
124	1	GG	GG	GG	AA	AA	AA	AA	AA	AA	GA	GA	AA	AA	AA	NN	GA	AA	AA	AA	GA	GG	GG	GG	AA	AA	AA	AA	AA	AA	GA	AA	AA	AA	AA	AA	AA	AA	AA	AA	AA	GA	AA	GG	GA	AA	AA	GG	GG
125	1	CC	CC	CC	TT	TT	TC	CC	CC	CC	CC	CC	CC	CC	CC	CC	CC	CC	CC	TC	TC	CC	CC	CC	TC	TT	TC	TT	CC	CC	CC	CC	TT	TT	TT	TT	TT	TT	TT	TT	TT	TC	TT	CC	TC	TT	TT	CC	CC
126	1	CC	CC	CC	CC	CC	CC	CC	CC	CC	CC	CC	CC	CC	CC	CC	CC	CC	CC	CC	CC	CC	CC	CC	CC	CC	CC	CC	CC	CC	CC	CC	CC	CC	CC	CC	CC	CC	CC	CC	CC	CC	CC	CC	CC	CC	CC	CC	CC
127	1	AA	AA	AA	AA	AA	AA	AA	AA	AA	AA	AA	AA	AA	AA	GA	AA	AA	AA	AA	AA	AA	AA	AA	AA	AA	AA	AA	AA	AA	AA	AA	AA	AA	AA	AA	AA	AA	AA	AA	AA	AA	AA	AA	AA	AA	AA	AA	AA
128	1	AA	AA	AA	AA	AA	AA	AA	AA	AA	AA	AA	AA	AA	AA	NN	AA	AA	AA	AA	AA	AA	AA	AA	AA	AA	AA	AA	AA	AA	AA	AA	AA	AA	AA	AA	AA	AA	AA	AA	AA	AA	AA	AA	AA	AA	AA	AA	AA
129	1	TT	NN	TT	CC	CC	CC	CC	CC	CC	TC	TC	CC	CC	CC	TT	TC	CC	CC	CC	TC	TT	TT	TT	CC	CC	CC	CC	CC	CC	TC	CC	CC	CC	CC	CC	CC	CC	CC	CC	CC	CC	CC	TT	TC	CC	CC	TC	TT
130	1	TT	TC	TT	CC	CC	CC	CC	CC	CC	TC	TC	CC	CC	CC	TT	TC	CC	CC	CC	TC	TT	TT	TT	CC	CC	CC	CC	CC	CC	TC	CC	CC	CC	CC	CC	CC	CC	CC	CC	CC	CC	CC	TT	TC	CC	CC	TC	TT
131	1	TT	TC	TT	CC	CC	CC	CC	CC	CC	TC	TC	CC	CC	CC	TT	TC	CC	CC	CC	NN	TT	TT	TT	CC	CC	CC	CC	CC	CC	TC	CC	CC	CC	CC	CC	CC	CC	CC	CC	CC	CC	CC	TT	TC	CC	CC	NN	TT
132	1	GG	GG	GG	AA	AA	AA	AA	AA	AA	GA	GA	AA	AA	AA	GG	NN	AA	AA	AA	GA	GG	GG	GG	AA	AA	AA	AA	AA	AA	GA	AA	AA	AA	AA	AA	AA	AA	AA	AA	AA	AA	AA	GG	GG	AA	AA	GG	GG
133	1	AA	AA	AA	GG	GG	GA	AA	AA	AA	AA	AA	AA	AA	AA	AA	AA	AA	GA	GG	GA	AA	AA	AA	GA	GG	GA	GG	AA	AA	AA	AA	GG	GG	GG	AA	AA	GG	GG	GG	GG	GG	GG	AA	GA	GG	GG	AA	AA
134	1	GG	GG	GG	GG	GG	GG	CC	NN	CC	CG	CG	CC	CC	CC	GG	NN	NN	CC	CG	CG	GG	GG	GG	NN	GG	CG	GG	CC	CC	CG	CC	GG	GG	GG	CC	CC	GG	GG	GG	GG	GG	GG	GG	GG	GG	GG	GG	GG
135	1	TT	NN	TT	GG	GG	GG	GG	GG	GG	TG	TG	GG	GG	GG	NN	TG	GG	GG	GG	TG	TT	TT	TT	GG	GG	GG	GG	GG	GG	TG	GG	GG	GG	GG	GG	GG	GG	GG	GG	GG	GG	GG	TT	TG	GG	GG	NN	TT
136	1	GG	GG	GG	GG	GG	GG	GG	GG	GG	GG	GG	GG	GG	GG	GG	GG	GG	GG	GG	GG	GG	GG	GG	GG	GG	GG	GG	GG	GG	GG	GG	GG	GG	GG	GG	GG	GG	GG	GG	GG	GG	GG	GG	GG	GG	GG	GG	GG
137	1	TT	NN	TT	CC	CC	CC	TT	TT	TT	TT	TT	TT	TT	TT	TT	TT	TT	CC	CC	CC	TT	TT	TT	CC	CC	CC	CC	TT	TT	TT	TT	CC	CC	CC	TT	TT	CC	CC	CC	CC	CC	CC	TT	TC	CC	CC	NN	TT
138	1	AA	AA	AA	GG	GG	GG	NN	GG	NN	AA	AA	NN	NN	NN	AA	AA	GG	NN	GG	GA	AA	AA	AA	GG	GG	GG	GG	AA	AA	AA	AA	GA	AA	GA	AA	AA	GG	GG	GG	GG	GA	GG	AA	GA	GG	GG	GA	AA
139	1	AA	AA	AA	AA	AA	GA	GG	GG	GG	GA	GA	GG	GG	GG	AA	GA	GG	GG	GA	GA	AA	AA	AA	GA	AA	GA	AA	GG	GG	GA	GG	GA	GG	GA	GG	GG	AA	AA	AA	AA	AA	AA	AA	AA	AA	AA	AA	AA
140	1	CC	CC	CC	CC	CC	TC	TT	TC	TT	TC	TC	TC	TT	TT	CC	TC	TC	TC	CC	CC	CC	CC	CC	TC	CC	TC	CC	CC	CC	CC	CC	CC	CC	CC	TT	TT	CC	CC	CC	CC	CC	CC	CC	CC	CC	CC	CC	CC
141	1	GG	GG	GG	AA	AA	GA	GG	GG	GG	GG	GG	GG	GG	GG	GG	GG	GG	GG	GG	GA	GG	GG	GG	GA	GG	GG	GG	GG	GG	GG	GG	GG	GG	GG	GG	GG	AA	AA	AA	AA	GA	AA	GG	GA	AA	AA	GG	GG
142	1	AA	AA	AA	GG	GG	GG	GG	GG	GG	GA	GA	GA	GG	GG	AA	GA	GG	GG	NN	NN	AA	AA	AA	GG	AA	GA	AA	GG	GG	GA	GG	GA	GG	GA	AA	AA	GG	GG	GG	GG	NN	GG	AA	GA	GG	GG	AA	AA
143	1	CC	CC	CC	AA	AA	AA	AA	AA	AA	CA	NN	CA	AA	AA	CC	CA	AA	AA	AA	CA	CC	CC	CC	AA	AA	AA	AA	AA	AA	CA	AA	AA	AA	AA	AA	AA	AA	AA	AA	AA	CA	AA	CC	CA	AA	AA	CC	CC
144	1	TT	TT	TT	TT	TT	TG	GG	GG	GG	TG	TG	TG	GG	GG	TT	TG	GG	GG	TG	TG	TT	TT	TT	TG	TT	TG	TT	GG	GG	TG	GG	TG	GG	TG	GG	GG	TT	TT	TT	TT	TT	TT	TT	TT	TT	TT	TT	TT
145	1	GG	GG	GG	NN	GG	GG	GG	GG	GG	GG	GG	GG	GG	GG	GA	GG	GG	GG	GA	GG	GG	NN	GG	GG	GA	GA	GA	NN	GG	GG	GG	GA	GG	GA	NN	GG	GG	GG	GG	GG	GG	GG	GG	NN	NN	NN	GA	NN
146	1	TT	TT	TT	CC	CC	CC	CC	CC	CC	TC	NN	TC	CC	CC	TT	TC	CC	CC	CC	TC	TT	TT	TT	CC	CC	CC	CC	CC	CC	TC	CC	CC	CC	CC	CC	CC	CC	CC	CC	CC	CC	CC	TT	TC	CC	CC	NN	TT
147	1	GG	GG	GG	GG	GG	GG	GG	GG	GG	GG	GG	GG	GG	GG	GG	GG	GG	GG	GG	GG	GG	GG	GG	GG	GG	GG	GG	AA	AA	GA	AA	GA	AA	GA	GG	GG	GG	GG	GG	GG	GG	GG	GG	GG	GG	GG	GG	GG
148	1	TT	NN	TT	TT	GG	GG	GG	GG	GG	TG	TG	TG	GG	GG	TT	TG	GG	TG	TG	TG	TT	TT	TT	GG	GG	GG	GG	GG	GG	TG	GG	GG	GG	GG	TT	TT	GG	GG	GG	GG	GG	GG	TT	TT	TT	TT	NN	TT
149	1	GG	NN	GG	GG	TT	TT	TT	TT	TT	TG	TG	TG	TT	TT	GG	TG	TT	TG	TG	TG	GG	GG	GG	TT	TT	TT	TT	TT	TT	TG	TT	TT	TT	TT	GG	GG	TT	TT	TT	TT	TT	TT	GG	GG	GG	GG	NN	GG
150	1	GG	GG	GG	GG	GG	GG	NN	GG	NN	GG	GG	GG	NN	NN	GG	GG	GG	GG	GG	GG	GG	GG	GG	GG	GG	GG	GG	NN	NN	GG	NN	GG	NN	GG	AA	AA	GG	GG	GG	GG	GG	GG	GG	GG	GG	GG	GG	GG
151	1	AA	AA	AA	GG	AA	AA	AA	AA	AA	AA	AA	AA	AA	AA	AA	AA	AA	GA	NN	GA	AA	AA	AA	AA	AA	AA	AA	GG	GG	GA	GG	GA	GG	NN	GG	GG	AA	AA	AA	AA	AA	AA	AA	GA	GG	GG	AA	AA
152	1	TT	TT	TT	GG	TT	TG	GG	GG	GG	TG	TG	TG	GG	GG	NN	TG	NN	GG	TG	TG	TT	TT	TT	TG	TT	TG	TT	GG	GG	TG	GG	TG	GG	TG	GG	GG	TT	TT	TT	TT	TG	TT	TT	TG	GG	GG	TT	TT
153	1	CC	CC	CC	CC	CC	TC	TT	TT	TT	TC	TC	TC	TT	TT	CC	TC	NN	TT	TC	TC	CC	CC	CC	TC	CC	TC	CC	TT	TT	TC	TT	TC	TT	TC	TT	TT	CC	CC	CC	CC	CC	CC	CC	CC	CC	CC	CC	CC
154	1	TT	TT	TT	GG	GG	GG	GG	GG	GG	TG	TG	TG	GG	GG	TT	TG	GG	GG	GG	TG	TT	TT	TT	GG	GG	GG	GG	GG	GG	TG	GG	GG	GG	GG	GG	GG	GG	GG	GG	GG	TG	GG	TG	TG	GG	GG	TG	TT
155	1	CC	CC	CC	AA	AA	CA	CC	CC	CC	CC	CC	CC	CC	CC	CC	CC	CC	CC	CA	CA	CC	CC	CC	CA	AA	CA	AA	CC	CC	CC	CC	CA	CC	CA	CC	CC	AA	AA	AA	AA	CA	AA	NN	CA	AA	AA	CC	CC
156	1	AA	AA	AA	GG	GG	GA	AA	GA	AA	AA	AA	AA	AA	AA	GA	AA	GA	AA	GA	GA	AA	AA	AA	GA	GG	GA	GG	AA	AA	AA	AA	GA	AA	GA	AA	AA	GG	GG	GG	GG	GA	GG	GA	GA	GG	GG	GA	AA
157	1	GG	GG	GG	GG	GG	GG	GG	GG	GG	GG	GG	GG	GG	GG	GG	GG	GG	GG	GG	GG	GG	GG	GG	GG	GG	GG	GG	GG	GG	GG	GG	GG	GG	GG	TT	TT	TT	TT	TT	GG	GG	GG	GG	GG	GG	GG	GG	GG
158	1	CC	CC	CC	CC	CC	CC	CC	CC	CC	CC	CC	CC	CC	CC	CC	CC	CC	CC	CC	CC	CC	CC	CC	CC	CC	CC	CC	CC	CC	CC	CC	CC	CC	CC	AA	AA	AA	AA	AA	CC	CA	CC	CC	CC	CC	CC	CC	CC
159	1	CC	NN	CC	CC	CC	CC	CC	CC	CC	CC	CC	CC	CC	CC	CC	CC	CC	CC	CC	CC	CC	CC	CC	CC	CC	CC	CC	CC	CC	CC	CC	CC	CC	CC	TT	TT	TT	TT	TT	CC	TC	CC	CC	CC	CC	CC	CC	CC
160	1	CC	CC	CC	CC	CC	CC	CC	CC	CC	CC	CC	CC	CC	CC	CC	CC	CC	CC	CC	CC	CC	CC	CC	CC	CC	CC	CC	CC	CC	CC	CC	CC	CC	CC	TT	TT	TT	TT	TT	CC	TC	CC	CC	CC	CC	CC	CC	CC
161	1	AA	CA	AA	AA	AA	AA	AA	AA	AA	AA	AA	AA	AA	AA	AA	AA	AA	CA	CA	AA	AA	AA	AA	AA	AA	AA	AA	AA	AA	AA	AA	AA	AA	AA	CC	CC	CC	CC	CC	AA	CA	AA	AA	AA	AA	AA	AA	AA
162	1	AA	NN	AA	AA	AA	AA	AA	AA	AA	AA	AA	AA	AA	AA	AA	AA	AA	GA	NN	AA	AA	AA	AA	AA	AA	AA	AA	AA	AA	AA	AA	AA	AA	AA	GG	GG	GG	GG	GG	AA	GA	AA	AA	AA	AA	AA	AA	AA
163	1	AA	GA	AA	AA	AA	AA	AA	AA	AA	AA	AA	AA	AA	AA	AA	AA	AA	AA	AA	AA	AA	AA	AA	AA	AA	AA	AA	AA	AA	AA	AA	AA	AA	AA	GG	GG	GG	GG	GG	AA	GA	AA	AA	AA	AA	AA	AA	AA
164	1	GG	GG	GG	GG	GG	GG	GG	NN	GG	GG	GG	GG	GG	GG	GG	GG	GG	GG	GG	GG	GG	GG	GG	GG	GG	GG	GG	GG	GG	GG	GG	GG	GG	GG	AA	AA	AA	AA	AA	GG	GG	GG	GG	GG	GG	GG	GG	GG
165	1	AA	GA	GA	AA	AA	AA	AA	AA	AA	GA	GG	AA	AA	AA	GA	AA	AA	AA	AA	GA	GG	GG	GG	AA	AA	AA	AA	AA	AA	GA	AA	GA	GG	GA	AA	AA	AA	AA	AA	AA	AA	AA	GG	GA	AA	AA	GG	GA
166	1	GG	GA	GA	GG	GG	GG	GG	GG	GG	NN	AA	GG	GG	GG	GA	GG	GG	GG	GG	GA	AA	AA	AA	GG	GG	GG	GG	GG	GG	NN	GG	GA	AA	GA	GG	GG	GG	GG	GG	GG	GG	GG	AA	GA	GG	GG	AA	GA
167	1	GG	TT	TG	GG	GG	GG	GG	GG	GG	TG	TT	GG	GG	GG	TT	GG	GG	GG	GG	TG	TT	TT	TT	GG	GG	GG	GG	GG	GG	TG	GG	TG	TT	TG	GG	GG	GG	GG	GG	GG	TG	GG	TT	TG	GG	GG	TT	TG
168	1	TT	CC	NN	TT	TT	TT	TT	TT	TT	TC	CC	TT	TT	TT	CC	TT	TT	TT	TT	TC	CC	CC	CC	TT	TT	TT	TT	TT	TT	TC	TT	TC	CC	TC	TT	TT	TT	TT	TT	TT	TT	TT	CC	TC	TT	TT	CC	TC
169	1	AA	AA	AA	AA	AA	AA	AA	AA	AA	AA	AA	AA	AA	AA	AA	AA	AA	AA	AA	AA	AA	AA	AA	AA	AA	AA	AA	AA	AA	AA	AA	AA	AA	AA	AA	AA	AA	AA	AA	AA	AA	AA	AA	AA	AA	AA	AA	AA
170	1	AA	CA	AA	AA	AA	AA	AA	AA	AA	AA	AA	AA	AA	AA	AA	AA	AA	CA	CA	AA	AA	AA	AA	AA	AA	AA	AA	AA	AA	AA	AA	AA	AA	AA	AA	AA	AA	AA	AA	AA	CA	AA	AA	AA	AA	AA	AA	AA
171	1	CC	CC	CC	CC	CC	CC	CC	CC	CC	CC	CC	CC	CC	CC	CC	CC	CC	CC	CC	CC	CC	CC	CC	CC	CC	CC	CC	CC	CC	CC	CC	CC	CC	CC	CC	CC	CC	CC	CC	CC	CC	CC	CC	CC	CC	CC	CC	CC
172	1	TT	TT	TT	TT	TT	TT	TT	TT	TT	TT	TT	TT	TT	TT	TT	TT	TT	TT	TT	TT	TT	TT	TT	TT	TT	TT	TT	TT	TT	TT	TT	TT	TT	TT	TT	TT	TT	TT	TT	TT	TT	TT	TT	TT	TT	TT	TT	TT
173	1	GG	GG	GG	GG	GG	GG	GG	GG	GG	GG	GG	GG	GG	GG	GG	GG	GG	GG	GG	GG	GG	GG	GG	GG	GG	GG	GG	GG	GG	GG	GG	GG	GG	GG	GG	GG	GG	GG	GG	GG	GG	GG	GG	GG	GG	GG	GG	GG
174	1	AA	GG	GA	AA	AA	AA	AA	AA	AA	NN	GG	AA	AA	AA	NN	AA	AA	AA	AA	NN	GG	GG	GG	AA	AA	AA	AA	AA	AA	AA	AA	GA	GG	GA	AA	AA	AA	AA	AA	AA	NN	AA	GG	GA	AA	AA	GG	GA
175	1	AA	CA	AA	AA	AA	AA	AA	AA	AA	AA	AA	AA	AA	AA	AA	AA	AA	AA	AA	AA	AA	AA	AA	AA	AA	AA	AA	AA	AA	AA	AA	AA	AA	AA	AA	AA	AA	AA	AA	AA	CA	AA	AA	AA	AA	AA	AA	AA
176	1	GG	TT	TG	GG	GG	GG	GG	GG	GG	TG	TT	GG	GG	GG	NN	GG	GG	TG	TG	TG	TT	TT	TT	GG	GG	GG	GG	GG	GG	TG	GG	TG	TT	TG	GG	GG	GG	GG	GG	GG	TG	GG	TT	TG	GG	GG	TT	TG
177	1	GG	GA	GG	GG	GG	GG	GG	GG	GG	GG	GG	GG	GG	GG	GG	GG	GG	GG	GG	GG	GG	GG	GG	GG	GG	GG	GG	GG	GG	GG	GG	GG	GG	GG	GG	GG	GG	GG	GG	GG	GA	GG	GG	GG	GG	GG	GG	GG
178	1	CC	TT	TC	CC	CC	CC	CC	CC	CC	TC	TT	CC	CC	CC	NN	CC	CC	TC	TC	TC	TT	TT	TT	CC	CC	CC	CC	CC	CC	TC	CC	TC	TT	TC	CC	CC	CC	CC	CC	CC	TC	CC	TT	TC	CC	CC	TT	TC
179	1	GG	GG	GG	GG	GG	GG	GG	GG	GG	GG	GG	GG	GG	GG	GG	GG	GG	GG	GG	GG	GG	GG	GG	GG	GG	GG	GG	GG	GG	GG	GG	GG	GG	NN	GG	GG	GG	GG	GG	GG	GA	GG	GG	GG	GG	GG	GG	GG
180	1	AA	AA	AA	AA	AA	AA	AA	AA	AA	AA	AA	AA	AA	AA	AA	AA	AA	CA	CA	AA	AA	AA	AA	AA	AA	AA	AA	AA	AA	AA	AA	AA	AA	AA	AA	AA	AA	AA	AA	AA	NN	AA	AA	AA	AA	AA	AA	AA
181	1	CC	CC	CC	CC	CC	CC	CC	CC	CC	CC	CC	CC	CC	CC	CC	CC	CC	CC	CC	CC	CC	CC	CC	CC	CC	CC	CC	CC	CC	CC	CC	CC	CC	CC	CC	CC	CC	CC	CC	CC	TC	CC	CC	CC	CC	CC	CC	CC
182	1	AA	NN	AA	GG	AA	GA	GG	GG	GG	GA	GA	GA	GA	GG	AA	GA	GG	GG	NN	AA	AA	AA	AA	GA	AA	GA	AA	AA	AA	AA	AA	AA	AA	AA	NN	NN	AA	AA	AA	AA	GA	AA	AA	GA	GG	GG	AA	AA
183	1	TT	TT	TT	TT	TT	TT	CC	NN	CC	TC	NN	TC	TC	CC	TT	TC	NN	CC	TC	TC	TT	TT	TT	TT	TT	NN	TT	TT	TT	TT	TT	TT	TT	TT	CC	CC	TT	TT	TT	TT	TT	TT	TT	TT	TT	TT	TT	TT
184	1	CC	CA	CA	CC	CC	CC	CC	CC	CC	CA	CA	CA	CA	CC	CA	CA	CC	CC	CC	CA	AA	AA	CA	CC	CC	CC	CC	CC	CC	CA	CC	CC	CC	CC	NN	NN	CC	CC	CC	CC	CA	CC	CA	CA	CC	CC	CA	AA
185	1	AA	GA	GA	AA	AA	AA	AA	AA	AA	GA	GA	GA	GA	AA	GA	GA	AA	AA	AA	GA	GG	GG	GA	AA	AA	AA	AA	AA	AA	GA	AA	AA	AA	AA	AA	AA	AA	AA	AA	AA	GA	AA	GA	GA	AA	AA	GG	GG
186	1	GG	TG	GG	TT	GG	GG	GG	NN	GG	GG	GG	GG	GG	GG	GG	GG	TG	GG	TG	GG	GG	GG	GG	GG	TT	TG	TT	TT	TT	TG	TT	TT	TT	TT	GG	GG	TT	TT	TT	TT	TG	TT	TG	TG	TT	TT	NN	GG
187	1	AA	CC	CC	CC	CC	CC	CC	CC	CC	CC	CC	CC	CC	CC	CC	CC	CC	CC	CC	CC	CC	CC	CA	CC	CC	CC	CC	CC	CC	CC	CC	CC	CC	CC	CC	CC	CC	CC	CC	CC	CC	CC	NN	CC	CC	CC	CC	CC
188	1	GG	TG	NN	GG	TT	NN	TT	TT	TT	TT	TT	TT	TT	TT	TT	TT	TT	TT	TT	TT	TT	TT	TG	TT	TT	TT	TT	TT	TT	TT	TT	TT	TT	TT	NN	NN	TT	TT	TT	TT	TG	TT	NN	TG	GG	GG	TT	TT
189	1	CC	TT	TT	TT	TT	TT	TT	TT	TT	TT	TT	TT	TT	TT	TT	TT	TT	TT	TT	TT	TT	TT	TT	TT	TT	TT	TT	TT	TT	TT	TT	TT	TT	TT	CC	CC	TT	TT	TT	TT	TT	TT	TT	TT	TT	TT	TT	TT
190	1	TT	TT	TT	TT	TT	TT	TT	TT	TT	TT	TT	TT	TT	TT	TT	TT	TT	TT	TT	TT	TT	TT	TT	TT	TT	TT	TT	TT	TT	TT	TT	TT	TT	TT	TT	TT	TT	TT	TT	TT	TT	TT	TT	TT	TT	TT	TT	TT
191	1	TT	TT	TT	TT	TT	TG	GG	GG	GG	TG	TG	TG	TG	GG	TT	TG	GG	GG	TG	TG	TT	TT	TT	GG	TT	TG	TT	GG	GG	TG	GG	TG	GG	TG	TT	TT	GG	GG	GG	GG	TT	GG	TT	TT	TT	TT	TT	TT
192	1	TT	CC	TC	CC	CC	TC	TT	TT	TT	TC	TC	TC	TC	TT	CC	TC	TC	TT	TC	TC	CC	CC	TC	TT	CC	TC	CC	TT	TT	TC	TT	TC	TT	TC	TT	TT	TT	TT	TT	TT	CC	NN	TC	CC	CC	CC	CC	CC
193	1	GG	AA	GA	AA	AA	GA	GG	GG	GG	GA	GA	GA	GA	GG	AA	GA	NN	GG	GA	GA	AA	AA	GA	GG	AA	GA	AA	GG	GG	GA	GG	GA	GG	GA	GG	GG	GG	GG	GG	GG	AA	NN	GA	AA	AA	AA	AA	AA
194	1	TT	TT	TT	TT	TT	TT	TT	TT	TT	TT	TT	TT	TT	TT	TT	TT	TT	TT	TT	TT	TT	TT	TT	TT	TT	TT	TT	TT	TT	TT	TT	TT	TT	TT	TT	TT	TT	TT	TT	TT	TT	TT	TT	TT	TT	TT	TT	TT
195	1	AA	NN	AA	CC	AA	AA	AA	AA	AA	AA	AA	AA	AA	AA	AA	AA	AA	AA	CA	AA	AA	AA	AA	AA	CC	CA	CC	AA	AA	AA	AA	CA	AA	CA	AA	AA	AA	AA	AA	AA	CA	AA	AA	CA	CC	CC	AA	AA
196	1	GG	NN	GG	AA	GG	GG	GG	GG	GG	GG	GG	GG	GG	GG	GG	GG	GG	GG	GA	GG	GG	GG	GG	GG	AA	GA	AA	GG	GG	GG	GG	GA	GG	GA	GG	GG	GG	GG	GG	GG	GA	GG	GG	GA	AA	AA	NN	GG
197	1	GG	GG	GG	TT	TT	TT	GG	GG	GG	GG	GG	GG	GG	GG	TG	GG	GG	GG	TG	TG	GG	GG	GG	GG	TT	NN	TT	GG	GG	GG	GG	TG	GG	TT	GG	GG	GG	GG	GG	GG	GG	GG	GG	TG	TT	TT	NN	GG
198	1	GG	GG	GG	AA	AA	GA	GG	GG	GG	GG	GG	GG	GG	GG	GA	GG	GG	GG	GA	GA	GG	GG	GG	GG	AA	GA	AA	GG	GG	GG	GG	GA	GG	GA	GG	GG	GG	GG	GG	GG	GG	GG	GG	GA	AA	AA	NN	GG
199	1	GG	GG	GG	AA	AA	NN	GG	GG	GG	GG	GG	GG	GG	GG	GG	GG	GG	GG	GG	GG	GG	GG	GG	GG	AA	GA	AA	GG	GG	GG	GG	GG	GG	GA	GG	GG	GG	GG	GG	GG	GG	GG	GG	GA	AA	AA	GG	GG
200	1	AA	AA	AA	GG	GG	GA	AA	AA	AA	AA	AA	AA	AA	AA	GA	AA	AA	AA	GA	GA	AA	AA	AA	AA	GG	GA	GG	AA	AA	AA	AA	GA	AA	GA	AA	AA	AA	AA	AA	AA	AA	AA	AA	GA	GG	GG	NN	AA
201	1	AA	GA	AA	GG	AA	NN	AA	AA	AA	AA	AA	AA	AA	AA	AA	AA	AA	AA	GA	AA	AA	AA	AA	GA	GG	GA	GG	AA	AA	AA	AA	GA	AA	GA	AA	AA	AA	AA	AA	AA	GA	AA	AA	GA	GG	GG	GA	AA
202	1	CC	CC	CC	TT	CC	CC	CC	CC	CC	CC	CC	CC	CC	CC	CC	CC	CC	CC	NN	CC	CC	CC	CC	TC	TT	TC	TT	CC	CC	CC	CC	TC	CC	TC	CC	CC	CC	CC	CC	CC	CC	CC	CC	TC	TT	TT	CC	CC
203	1	GG	NN	GG	GG	GG	GG	GG	GG	GG	GG	GG	GG	GG	GG	GG	GG	GG	GG	GG	GG	GG	GG	GG	GG	GG	GG	GG	GG	GG	GG	GG	GG	GG	GG	GG	GG	GG	GG	GG	GG	TG	GG	GG	GG	GG	GG	GG	GG
204	1	GG	GG	GG	AA	AA	GA	GG	GG	GG	GG	GG	GG	GG	GG	GA	GG	GG	GA	AA	GA	GG	GG	GG	GG	AA	GA	AA	GG	GG	GG	GG	GA	GG	GA	AA	AA	GG	GG	GG	GG	GG	GG	GG	GA	AA	AA	NN	GG
205	1	AA	AA	AA	CC	CC	CC	CC	CC	CC	NN	AA	CA	AA	CC	AA	CA	NN	NN	AA	AA	AA	AA	AA	CC	CC	CC	CC	CC	CC	CA	CC	CC	CC	CC	AA	AA	CC	CC	CC	CA	AA	AA	AA	NN	CC	CC	AA	AA
206	1	NN	TT	TT	TT	CC	CC	CC	CC	CC	TC	TT	TC	TC	CC	TC	TC	NN	TC	TT	TC	TT	TT	TT	TC	TT	TC	TT	CC	CC	TC	CC	TC	CC	TC	CC	CC	CC	CC	CC	TC	TT	TT	TT	TT	TT	TT	TT	TT
207	1	CC	CC	CC	CC	TT	TC	CC	CC	CC	CC	CC	CC	CC	CC	CC	CC	CC	CC	CC	TC	CC	CC	CC	CC	CC	CC	CC	CC	CC	CC	CC	CC	CC	CC	CC	CC	CC	CC	CC	CC	CC	CC	CC	CC	CC	CC	CC	CC
208	1	AA	NN	AA	GG	GG	GA	AA	AA	AA	AA	AA	AA	AA	AA	AA	AA	AA	GA	GG	GA	AA	AA	AA	GA	GG	GA	GG	AA	AA	AA	AA	GA	AA	GA	AA	AA	AA	AA	AA	AA	GA	AA	AA	GA	GG	GG	NN	AA
209	1	CC	CC	CC	TT	TT	TC	CC	CC	CC	CC	CC	CC	CC	CC	CC	CC	CC	TC	TT	TC	CC	CC	CC	TC	TT	TC	TT	CC	CC	CC	CC	TC	CC	TC	CC	CC	CC	CC	CC	CC	TC	CC	CC	TC	TT	TT	CC	CC
210	1	GG	GA	GG	AA	AA	GA	GG	GG	GG	GG	GG	GG	GG	GG	GG	GG	GG	GA	AA	GA	GG	GG	GG	GA	AA	GA	AA	GG	GG	GG	GG	GA	GG	GA	GG	GG	GG	GG	GG	GG	GA	GG	GG	GA	AA	AA	NN	GG
211	1	TT	TC	TT	CC	CC	TC	TT	TT	TT	TT	TT	TT	TT	TT	TT	TT	TT	TC	CC	TC	TT	TT	TT	TC	CC	TC	CC	TT	TT	TT	TT	TC	TT	TC	TT	TT	TT	TT	TT	TT	TC	TT	TT	TC	CC	CC	NN	TT
212	1	CC	NN	CC	TT	TT	TC	CC	CC	CC	CC	CC	CC	CC	CC	CC	CC	CC	TC	TT	TC	CC	CC	CC	TC	TT	TC	TT	CC	CC	CC	CC	TC	CC	TC	CC	CC	CC	CC	CC	CC	TC	CC	CC	TC	TT	TT	CC	CC
213	1	AA	NN	AA	GG	GG	GA	AA	AA	AA	AA	AA	AA	AA	AA	AA	AA	AA	GA	GG	GA	AA	AA	AA	GA	GG	GA	GG	AA	AA	AA	AA	GA	AA	GA	AA	AA	AA	AA	AA	AA	GA	AA	AA	GA	GG	GG	NN	AA
214	1	GG	NN	GG	AA	GG	GG	GG	GG	GG	GG	GG	GG	GG	GG	GG	GG	GG	GG	GA	GG	GG	GG	GG	AA	AA	NN	AA	GG	GG	GG	GG	GA	GG	AA	AA	AA	GG	GG	GG	GG	GA	GG	GG	GA	AA	AA	GG	GG
215	1	AA	NN	AA	GG	AA	AA	AA	NN	AA	AA	AA	AA	AA	AA	AA	AA	AA	AA	GA	AA	AA	AA	AA	GA	GG	GA	GG	GG	GG	GA	GG	GG	GG	GG	AA	AA	GG	GG	GG	GA	GA	AA	AA	GA	GG	GG	NN	AA
216	1	CC	CC	CC	TT	CC	CC	CC	CC	CC	CC	CC	CC	CC	CC	CC	CC	CC	CC	TC	CC	CC	CC	CC	TC	TT	TC	TT	CC	CC	CC	CC	TC	CC	TC	CC	CC	CC	CC	CC	CC	CC	CC	CC	TC	TT	TT	CC	CC
217	1	CC	NN	CC	CC	AA	CA	CC	CC	CC	CC	CC	CC	CC	CC	CC	CC	CC	CC	CA	CA	CC	CC	CC	CC	CC	CC	CC	CC	CC	CC	CC	CC	CC	CC	CC	CC	CC	CC	CC	CC	CA	CC	CC	CC	CC	CC	CC	CC
218	1	AA	AA	AA	GG	AA	AA	AA	AA	AA	AA	AA	AA	AA	AA	AA	AA	AA	AA	GA	AA	AA	AA	AA	GA	GG	GA	GG	AA	AA	AA	AA	GA	AA	NN	AA	AA	AA	AA	AA	AA	AA	AA	AA	GA	GG	GG	NN	AA
219	1	GG	TG	TG	GG	GG	GG	GG	NN	GG	TG	TT	TG	GG	GG	TT	TT	TT	TT	TG	TG	TT	TT	TT	GG	GG	GG	GG	TT	TT	TT	TT	TG	TT	TG	TT	TT	TT	TT	TT	TT	TG	TT	TT	TG	GG	GG	TG	TT
220	1	GG	GG	GG	AA	AA	GA	GG	GG	GG	GG	GG	GG	GG	GG	GG	GG	GG	GG	GA	GA	GG	GG	GG	GG	AA	GA	AA	GG	GG	GG	GG	GA	GG	GA	GG	GG	GG	GG	GG	GG	GA	GG	GG	GA	AA	AA	GG	GG
221	1	GG	GG	GG	GG	GG	GG	GG	GG	GG	GG	GG	GG	GG	GG	GG	GG	GG	TG	TG	TG	GG	GG	GG	TG	GG	GG	GG	GG	GG	GG	GG	GG	GG	GG	GG	GG	GG	GG	GG	GG	GG	GG	GG	GG	GG	GG	GG	GG
222	1	GG	NN	TG	GG	GG	GG	GG	GG	GG	GG	GG	GG	GG	GG	NN	GG	GG	TG	TG	TG	GG	GG	TG	TG	GG	GG	GG	TG	TG	TG	TG	TG	TG	TG	TG	TG	TG	TG	TT	TT	TG	TT	TT	TG	GG	GG	TG	TG
223	1	CC	TC	TC	CC	CC	CC	CC	CC	CC	CC	CC	CC	CC	CC	CC	CC	CC	TC	TC	TC	CC	CC	NN	TC	CC	CC	CC	TT	TT	TT	TT	TC	TT	NN	TT	TT	TT	TT	TT	TT	TC	TT	TT	TC	CC	CC	TC	TT
224	1	TT	TT	TT	TT	TT	TT	TT	TT	TT	TT	TT	TT	TT	TT	TT	TT	TT	TG	TG	TG	TT	TT	TT	TG	TT	TT	TT	TT	TT	TT	TT	TT	TT	TT	TT	TT	TT	TT	TT	TT	TT	TT	TT	TT	TT	TT	TT	TT
225	1	CC	CC	CC	TT	TT	TT	CC	CC	CC	CC	CC	CC	CC	CC	CC	CC	CC	TC	TT	TC	CC	CC	CC	TT	TT	TT	TT	CC	CC	CC	CC	TC	CC	TT	CC	CC	CC	CC	CC	CC	CC	CC	CC	NN	TT	TT	CC	CC
226	1	CC	CC	CC	CC	CC	CC	CC	CC	CC	CC	CC	CC	CC	CC	CC	CC	CC	CC	CC	CC	CC	CC	CC	CC	CC	CC	CC	CC	CC	CC	CC	CC	CC	CC	CC	CC	CC	CC	CC	CC	NN	CC	CC	CC	CC	CC	CC	CC
227	1	NN	CA	AA	NN	NN	NN	NN	NN	NN	NN	NN	NN	NN	NN	AA	NN	AA	NN	NN	NN	NN	NN	AA	AA	NN	NN	NN	NN	NN	AA	NN	NN	NN	NN	AA	AA	NN	NN	NN	AA	CA	AA	AA	AA	NN	NN	AA	AA
228	1	TT	TC	TC	CC	TT	TT	TT	TT	TT	TT	TT	TT	TT	TT	TT	TT	TT	TC	TC	TC	TT	TT	TC	TC	CC	TC	CC	TT	TT	TC	TT	TC	TT	TC	CC	CC	TT	TT	TT	TC	TC	CC	CC	CC	CC	CC	CC	CC
229	1	NN	TC	CC	CC	NN	CC	NN	NN	NN	NN	NN	NN	NN	NN	CC	NN	CC	TT	TC	TT	NN	NN	CC	CC	CC	CC	CC	NN	NN	CC	NN	CC	NN	CC	CC	CC	NN	NN	NN	CC	TC	CC	CC	CC	CC	CC	CC	CC
230	1	AA	GG	GG	AA	AA	AA	AA	AA	AA	AA	AA	AA	AA	AA	GA	AA	GA	GA	GA	GA	AA	AA	AA	AA	AA	AA	AA	AA	AA	GA	AA	AA	AA	AA	GG	GG	AA	AA	AA	GA	GG	GG	GG	GA	AA	AA	GG	GG
231	1	GG	AA	GA	AA	AA	AA	GG	GG	GG	GG	GG	GG	GA	GG	NN	GG	GG	GA	GA	GA	GG	GG	GA	GG	AA	GA	AA	GG	GG	GA	GG	GA	GG	GA	AA	AA	GG	GG	GG	GA	AA	AA	AA	AA	AA	AA	AA	AA
232	1	AA	AA	AA	AA	AA	AA	AA	AA	AA	AA	AA	AA	AA	AA	AA	AA	AA	GA	GA	GA	AA	AA	AA	AA	AA	AA	AA	AA	AA	AA	AA	AA	AA	AA	AA	AA	AA	AA	AA	AA	AA	AA	AA	AA	AA	AA	AA	AA
233	1	TT	CC	NN	TT	TT	TC	TT	TT	TT	TT	TT	TT	TC	TT	TC	TT	TC	TC	TC	TC	TT	TT	TC	TC	TT	TT	TT	TT	TT	TC	TT	TT	TT	TT	CC	CC	TT	TT	TT	TC	TC	CC	CC	TC	TT	TT	CC	CC
234	1	CC	TT	NN	CC	CC	CC	CC	CC	CC	CC	CC	CC	CC	CC	CC	CC	CC	TC	TC	TC	CC	CC	TC	TC	CC	CC	CC	CC	CC	TC	CC	CC	CC	CC	TT	TT	CC	CC	CC	TC	TC	TT	TT	TC	CC	CC	TT	TT
235	1	TT	NN	NN	TT	TT	TT	TT	TT	TT	TT	TT	TT	TT	TT	TT	TT	TT	TT	TT	TT	TT	TT	TT	TT	TT	TT	TT	TT	TT	TC	TT	TT	TT	TT	CC	CC	TT	TT	TT	TC	TC	CC	TC	TC	TT	TT	CC	CC
236	1	GG	NN	GG	AA	GG	GG	GG	GG	GG	GG	GG	GG	GG	GG	GG	GG	GG	GA	GA	GA	GG	GG	GG	GG	AA	GA	AA	GG	GG	GG	GG	GA	GG	GA	GG	GG	GG	GG	GG	GG	GA	GG	GG	GA	AA	AA	NN	GG
237	1	AA	GG	GA	GG	GG	GG	AA	AA	AA	AA	AA	AA	AA	AA	AA	AA	AA	GA	GA	GA	AA	AA	AA	AA	GG	GA	GG	AA	AA	GA	AA	GA	AA	GA	GG	GG	AA	AA	AA	GA	GG	GG	NN	GG	GG	GG	GG	GG
238	1	CC	NN	TC	CC	CC	TC	CC	CC	CC	CC	CC	CC	TC	CC	NN	CC	NN	TC	TC	TC	CC	CC	CC	CC	CC	CC	CC	CC	CC	TC	CC	CC	CC	CC	TT	TT	CC	CC	CC	TC	TC	TT	TC	TC	CC	CC	NN	TT
239	1	AA	GG	GG	AA	AA	GA	AA	AA	AA	AA	AA	AA	GA	AA	GA	AA	NN	GA	GG	GG	AA	AA	AA	AA	AA	AA	AA	AA	AA	GA	AA	AA	AA	AA	GG	GG	AA	AA	AA	GA	GG	GG	GG	GG	AA	AA	GG	GG
240	1	AA	CA	CA	AA	CC	CC	AA	AA	AA	AA	AA	AA	NN	AA	AA	AA	AA	CA	CA	CA	AA	AA	AA	AA	AA	AA	AA	AA	AA	CA	AA	AA	AA	AA	CC	CC	AA	AA	AA	CA	CA	CC	CA	CA	AA	AA	CA	CC
241	1	TT	NN	NN	TT	TT	TT	TT	TT	TT	TT	TT	TT	TT	TT	TT	TT	TT	TC	TC	TC	TT	TT	TT	TT	TT	TT	TT	TT	TT	TC	TT	TT	TT	TT	CC	CC	TT	TT	TT	TC	TC	CC	TC	NN	TT	TT	CC	CC
242	1	CC	AA	NN	CC	AA	AA	CC	CC	CC	CC	CC	CC	CA	CC	CA	CC	CC	CA	CA	CA	CC	CC	CA	CA	CC	CC	CC	CC	CC	CA	CC	CC	CC	CC	AA	AA	CC	CC	CC	CA	CA	AA	AA	CA	CC	CC	AA	AA
243	1	GG	GA	GA	GG	AA	AA	GG	GG	GG	GG	GG	GG	GA	GG	GA	GG	NN	GA	GA	GA	GG	GG	GA	GA	GG	GG	GG	GG	GG	GA	GG	GG	GG	GG	AA	AA	GG	GG	GG	GA	GA	AA	AA	GA	GG	GG	GA	AA
244	1	AA	AA	AA	AA	CC	CC	AA	AA	AA	AA	AA	AA	CA	AA	AA	AA	AA	AA	AA	AA	AA	AA	AA	AA	AA	AA	AA	AA	AA	AA	AA	AA	AA	AA	AA	AA	AA	AA	AA	AA	AA	AA	AA	AA	AA	AA	AA	AA
245	1	CC	TC	TC	CC	CC	CC	CC	CC	CC	CC	CC	CC	CC	CC	NN	CC	NN	TC	TC	TC	CC	CC	TC	TC	CC	CC	CC	CC	CC	TC	CC	CC	CC	CC	TT	TT	CC	CC	CC	TC	TC	TT	TT	TC	CC	CC	NN	TT
246	1	AA	GG	NN	GG	AA	AA	AA	AA	AA	AA	AA	AA	AA	AA	AA	AA	AA	GA	GA	GA	AA	AA	AA	AA	GG	GA	GG	AA	AA	GA	AA	NN	AA	GG	GG	GG	AA	AA	AA	NN	GG	GG	NN	GG	GG	GG	GG	GG
247	1	CC	NN	CC	TT	TT	TT	CC	CC	CC	CC	CC	CC	TC	CC	CC	CC	CC	CC	TC	CC	CC	CC	TC	TC	TT	TC	TT	CC	CC	CC	CC	TC	CC	TT	CC	CC	CC	CC	CC	CC	TC	CC	NN	TC	TT	TT	CC	CC
248	1	GG	GG	GG	AA	GG	GG	GG	GG	GG	GG	GG	GG	GG	GG	GG	GG	GG	GA	GA	GA	GG	GG	GG	GG	AA	GA	AA	GG	GG	GG	GG	GA	GG	AA	GG	GG	GG	GG	GG	GG	GA	GG	GG	GA	AA	AA	GG	GG
249	1	AA	AA	AA	AA	GG	GG	AA	AA	AA	AA	AA	AA	AA	AA	AA	AA	AA	GA	GA	GA	AA	AA	AA	AA	AA	AA	AA	AA	AA	AA	AA	AA	AA	AA	AA	AA	AA	AA	AA	AA	AA	AA	AA	AA	AA	AA	AA	AA
250	1	TT	CC	TC	CC	TT	TT	TT	TT	TT	TT	TT	TT	TT	TT	TT	TT	NN	TT	TC	TT	TT	TT	TC	TC	CC	TC	CC	TT	TT	TC	TT	TC	TT	CC	TT	TT	TT	TT	TT	TC	CC	CC	TC	CC	CC	CC	CC	CC
251	1	GG	GG	GG	GG	GG	GG	GG	GG	GG	GG	GG	GG	GG	GG	GG	GG	GG	GG	GG	GG	GG	GG	GG	GG	GG	GG	GG	GG	GG	GG	GG	GG	GG	GG	GG	GG	GG	GG	GG	GG	GA	GG	GG	GG	GG	GG	GG	GG
252	1	CC	CA	CA	CC	AA	AA	AA	AA	AA	AA	AA	AA	AA	AA	AA	AA	AA	AA	CA	AA	AA	AA	AA	AA	CC	CA	CC	AA	AA	AA	AA	AA	AA	CC	AA	AA	AA	AA	AA	AA	CA	AA	CA	CA	CC	CC	AA	AA
253	1	GG	GA	GA	GG	AA	AA	AA	AA	AA	AA	AA	AA	AA	AA	AA	AA	AA	AA	GA	AA	AA	AA	AA	AA	GG	GA	GG	AA	AA	AA	AA	AA	AA	GG	AA	AA	AA	AA	AA	AA	GA	AA	GA	GA	GG	GG	AA	AA
254	1	GG	NN	GG	AA	GG	GG	GG	GG	GG	GG	GG	GG	GG	GG	GG	GG	GG	GG	GA	GG	GG	GG	GG	GG	AA	GA	AA	GG	GG	GG	GG	GG	GG	AA	GG	GG	GG	GG	GG	GG	GG	GG	GG	GA	AA	AA	GG	GG
255	1	NN	NN	NN	TC	NN	NN	NN	NN	TT	TT	TT	TC	TC	NN	NN	TT	NN	TC	NN	TC	TT	TT	TC	TC	CC	TC	CC	NN	CC	CC	CC	CC	CC	CC	NN	NN	TC	NN	NN	NN	CC	TC	NN	NN	CC	CC	CC	CC
256	1	GG	GG	GG	GG	GG	GG	GG	GG	GG	GG	GG	GG	GG	GG	GG	GG	GG	GG	GG	GG	GG	GG	GG	GG	GG	GG	GG	GG	GG	GG	GG	GG	GG	GG	GG	GG	GG	GG	GG	GG	GG	GG	GG	GG	GG	GG	GG	GG
257	1	CC	TC	CC	TT	CC	CC	CC	CC	CC	CC	CC	CC	CC	CC	TC	CC	CC	CC	TC	TC	CC	CC	CC	CC	TT	TC	TT	TT	TT	TC	TT	TT	TT	TT	TT	TT	TT	TT	TT	TC	TC	CC	CC	TC	TT	TT	NN	CC
258	1	TT	NN	TT	CC	TT	TT	TT	TT	TT	TT	TT	TT	TT	TT	NN	TT	TT	TT	TC	NN	TT	TT	TT	TT	CC	TC	CC	CC	CC	TC	CC	CC	CC	CC	CC	CC	CC	CC	CC	TC	TT	TT	TT	TC	CC	CC	NN	TT
259	1	TT	NN	TT	GG	TT	TT	TT	TT	TT	TT	TT	TT	TT	TT	TG	TT	TT	TT	TG	TG	TT	TT	TT	TT	GG	TG	GG	GG	GG	TG	GG	GG	GG	GG	GG	GG	GG	GG	GG	TG	TT	TT	TT	TG	GG	GG	NN	TT
260	1	GG	TT	TG	TT	GG	GG	TG	NN	TT	TT	TT	TG	TG	GG	TG	TT	TT	TT	TG	TG	TT	TT	TT	TT	TT	TT	TT	GG	GG	TG	GG	GG	GG	TT	GG	GG	GG	GG	GG	TG	TG	TT	TG	TT	TT	TT	NN	TT
261	1	TT	TT	TT	TT	GG	GG	TT	TT	TT	TT	TT	TG	NN	GG	NN	TT	TT	TT	TT	TT	TT	TT	TT	TT	TT	TT	TT	GG	GG	TG	GG	GG	GG	TT	GG	GG	GG	GG	GG	TG	TG	TT	TT	TT	TT	TT	TT	TT
262	1	GG	GG	GG	GG	AA	AA	NN	NN	GG	GG	GG	GA	GA	AA	GA	GG	GG	GG	GA	GA	GG	GG	GG	GG	GG	GG	GG	AA	AA	GA	AA	AA	AA	GG	AA	AA	AA	AA	AA	GA	GA	NN	GG	GG	GG	GG	NN	GG
263	1	CC	CC	CC	CC	TT	TT	CC	CC	CC	CC	CC	TC	NN	TT	CC	CC	CC	CC	NN	NN	CC	CC	CC	CC	CC	CC	CC	TT	TT	TC	TT	TT	TT	CC	TT	TT	TT	TT	TT	TC	NN	CC	CC	CC	CC	CC	CC	CC
264	1	TT	NN	TG	TT	GG	GG	GG	GG	GG	GG	GG	GG	GG	GG	GG	GG	GG	GG	TG	GG	GG	GG	GG	GG	TT	TG	TT	GG	GG	GG	GG	GG	GG	TT	GG	GG	GG	GG	GG	GG	GG	GG	TG	TG	TT	TT	GG	GG
265	1	GG	GA	GA	GG	AA	AA	AA	AA	AA	AA	AA	AA	AA	AA	AA	AA	AA	AA	GA	AA	AA	AA	AA	AA	GG	GA	GG	AA	AA	AA	AA	AA	AA	GG	AA	AA	AA	AA	AA	AA	AA	AA	GA	GA	GG	GG	AA	AA
266	1	TT	NN	TC	TT	TT	TT	NN	NN	CC	CC	CC	TC	TT	TT	TC	CC	CC	CC	TC	TC	CC	CC	CC	CC	TT	TT	TT	TT	TT	NN	TT	TT	TT	TT	TT	TT	TT	TT	TT	TT	TC	CC	TT	TT	TT	TT	NN	CC
267	1	TT	CC	NN	TT	TT	TT	CC	CC	CC	CC	CC	TC	NN	TT	CC	CC	CC	CC	TC	NN	CC	CC	CC	CC	TT	TC	TT	TT	TT	TC	TT	TT	TT	TT	TT	TT	TT	TT	TT	TC	TC	CC	CC	TC	TT	TT	CC	CC
268	1	TT	CC	CC	CC	TT	NN	CC	CC	CC	CC	CC	TC	CC	NN	CC	CC	CC	CC	CC	CC	CC	CC	CC	CC	CC	CC	CC	TT	TT	TC	TT	TT	TT	CC	TT	NN	TT	TT	TT	TC	CC	CC	CC	CC	CC	CC	CC	CC
269	1	AA	CA	AA	CC	AA	AA	AA	AA	AA	AA	AA	AA	AA	AA	CA	AA	AA	AA	CA	AA	AA	AA	AA	AA	CC	CA	CC	AA	AA	AA	AA	AA	AA	CC	CC	CC	AA	CA	AA	AA	CA	AA	AA	CA	CC	CC	AA	AA
270	1	AA	AA	AA	CC	AA	AA	AA	AA	AA	AA	AA	AA	AA	AA	AA	AA	AA	AA	CA	AA	AA	AA	AA	AA	CC	CA	CC	AA	AA	AA	AA	AA	AA	CC	AA	AA	AA	AA	AA	AA	CA	AA	AA	CA	CC	CC	AA	AA
271	1	CC	CC	CC	TT	CC	CC	CC	CC	CC	CC	CC	CC	CC	CC	CC	CC	CC	CC	NN	CC	CC	CC	CC	CC	TT	TC	TT	CC	CC	CC	CC	CC	CC	TT	CC	CC	CC	CC	CC	CC	TC	CC	CC	TC	TT	TT	CC	CC
272	1	TT	TT	TT	TT	TT	TT	TT	TT	TT	TT	TT	TT	TT	TT	TT	TT	TT	TT	TT	TT	TT	TT	TT	TT	TT	TT	TT	TT	TT	TT	TT	TT	TT	TT	TT	TT	TT	TT	TT	TT	TT	TT	TT	TT	TT	TT	TT	TT
273	1	NN	CC	CC	TC	CC	CC	CC	CC	CC	CC	CC	CC	CC	CC	CC	CC	CC	CC	CC	CC	CC	CC	CC	CC	TT	TC	TT	TC	TC	TC	TT	TT	TT	TT	CC	CC	TT	TC	TT	TC	CC	CC	CC	NN	TC	TC	CC	CC
274	1	TT	NN	NN	TT	CC	CC	CC	CC	CC	CC	CC	CC	CC	CC	CC	CC	CC	CC	TC	TC	CC	CC	CC	CC	TT	TC	TT	TT	TT	TC	TT	TT	TT	TT	CC	CC	TT	TC	TT	TC	TC	CC	TC	TC	TT	TT	NN	CC
275	1	CC	NN	NN	CC	TT	TT	TT	NN	TT	TT	TT	TT	TT	TT	TT	TT	TT	TT	TC	NN	TT	TT	TT	TT	CC	TC	CC	CC	CC	TC	CC	CC	CC	CC	TT	TT	CC	TC	CC	TC	TC	TT	NN	TC	CC	CC	NN	TT
276	1	AA	CC	CC	AA	CC	CC	CC	CC	CC	CC	CC	CC	CC	CC	CC	CC	CC	CC	CA	CC	CC	CC	CC	CC	AA	CA	AA	AA	AA	CA	AA	AA	AA	AA	CC	CC	AA	CA	AA	CA	CA	CC	CC	CA	AA	AA	CC	CC
277	1	CC	TC	TC	CC	TT	TT	TT	NN	TT	TT	TT	TT	TT	TT	TT	TT	TT	TT	TC	TC	TT	TT	TT	TT	CC	TC	CC	CC	CC	TC	CC	CC	CC	CC	TT	TT	CC	TC	CC	TC	TC	TT	TC	TC	CC	CC	TC	TT
278	1	AA	AA	AA	GG	GG	GG	GG	NN	GG	GG	GG	GG	GG	GG	GG	GG	NN	GG	GA	GA	GG	GG	GG	AA	AA	AA	AA	AA	AA	AA	AA	AA	AA	AA	GG	GG	AA	GA	AA	AA	AA	AA	AA	GA	GG	GG	AA	AA
279	1	GG	TT	TG	TT	TT	TT	TT	TT	TT	TT	TT	TT	TT	TT	TT	TT	TT	TT	TG	TG	TT	TT	TT	TT	GG	NN	GG	GG	GG	TG	GG	GG	GG	GG	TT	TT	TT	TT	TT	TT	TT	TT	TG	TT	TT	TT	NN	TT
280	1	GG	NN	GG	AA	AA	GA	GG	GG	GG	GG	GG	GG	GG	GG	GA	GG	GG	GG	GG	GG	GG	GG	GG	GG	GG	GG	GG	GG	GG	GG	GG	GG	GG	GG	AA	AA	GG	GA	GG	GG	GA	NN	GG	GA	AA	AA	GG	GG
281	1	CC	TT	TC	TT	TT	TT	CC	CC	CC	CC	CC	TC	TC	TT	CC	CC	CC	TC	TC	TC	CC	CC	TC	TC	CC	CC	CC	CC	CC	TC	CC	CC	CC	CC	TT	TT	TT	TT	TT	TT	TT	TT	TC	TT	TT	TT	NN	TT
282	1	GG	AA	GA	AA	AA	AA	GA	NN	GG	GG	GG	GA	GA	AA	GA	GG	NN	GA	GA	GA	GG	GG	GA	GA	GG	GG	GG	GG	GG	GA	GG	GG	GG	GG	AA	AA	AA	AA	AA	AA	AA	AA	GA	AA	AA	AA	GA	AA
283	1	AA	GG	GA	GG	GG	GG	GA	NN	AA	AA	AA	GA	GA	GG	GA	AA	NN	GA	GA	GA	AA	AA	GA	GA	AA	AA	AA	AA	AA	GA	AA	AA	AA	AA	GG	GG	GG	GG	GG	GG	GG	GG	GA	GG	GG	GG	GA	GG
284	1	AA	GG	GA	GG	GG	GG	GA	NN	AA	AA	AA	GA	GA	GG	GA	AA	GA	GA	GA	GA	AA	AA	GA	GA	AA	AA	AA	AA	AA	GA	AA	AA	AA	AA	GG	GG	GG	GG	GG	GG	GG	GG	GA	GG	GG	GG	NN	GG
285	1	AA	AA	AA	AA	AA	AA	AA	AA	AA	AA	AA	AA	AA	AA	AA	AA	AA	AA	AA	AA	AA	AA	AA	AA	AA	AA	AA	AA	AA	AA	AA	AA	AA	AA	AA	AA	AA	AA	AA	AA	AA	AA	AA	AA	AA	AA	AA	AA
286	1	CC	TT	TC	TT	TT	TT	NN	CC	CC	CC	CC	TC	TC	TT	TC	CC	NN	TC	TC	TC	CC	CC	TC	TC	CC	CC	CC	CC	CC	TC	CC	CC	CC	CC	TT	TT	TT	TT	TT	TT	TT	TT	TC	TT	TT	TT	NN	TT
287	1	AA	NN	AA	TA	TT	TA	AA	AA	AA	AA	AA	AA	AA	AA	NN	AA	AA	AA	AA	AA	AA	AA	AA	AA	AA	AA	AA	AA	AA	AA	AA	AA	AA	AA	TT	TT	AA	TA	AA	AA	TA	AA	AA	TA	TT	TT	AA	AA
288	1	AA	GG	GA	GG	GG	GG	GA	GA	AA	AA	AA	GA	GA	GG	GA	AA	GA	GA	GA	GA	AA	AA	GA	GA	GG	GA	GG	GG	GG	GG	GG	GG	GG	GG	GG	GG	GG	GG	GG	GG	GG	GG	GA	GG	GG	GG	GG	GG
289	1	CC	TC	CC	TT	TT	TC	CC	CC	CC	CC	CC	CC	CC	CC	TC	CC	CC	CC	CC	CC	CC	CC	CC	CC	CC	CC	CC	CC	CC	CC	CC	CC	CC	CC	TT	TT	CC	TC	CC	CC	TC	NN	CC	TC	TT	TT	CC	CC
290	1	CC	CC	CC	TT	TT	TC	CC	CC	CC	CC	CC	CC	CC	CC	NN	CC	CC	CC	CC	CC	CC	CC	CC	CC	CC	CC	CC	CC	CC	CC	CC	CC	CC	CC	TT	TT	CC	TC	CC	CC	TC	CC	CC	TC	TT	TT	CC	CC
291	1	AA	GA	AA	GG	GG	GA	AA	AA	AA	AA	AA	AA	AA	AA	GA	AA	AA	AA	AA	AA	AA	AA	AA	AA	AA	AA	AA	AA	AA	AA	AA	AA	AA	AA	GG	GG	AA	GA	AA	AA	GA	NN	AA	GA	GG	GG	AA	AA
292	1	AA	GA	AA	GG	GG	GA	AA	AA	AA	AA	AA	AA	AA	AA	GA	AA	AA	AA	AA	AA	AA	AA	AA	AA	AA	AA	AA	AA	AA	AA	AA	AA	AA	AA	GG	GG	AA	GA	AA	AA	GA	NN	AA	GA	GG	GG	AA	AA
293	1	CC	NN	CC	TT	TT	TC	CC	CC	CC	CC	CC	CC	CC	CC	NN	CC	CC	CC	CC	CC	CC	CC	CC	CC	CC	CC	CC	CC	CC	CC	CC	CC	CC	CC	TT	TT	CC	TC	CC	CC	TC	NN	CC	TC	TT	TT	CC	CC
294	1	TT	CC	TC	CC	CC	CC	NN	TT	TT	TT	TT	TC	TC	CC	TC	TT	TT	TC	TC	TC	TT	TT	TC	TC	TT	TT	TT	TT	TT	TC	TT	TT	TT	TT	CC	CC	CC	CC	CC	CC	CC	CC	CC	CC	CC	CC	CC	CC
295	1	GG	GA	GG	AA	AA	GA	GG	GG	GG	GG	GG	GG	GG	GG	GG	GG	GG	GG	GA	GG	GG	GG	GG	GA	AA	GA	AA	AA	AA	GA	AA	AA	AA	AA	GG	GG	GG	GG	GG	GG	GA	NN	GG	GA	AA	AA	GG	GG
296	1	CC	NN	CC	TT	TT	TC	CC	CC	CC	CC	CC	CC	CC	CC	CC	CC	CC	CC	TC	CC	CC	CC	CC	TC	TT	TC	TT	TT	TT	TC	TT	TT	TT	TT	CC	CC	CC	CC	CC	CC	TC	NN	CC	TC	TT	TT	CC	CC
297	1	CC	CA	CA	CC	CC	CA	CC	CC	CC	CC	CC	CA	CA	AA	NN	CC	CC	CA	CA	CA	CC	CC	CA	CC	CC	CC	CC	CC	CC	CA	CC	CC	CC	CC	AA	AA	AA	AA	AA	AA	CA	NN	AA	CA	CC	CC	CA	AA
298	1	CC	NN	NN	CC	CC	TC	NN	NN	CC	CC	CC	TC	TC	TT	TC	CC	NN	TC	TC	NN	CC	CC	TC	CC	CC	CC	CC	CC	CC	TC	CC	CC	CC	CC	TT	TT	TT	TT	TT	TT	TC	TT	TT	TC	CC	CC	TT	TT
299	1	TT	TC	TC	TT	TT	TC	NN	NN	TT	TT	TT	TC	TC	CC	TC	TT	NN	TC	TC	TC	TT	TT	TC	TT	TT	TT	TT	TT	TT	TC	TT	TT	TT	TT	CC	CC	CC	CC	CC	CC	TC	TC	CC	TC	TT	TT	TC	CC
300	1	AA	NN	NN	AA	AA	GA	GA	GA	AA	AA	AA	GA	GA	GG	GA	AA	GA	GA	NN	NN	AA	AA	GA	GA	GG	GA	GG	GG	GG	GG	GG	GG	GG	GG	GG	GG	GG	GG	GG	GG	GA	NN	GG	GA	AA	AA	GG	GG
301	1	CC	NN	CC	AA	AA	CA	CC	CC	CC	CC	CC	CC	CC	CC	NN	CC	CC	CA	CA	CA	CC	CC	CA	CC	AA	CA	AA	AA	AA	CA	AA	AA	AA	AA	AA	AA	CC	CA	CC	CC	CA	NN	CC	CA	AA	AA	CC	CC
302	1	CC	NN	TC	CC	CC	NN	CC	CC	CC	CC	CC	TC	NN	TT	CC	CC	CC	CC	CC	CC	CC	CC	CC	TC	CC	CC	CC	CC	CC	TC	CC	CC	CC	CC	CC	CC	TT	TC	TT	TT	TC	TT	TT	TC	CC	CC	NN	TT
303	1	TT	CC	TC	CC	CC	CC	NN	TT	TT	TT	TT	TC	TC	CC	TC	TT	NN	TC	TC	TC	TT	TT	TC	TC	CC	TC	CC	CC	CC	CC	CC	CC	CC	CC	CC	CC	CC	CC	CC	CC	CC	CC	CC	CC	CC	CC	CC	CC
304	1	NN	CC	CC	CC	CC	CC	TC	TC	TC	NN	NN	NN	TT	CC	NN	TT	NN	TC	CC	CC	TT	TT	TC	TC	CC	NN	CC	CC	CC	CC	CC	CC	CC	CC	CC	CC	CC	CC	CC	CC	CC	CC	CC	CC	CC	CC	CC	CC
305	1	AA	AA	AA	AA	GA	AA	AA	AA	AA	GA	GA	AA	NN	AA	GG	GG	GA	GG	GG	GG	AA	GA	GA	AA	GG	GG	GG	GG	GG	AA	GG	GG	GG	GG	GG	GG	AA	NN	AA	AA	AA	AA	AA	AA	AA	NN	AA	AA
306	1	GG	TT	TG	TT	TT	TT	NN	GG	GG	GG	GG	TG	TG	TT	TG	GG	NN	GG	GG	GG	GG	GG	GG	TG	GG	GG	GG	GG	GG	TG	GG	GG	GG	GG	TT	TT	TT	TT	TT	TT	TT	TT	TT	TT	TT	TT	NN	TT
307	1	GG	AA	GA	AA	AA	AA	GG	GG	GG	GG	GG	GA	GG	AA	GG	GG	GG	GG	GG	GG	GG	GG	GG	GA	GG	GG	GG	GG	GG	GA	GG	GG	GG	GG	AA	AA	AA	AA	AA	AA	AA	AA	AA	AA	AA	AA	GA	AA
308	1	TT	CC	CC	CC	CC	CC	TC	TC	TT	TT	TT	TC	TC	CC	TC	TT	TC	TT	TT	TT	TT	TT	TT	TC	TT	TT	TT	TT	TT	TC	TT	TT	TT	TT	CC	CC	CC	CC	CC	CC	CC	CC	CC	CC	CC	CC	CC	CC
309	1	AA	CC	NN	CC	CC	CC	NN	AA	AA	AA	AA	CA	CA	CC	NN	AA	NN	AA	AA	AA	AA	AA	AA	CA	AA	AA	AA	AA	AA	CA	AA	AA	AA	AA	CC	CC	CC	CC	CC	CC	CC	CC	CC	CC	CC	CC	CC	CC
310	1	CC	TT	TC	TT	TT	TT	NN	NN	CC	CC	CC	TC	TC	TT	TC	CC	NN	CC	CC	CC	CC	CC	CC	TC	CC	CC	CC	CC	CC	TC	CC	CC	CC	CC	TT	TT	TT	TT	TT	TT	TT	TT	TT	TT	TT	TT	TC	TT
311	1	TT	CC	TC	CC	CC	CC	TT	TT	TT	TT	TT	TC	NN	CC	TT	TT	TT	TT	TT	TT	TT	TT	TT	TC	TT	TT	TT	TT	TT	NN	TT	TT	TT	TT	CC	CC	CC	CC	CC	CC	CC	CC	NN	CC	CC	CC	NN	CC
312	1	TT	GG	TG	GG	GG	GG	TT	TT	TT	TT	TT	TG	TT	GG	TT	TT	TT	TT	TT	TT	TT	TT	TT	TG	TT	TT	TT	TT	TT	TG	TT	TT	TT	TT	GG	GG	GG	GG	GG	GG	GG	GG	GG	GG	GG	GG	TG	GG
313	1	GG	AA	GA	AA	AA	AA	NN	GG	GG	GG	GG	GA	GA	AA	NN	GG	NN	GG	GG	GG	GG	GG	GG	GA	GG	GG	GG	GG	GG	GA	GG	GG	GG	GG	AA	AA	AA	AA	AA	AA	AA	AA	AA	AA	AA	AA	GA	AA
314	1	AA	GG	NN	GG	GG	GG	AA	AA	AA	AA	AA	GA	AA	GG	AA	AA	AA	AA	AA	AA	AA	AA	AA	GA	AA	AA	AA	AA	AA	GA	AA	AA	AA	AA	GG	GG	GG	GG	GG	GG	GG	GG	GG	GG	GG	GG	NN	GG
315	1	GG	AA	NN	AA	AA	AA	NN	GG	GG	GG	GG	GA	GA	AA	GA	GG	NN	GG	GG	GG	GG	GG	GG	GA	GG	GG	GG	GG	GG	GA	GG	GG	GG	GG	AA	AA	AA	AA	AA	AA	AA	AA	AA	AA	AA	AA	AA	AA
316	1	GG	NN	NN	NN	NN	NN	GG	GG	GG	GG	GG	NN	GG	NN	GG	GG	GG	TG	TG	TG	GG	GG	TG	NN	GG	GG	GG	GG	GG	NN	GG	GG	GG	GG	NN	NN	NN	NN	NN	NN	NN	TT	NN	NN	NN	NN	TG	NN
317	1	AA	GG	GA	GG	GG	GG	NN	AA	AA	AA	AA	GA	GA	GG	NN	AA	NN	GA	GA	GA	AA	AA	GA	GA	AA	AA	AA	AA	AA	GA	AA	AA	AA	AA	GG	GG	GG	GG	GG	GG	GG	GG	GG	GG	GG	GG	NN	GG
318	1	GG	AA	GA	AA	AA	AA	GG	GG	GG	GG	GG	GA	NN	AA	GG	GG	GG	GA	GA	GA	GG	GG	GA	GA	GG	GG	GG	GG	GG	GA	GG	GG	GG	GG	AA	AA	AA	AA	AA	AA	AA	AA	AA	AA	AA	AA	NN	AA
319	1	CC	CC	CC	CC	CC	CC	CC	CC	CC	CC	CC	CC	CC	CC	CC	CC	CC	CA	CA	CA	CC	CC	CA	CC	CC	CC	CC	CC	CC	CC	CC	CC	CC	CC	CC	CC	CC	CC	CC	CC	CC	CC	CC	CC	CC	CC	CC	CC
320	1	GG	AA	GA	AA	AA	AA	NN	GG	GG	GG	GG	GA	GA	AA	GA	GG	NN	GG	GG	GG	GG	GG	GG	GA	GG	GG	GG	GG	GG	GA	GG	GG	GG	GG	AA	AA	AA	AA	AA	AA	AA	AA	AA	AA	AA	AA	GA	AA
321	1	GG	GA	GG	AA	AA	GA	GG	NN	GG	GG	GG	GG	GG	GG	GA	GG	GG	GG	GA	GG	GG	GG	GG	GA	AA	GA	AA	AA	AA	GA	AA	AA	AA	AA	AA	AA	GG	GA	GG	GG	GA	GG	GG	GA	AA	AA	NN	GG
322	1	TT	CC	TC	CC	CC	CC	TT	TT	TT	TT	TT	TC	TT	CC	TT	TT	TT	TT	TT	TT	TT	TT	TT	TC	TT	TT	TT	TT	TT	TC	TT	TT	TT	TT	CC	CC	CC	CC	CC	CC	CC	CC	CC	CC	CC	CC	CC	CC
323	1	TT	TT	TT	TT	TT	TT	TT	TT	TT	TT	TT	TT	TT	TT	TT	TT	TT	TC	TC	TC	TT	TT	TC	TT	CC	TC	CC	CC	CC	TC	CC	CC	CC	CC	TT	TT	TT	TT	TT	TT	TT	NN	TT	TT	TT	TT	TC	TT
324	1	CC	CC	CC	CC	CC	CC	CC	CC	CC	CC	CC	CC	CC	CC	CC	CC	CC	CC	CC	CC	CC	CC	CC	CC	CC	CC	CC	CC	CC	CC	CC	CC	CC	CC	CC	CC	CC	CC	CC	CC	CC	CC	CC	CC	CC	CC	CC	CC
325	1	AA	NN	GA	AA	AA	GA	GA	GA	AA	AA	AA	GA	GA	GG	GA	AA	GA	GA	GA	GA	AA	AA	GA	AA	AA	AA	AA	AA	AA	GA	AA	AA	AA	AA	GG	GG	GG	GG	GG	GG	GA	GG	GG	GA	AA	AA	NN	GG
326	1	TT	TT	TT	TT	TT	TT	TT	TT	TT	TT	TT	TT	TT	TT	TT	TT	TT	TT	TG	TT	TT	TT	TT	TT	GG	TG	GG	GG	GG	TG	GG	GG	GG	GG	TT	TT	TT	TT	TT	TT	TT	TT	TT	TT	TT	TT	TG	TT
327	1	CC	CC	CC	CC	CC	CC	CC	CC	CC	CC	CC	CC	CC	CC	CC	CC	CC	CC	CA	CC	CC	CC	CC	CC	AA	CA	AA	AA	AA	CA	AA	AA	AA	AA	CC	CC	CC	CC	CC	CC	CC	CC	CC	CC	CC	CC	NN	CC
328	1	TT	TT	TT	TT	TT	TT	TT	TT	TT	TT	TT	TT	TT	TT	TT	TT	TT	TG	TG	TG	TT	TT	TG	TT	GG	TG	GG	GG	GG	TG	GG	GG	GG	GG	TT	TT	TT	TT	TT	TT	TT	TT	TT	TT	TT	TT	TT	TT
329	1	TT	CC	CC	TT	TT	TC	NN	TT	TT	TT	TT	TC	TC	CC	TT	TT	NN	TC	CC	CC	TT	TT	TC	TC	CC	TC	CC	CC	CC	CC	CC	CC	CC	CC	TT	TT	CC	TC	CC	CC	NN	CC	CC	TC	TT	TT	CC	CC
330	1	TT	TT	TT	TT	TT	TT	TT	TT	TT	TT	TT	TT	TT	TT	TT	TT	TT	TC	TC	TC	TT	TT	TC	TC	CC	TC	CC	CC	CC	TC	CC	CC	CC	CC	TT	TT	CC	TC	CC	TT	TT	TT	TT	TT	TT	TT	NN	TT
331	1	CC	NN	TC	CC	CC	TC	CC	CC	CC	CC	CC	TC	TC	TT	CC	CC	CC	TC	TC	TC	CC	CC	TC	TC	TT	TC	TT	TT	TT	TT	TT	TT	TT	TT	CC	CC	TT	TC	TT	TT	TC	NN	TT	TC	CC	CC	TT	TT
332	1	GG	AA	AA	AA	AA	AA	NN	GG	GG	GG	GG	AA	GA	AA	NN	GG	NN	GA	AA	AA	GG	GG	GA	NN	GG	GG	GG	GG	GG	GA	GG	GG	GG	GG	AA	AA	AA	AA	GG	AA	AA	AA	AA	AA	AA	AA	AA	AA
333	1	TT	CC	TC	NN	NN	CC	NN	TT	TT	TT	TT	TC	TC	CC	TT	TT	TT	TC	TC	TC	TT	TT	TC	TC	TT	TT	TT	TT	TT	TC	TT	TT	TT	TT	NN	NN	NN	NN	TT	CC	CC	CC	CC	CC	NN	NN	NN	CC
334	1	AA	GG	GG	GG	GG	GG	NN	NN	AA	AA	AA	NN	GA	GG	GA	AA	NN	GA	GG	GG	AA	AA	GA	GA	GG	GA	GG	GG	GG	GG	GG	GG	GG	GG	GG	GG	GG	GG	GG	GG	GG	GG	GG	GG	GG	GG	GG	GG
335	1	AA	AA	AA	AA	AA	AA	AA	AA	AA	AA	AA	AA	AA	AA	AA	AA	AA	AA	GA	AA	AA	AA	AA	AA	GG	GA	GG	GG	GG	GA	GG	GG	GG	GG	AA	AA	AA	AA	GG	AA	AA	AA	AA	AA	AA	AA	NN	AA
336	1	CC	CC	CC	CC	CC	CC	CC	CC	CC	CC	CC	CC	CC	CC	CC	CC	CC	CC	TC	CC	CC	CC	CC	CC	TT	TC	TT	TT	TT	TC	TT	TT	TT	TT	CC	CC	CC	CC	TT	CC	CC	CC	CC	CC	CC	CC	TC	CC
337	1	AA	AA	AA	AA	AA	AA	AA	AA	AA	AA	AA	AA	AA	AA	AA	AA	AA	AA	CA	AA	AA	AA	AA	AA	CC	CA	CC	CC	CC	CA	CC	CC	CC	CC	AA	AA	AA	AA	CC	AA	AA	AA	AA	AA	AA	AA	NN	AA
338	1	GG	TG	GG	TT	TT	TG	GG	TG	GG	GG	GG	GG	GG	GG	TG	GG	GG	GG	TG	GG	GG	GG	GG	GG	TT	TG	TT	TT	TT	TG	TT	TT	TT	TT	TT	TT	TT	TT	TT	GG	TG	TG	GG	TG	TT	TT	TG	GG
339	1	GG	GG	GG	AA	AA	GA	GG	GG	GG	GG	GG	GG	GG	GG	GG	GG	GG	GA	GA	GA	GG	GG	GA	GG	GG	GG	GG	GG	GG	GG	GG	GG	GG	GG	AA	AA	AA	AA	GG	GG	GA	GG	GG	GA	AA	AA	GG	GG
340	1	AA	AA	AA	GG	NN	NN	AA	AA	AA	AA	AA	AA	AA	AA	AA	AA	AA	GA	GA	GA	AA	AA	GA	AA	AA	AA	AA	AA	AA	AA	AA	AA	AA	AA	NN	NN	GG	GG	AA	AA	NN	AA	AA	AA	GG	GG	AA	AA
341	1	AA	NN	AA	GG	GG	GG	AA	NN	AA	AA	AA	AA	NN	NN	NN	AA	AA	GA	GG	NN	NN	NN	GA	AA	GG	GA	GG	GG	GG	GA	GG	GG	GG	GG	GG	GG	GG	GG	GG	AA	GA	AA	NN	GG	GG	GG	NN	AA
342	1	TT	NN	TT	GG	GG	GG	TT	TT	TT	TT	TT	TT	TT	TT	NN	TT	TT	TT	TG	TT	TT	TT	TT	TT	TT	TT	TT	TT	TT	TT	TT	TT	TT	TT	TT	TT	TT	TT	TT	TT	TG	TT	NN	TG	GG	GG	TT	TT
343	1	GG	GG	GG	GG	GG	GG	GG	GG	GG	GG	GG	GG	GG	GG	GG	GG	GG	GG	GA	GG	GG	GG	GG	GG	AA	NN	AA	AA	AA	GA	AA	AA	AA	AA	GG	GG	GG	GG	AA	GG	GG	GG	GG	GG	GG	GG	NN	GG
344	1	TT	TC	TT	CC	CC	TC	TT	TC	TT	TT	TT	TT	TT	TT	TC	TT	TT	TC	TC	TC	TT	TT	TC	TT	TT	TT	TT	TT	TT	TT	TT	TT	TT	TT	CC	CC	CC	CC	TT	TT	TC	TT	TC	TC	CC	CC	TT	TT
345	1	CC	CC	CC	CC	CC	CC	CC	CC	CC	CC	CC	CC	CC	CC	CC	CC	CC	CC	TC	CC	CC	CC	CC	CC	TT	TC	TT	TT	TT	TC	TT	TT	TT	TT	CC	CC	CC	CC	TT	CC	CC	CC	CC	CC	CC	CC	CC	CC
346	1	GG	GG	GG	NN	GG	GG	GG	NN	GG	GG	GG	GG	GG	GG	GG	GG	GG	TG	TG	TG	GG	GG	TG	GG	GG	GG	GG	GG	GG	GG	GG	GG	GG	GG	TT	TT	TT	TT	GG	GG	GG	GG	GG	GG	GG	GG	GG	GG
347	1	TT	TT	TT	TT	TT	TT	TT	TT	TT	TT	TT	TT	TT	TT	TT	TT	TT	TT	TC	TT	TT	TT	TT	TT	CC	TC	CC	CC	CC	TC	CC	CC	CC	CC	TT	TT	TT	TT	CC	TT	TT	TT	TT	TT	TT	TT	TC	TT
348	1	AA	CC	NN	CC	CC	CC	NN	AA	AA	AA	AA	CA	CA	CC	AA	AA	NN	AA	CA	AA	AA	AA	AA	CA	AA	AA	AA	AA	AA	CA	AA	AA	AA	AA	AA	AA	AA	AA	AA	CC	CC	CC	CC	CC	CC	CC	CC	CC
349	1	CC	TT	NN	TT	TT	TT	NN	CC	CC	CC	CC	TC	TC	TT	CC	CC	NN	CC	TC	CC	CC	CC	CC	NN	CC	CC	CC	CC	CC	TC	CC	CC	CC	CC	CC	CC	CC	CC	CC	TT	TT	NN	TT	TT	NN	TT	NN	TT
350	1	TT	CC	TC	CC	CC	CC	NN	TT	TT	TT	TT	TC	TC	CC	TT	TT	NN	TT	TC	TT	TT	TT	TT	TC	TT	TT	TT	TT	TT	TC	TT	TT	TT	TT	TT	TT	TT	TT	TT	CC	CC	CC	CC	CC	CC	CC	TC	CC
351	1	AA	GG	GA	GG	GG	GG	AA	AA	AA	AA	AA	GA	GA	GG	AA	AA	AA	AA	NN	AA	AA	AA	AA	GA	AA	AA	AA	AA	AA	GA	AA	AA	AA	AA	AA	AA	AA	AA	AA	GG	GG	GG	GG	GG	GG	GG	GG	GG
352	1	TT	TT	TT	TT	TT	TT	TT	TT	TT	TT	TT	TT	TT	TT	TT	TT	TT	TT	TC	TT	TT	TT	TT	TT	CC	CC	CC	CC	CC	CC	CC	CC	CC	CC	TT	TT	TT	TT	CC	TT	TT	TT	TT	TT	TT	TT	TC	TT
353	1	CC	CC	CC	CC	CC	CC	CC	CC	CC	CC	CC	CC	CC	CC	TC	CC	CC	CC	CC	CC	CC	CC	CC	CC	CC	CC	CC	CC	CC	CC	CC	CC	CC	CC	CC	CC	CC	CC	CC	CC	CC	CC	CC	CC	CC	CC	CC	CC
354	1	CC	AA	AA	AA	AA	AA	CC	CC	CC	CC	CC	NN	CC	AA	CC	CC	CC	CA	NN	NN	CC	CC	CA	CA	CC	CC	CC	CC	CC	CA	CC	CC	CC	CC	AA	AA	AA	AA	CC	AA	AA	AA	AA	AA	AA	AA	AA	AA
355	1	TT	GG	TG	GG	GG	GG	NN	TT	TT	TT	TT	TG	TG	GG	TG	TT	NN	TG	TG	TG	TT	TT	TG	TG	TT	TT	TT	TT	TT	TG	TT	TT	TT	TT	GG	GG	GG	GG	TT	GG	GG	GG	GG	GG	GG	GG	GG	GG
356	1	AA	CC	NN	CC	CC	CC	NN	NN	AA	AA	AA	CA	CA	CC	CA	AA	CA	CA	CA	CA	AA	AA	CA	CA	AA	AA	AA	AA	AA	CA	AA	AA	AA	AA	CC	CC	CC	CC	AA	CC	CC	CC	CC	CC	CC	CC	CC	CC
357	1	GG	GG	GG	GG	GG	GG	GG	GG	GG	GG	GG	GG	GG	GG	NN	GG	GG	GG	GG	GG	GG	GG	GG	GA	GG	GG	GG	GG	GG	GG	GG	GG	GG	GG	GG	GG	GG	GG	GG	GG	GG	GG	GG	GG	GG	GG	GG	GG
358	1	AA	AA	AA	AA	AA	AA	AA	AA	AA	AA	AA	AA	AA	AA	GA	AA	AA	AA	AA	AA	AA	AA	AA	AA	AA	AA	AA	AA	AA	AA	AA	AA	AA	AA	AA	AA	AA	AA	AA	AA	AA	AA	AA	AA	AA	AA	AA	AA
359	1	AA	CC	CC	AA	AA	CA	CA	CA	AA	AA	AA	CA	CA	CC	CA	AA	CA	CA	CA	CA	AA	AA	CA	AA	AA	AA	AA	AA	AA	CA	AA	AA	AA	AA	CC	CC	CC	CC	AA	CC	CA	CC	CA	NN	AA	AA	CC	CC
360	1	TT	NN	TT	CC	CC	TC	TT	TT	TT	TT	TT	TT	TT	TT	NN	TT	TT	TT	TC	TT	TT	TT	TT	TC	TT	TT	TT	TT	TT	TT	TT	TT	TT	TT	TT	TT	TT	TT	TT	TT	TC	TT	NN	NN	CC	CC	TT	TT
361	1	CC	CC	CC	CC	CC	CC	CC	CC	CC	CC	CC	CC	CC	CC	CC	CC	CC	CC	TC	CC	CC	CC	CC	CC	TT	TC	TT	TT	TT	TC	TT	TT	TT	TT	CC	CC	CC	CC	TT	CC	CC	CC	CC	CC	CC	CC	TC	CC
362	1	TT	TT	TT	TT	TT	TT	TT	TT	TT	TT	TT	TT	TT	TT	TT	TT	TT	TT	TC	TT	TT	TT	TT	TT	CC	TC	CC	CC	CC	TC	CC	CC	CC	CC	TT	TT	TT	TT	CC	TT	TT	TT	TT	TT	TT	TT	TC	TT
363	1	AA	AA	AA	AA	AA	AA	AA	AA	AA	AA	AA	AA	AA	AA	AA	AA	AA	AA	CA	AA	AA	AA	AA	AA	CC	CA	CC	CC	CC	CA	CC	CC	CC	CC	AA	AA	AA	AA	CC	AA	AA	AA	AA	AA	AA	AA	AA	AA
364	1	TT	TT	TT	TT	TT	TT	TT	TT	TT	TT	TT	TT	TT	TT	TT	TT	TT	TT	TC	TT	TT	TT	TT	TC	CC	TC	CC	CC	CC	TC	CC	CC	CC	CC	TT	TT	TT	TT	CC	TT	TT	TT	TT	TT	TT	TT	TC	TT
365	1	AA	AA	AA	AA	AA	AA	AA	AA	AA	AA	AA	AA	AA	AA	AA	AA	AA	AA	AA	AA	AA	AA	AA	CA	AA	AA	AA	AA	AA	AA	AA	AA	AA	AA	AA	AA	AA	AA	AA	AA	AA	AA	AA	AA	AA	AA	AA	AA
366	1	AA	AA	AA	AA	AA	AA	AA	AA	AA	AA	AA	AA	AA	AA	AA	AA	AA	AA	GA	AA	AA	AA	AA	AA	GG	GA	GG	GG	GG	GA	GG	GG	GG	GG	AA	AA	AA	AA	GG	AA	AA	AA	AA	AA	AA	AA	AA	AA
367	1	AA	NN	GA	AA	AA	GA	GA	GA	AA	AA	AA	GA	GA	GG	AA	AA	GA	GA	GA	GA	AA	AA	GG	AA	GG	GA	GG	GG	GG	GG	GG	GG	GG	GG	GG	GG	GG	GG	GG	GG	GA	GG	GA	NN	AA	AA	GG	GG
368	1	GG	GA	GA	GG	GG	GA	GG	GG	GG	GG	GG	GA	GA	AA	GG	GG	GG	GA	GA	GA	GG	GG	AA	GA	AA	GA	AA	AA	AA	AA	AA	AA	AA	AA	AA	AA	AA	AA	AA	AA	GA	AA	GA	GG	GG	GG	AA	AA
369	1	AA	NN	NN	AA	AA	GA	NN	AA	AA	AA	AA	GA	GA	GG	AA	AA	NN	GA	GA	GA	AA	AA	GA	AA	GG	GA	NN	NN	GA	NN	GG	GG	GG	GG	NN	NN	GG	GG	NN	GG	GA	GG	GA	AA	AA	AA	GG	NN
370	1	NN	AA	AA	NN	NN	AA	AA	NN	NN	NN	NN	AA	AA	AA	NN	NN	AA	AA	GA	AA	NN	NN	AA	AA	GG	GG	GG	GG	GG	GA	GG	GG	GG	GG	AA	AA	AA	AA	GG	AA	AA	AA	GA	GG	NN	NN	GA	AA
371	1	NN	GG	GG	NN	NN	NN	GG	GG	NN	NN	NN	GG	NN	GG	NN	NN	GG	GG	GA	GG	NN	NN	GG	GG	AA	AA	AA	AA	AA	GA	AA	AA	AA	AA	GG	GG	GG	GG	AA	GG	GG	GG	GA	AA	NN	NN	GG	GG
372	1	AA	AA	AA	AA	AA	AA	AA	AA	AA	AA	AA	AA	AA	AA	AA	AA	AA	AA	GA	AA	AA	AA	AA	AA	GG	GA	GG	GG	GG	GA	GG	GG	GG	GG	AA	AA	AA	AA	GG	AA	AA	AA	GA	GA	AA	AA	AA	AA
373	1	NN	AA	AA	NN	NN	NN	NN	NN	NN	NN	NN	AA	NN	AA	NN	NN	NN	AA	GA	AA	NN	NN	AA	AA	GG	GG	GG	GG	GG	GA	GG	GG	GG	GG	AA	AA	AA	AA	GG	AA	AA	AA	GA	GG	NN	NN	NN	AA
374	1	AA	GG	GG	AA	AA	GA	NN	NN	AA	AA	AA	GG	GA	GG	AA	AA	NN	GA	GA	GG	AA	AA	GG	AA	AA	AA	AA	AA	AA	GA	AA	AA	AA	AA	GG	GG	GG	GG	AA	GG	NN	GG	GG	AA	AA	AA	GG	GG
375	1	AA	GG	NN	AA	AA	GA	NN	AA	AA	AA	AA	GA	GA	GG	AA	AA	NN	GA	GA	GA	AA	AA	GG	AA	AA	AA	AA	AA	AA	GA	AA	AA	AA	AA	GG	GG	GG	GG	AA	GG	GA	GG	NN	NN	AA	AA	GG	GG
376	1	TT	TT	TT	TT	TT	TT	TT	TT	TT	TT	TT	TT	TT	TT	TT	TT	TT	TT	TC	TT	TT	TT	TT	TT	NN	NN	NN	NN	TC	TC	CC	CC	CC	CC	TT	TT	TT	TT	CC	TT	TT	TT	TC	TC	TT	TT	NN	TT
377	1	NN	AA	AA	NN	NN	AA	NN	NN	NN	NN	NN	AA	NN	AA	NN	NN	NN	AA	AA	AA	NN	NN	AA	AA	AA	AA	AA	AA	AA	AA	AA	AA	AA	AA	AA	AA	AA	AA	AA	AA	AA	AA	AA	AA	NN	NN	AA	AA
378	1	TT	NN	NN	TT	TT	TT	TT	NN	TT	NN	TT	TC	TT	CC	TT	TT	NN	TC	NN	NN	TT	TT	CC	TC	CC	TC	CC	CC	CC	CC	CC	CC	CC	CC	CC	CC	CC	CC	CC	CC	TC	CC	CC	TC	TT	TT	CC	CC
379	1	AA	CA	CA	AA	AA	AA	AA	AA	AA	AA	AA	CA	AA	CC	AA	AA	AA	CA	CA	CA	AA	AA	CC	CA	AA	AA	AA	AA	AA	CA	AA	AA	AA	AA	CC	CC	CC	CC	AA	CC	CA	CC	CA	AA	AA	AA	NN	CC
380	1	TT	AA	NN	TT	TT	TT	TT	TT	TT	TT	TT	AA	AA	TT	TT	AA	AA	TA	TA	AA	TT	TT	TT	AA	TT	NN	TT	AA	TT	TA	TT	TT	TT	TT	AA	AA	AA	AA	AA	AA	TT	AA	AA	TA	TT	TT	AA	AA
381	1	AA	NN	GA	AA	AA	GA	NN	NN	AA	AA	AA	GA	GA	GG	AA	AA	NN	GA	GA	GA	AA	AA	GG	GA	AA	AA	AA	AA	AA	GA	AA	AA	AA	AA	GG	GG	GG	GG	AA	GG	GA	GG	GG	NN	AA	AA	GG	GG
382	1	TT	TG	TG	TT	TT	TG	TT	TT	TT	TT	TT	TG	TG	NN	TT	TG	TG	TG	TG	TG	TT	TT	NN	TG	GG	TG	GG	GG	GG	GG	GG	GG	GG	GG	NN	NN	NN	NN	GG	GG	TT	GG	GG	TG	TT	TT	GG	GG
383	1	TT	TT	TT	TT	TT	TT	TT	TT	TT	TT	TT	TT	TT	NN	TT	TT	TT	TT	TT	TT	TT	TT	NN	TT	TT	TT	TT	TT	TT	TT	TT	TT	TT	TT	NN	NN	NN	NN	TT	TT	TT	TT	TT	TT	TT	TT	TT	TT
384	1	TT	TT	TT	TT	TT	TT	TT	TT	TT	TT	TA	TT	TT	TT	TT	TT	TT	TT	TA	TT	TT	TT	TT	TA	AA	TA	AA	AA	AA	TA	AA	AA	AA	AA	TT	TT	TT	TT	AA	TT	TT	TT	TT	TT	TT	TT	TT	TT
385	1	CC	TC	TC	CC	CC	NN	CC	CC	CC	CC	CC	TC	CC	TT	CC	CC	CC	TC	TC	TC	CC	CC	TT	CC	CC	CC	CC	CC	CC	TC	CC	CC	CC	CC	TT	TT	TT	TT	CC	TT	TC	TT	TT	TC	CC	CC	NN	TT
386	1	AA	NN	CA	AA	AA	CA	CA	CA	AA	AA	AA	CA	CA	CC	AA	AA	CA	CA	CA	CA	AA	AA	CC	AA	AA	AA	AA	AA	AA	CA	AA	AA	AA	AA	CC	CC	CC	CC	AA	CC	CA	CC	CC	CA	AA	AA	NN	CC
387	1	AA	GG	NN	AA	AA	GA	AA	AA	AA	AA	AA	GA	GA	GG	AA	AA	AA	GA	GA	NN	AA	AA	GG	GA	AA	AA	AA	AA	AA	GA	AA	AA	AA	AA	GG	GG	GG	GG	AA	GG	NN	GG	GG	GA	AA	AA	GG	GG
388	1	TT	CC	NN	TT	TT	TC	TC	TC	TT	TT	TT	TC	TC	CC	TT	TT	TC	TC	TC	TC	TT	TT	CC	TC	TT	TT	TT	TT	TT	TC	TT	TT	TT	TT	CC	CC	CC	CC	TT	CC	TC	CC	CC	TC	TT	TT	CC	CC
389	1	TT	TC	TC	TT	TT	TC	TC	TC	TT	TT	TT	TC	TC	CC	TT	TT	TC	TC	TC	TC	TT	TT	CC	TC	TT	TT	TT	TT	TT	TC	TT	TT	TT	TT	CC	CC	CC	CC	TT	CC	TC	CC	CC	TC	TT	TT	TC	CC
390	1	AA	CA	CA	AA	AA	CA	NN	AA	AA	AA	AA	CA	CA	CC	AA	AA	NN	CA	CA	CA	AA	AA	CC	AA	AA	AA	AA	AA	AA	CA	AA	AA	AA	AA	CC	CC	CC	CC	AA	CC	CA	CC	CC	CA	AA	AA	CC	CC
391	1	TT	NN	NN	TT	TT	TC	NN	TT	TT	TT	TT	TC	TC	CC	TT	TT	NN	TC	TC	TC	TT	TT	CC	TT	TT	TT	TT	TT	TT	TC	TT	TT	TT	TT	CC	CC	CC	CC	TT	CC	TC	CC	CC	TC	TT	TT	NN	CC
392	1	CC	TC	TC	CC	CC	TC	TC	NN	CC	CC	CC	TC	TC	TT	CC	CC	TC	TC	TC	TC	CC	CC	TT	CC	CC	CC	CC	CC	CC	TC	CC	CC	CC	CC	TT	TT	TT	TT	CC	TT	TC	TT	TT	TC	CC	CC	TC	TT
393	1	TT	CC	NN	TT	TT	TC	NN	NN	TT	TT	TT	TC	TC	CC	TT	TT	NN	TC	TC	TC	TT	TT	CC	TT	TT	TT	TT	TT	TT	TC	TT	TT	TT	TT	CC	CC	CC	CC	TT	CC	TC	CC	CC	TC	TT	TT	CC	CC
394	1	CC	CC	CC	CC	CC	CC	CC	CC	CC	CC	CC	CC	CC	CC	CC	CC	CC	CC	CC	CC	CC	CC	CC	CA	CC	CC	CC	CC	CC	CC	CC	CC	CC	CC	CC	CC	CC	CC	CC	CC	CC	CC	CA	CA	CC	CC	CC	CC
395	1	CC	CA	CA	CC	CC	CA	CA	CA	CC	CC	CC	CA	CA	AA	CC	CC	CA	CA	CA	CA	CC	CC	AA	CA	CC	CC	CC	CC	CC	CA	CC	CC	CC	CC	AA	AA	AA	AA	CC	AA	CA	AA	AA	CA	CC	CC	CA	AA
396	1	TT	TC	TC	TT	TT	TC	NN	NN	TT	TT	TT	TC	TC	CC	TT	TT	NN	TC	TC	TC	TT	TT	CC	TC	TT	TT	TT	TT	TT	TC	TT	TT	TT	TT	CC	CC	CC	CC	TT	CC	TC	CC	CC	TC	TT	TT	TC	CC
397	1	GG	GG	GG	GG	GG	GG	GG	GG	GG	GG	GG	GG	GG	GG	GG	GG	GG	GG	NN	GG	GG	GG	GG	GA	AA	GA	AA	AA	AA	GA	AA	AA	AA	AA	GG	GG	GG	GG	AA	GG	GG	GG	GG	GG	GG	GG	GG	GG
398	1	CC	CC	CC	CC	CC	TC	CC	CC	CC	CC	CC	CC	CC	NN	CC	CC	CC	CC	NN	CC	CC	TC	CC	TC	TT	TC	TT	TT	NN	TC	TT	TT	TT	TT	CC	TC	CC	CC	TT	CC	CC	CC	TC	TC	CC	CC	CC	CC
399	1	GG	GG	GG	GG	GG	GG	GG	GG	GG	GG	GG	GG	GG	GG	GG	GG	GG	GG	GG	GG	GG	GG	GG	GG	GG	GG	GG	GG	GG	GG	GG	GG	GG	GG	GG	GG	GG	GG	GG	GG	GG	GG	GG	GG	GG	GG	GG	GG
400	1	TT	NN	TT	CC	CC	TC	TT	CC	CC	TC	TT	TT	TT	TT	TC	TT	TT	TT	TC	TT	TT	TT	TT	TT	TT	TT	TT	TT	TT	TT	TT	TT	TT	TT	TT	TT	TT	TT	TT	TT	TC	TT	TC	CC	CC	CC	TT	TT
401	1	CC	CC	CC	CC	CC	CC	CC	CC	CC	CC	CC	CC	CC	CC	CC	CC	CC	CC	CC	CC	CC	CC	CC	CC	CC	CC	CC	CC	CC	CC	CC	CC	CC	CC	CC	CC	CC	CC	CC	CC	CC	CC	CC	CC	CC	CC	CC	CC
402	1	NN	GG	GG	GG	GG	GG	GG	GG	GG	GG	NN	GG	GG	GG	GG	NN	GG	GG	GG	GG	NN	NN	GG	GG	GG	GG	GG	GG	GG	GG	GG	GG	GG	GG	GG	GG	GG	GG	GG	GG	GG	GG	GG	GG	GG	GG	GG	GG
403	1	TT	GG	NN	GG	GG	GG	TG	GG	GG	TG	TT	NN	TG	GG	TG	TT	TG	TG	GG	NN	TT	TT	GG	NN	GG	TG	GG	GG	GG	GG	GG	GG	GG	GG	GG	GG	GG	GG	GG	GG	GG	GG	NN	TG	GG	GG	GG	GG
404	1	CC	TT	TC	TT	TT	TT	TC	TT	TT	TC	CC	TC	TC	TT	TC	CC	TC	TC	TT	TC	CC	CC	TT	NN	TT	TC	TT	TT	TT	TT	TT	TT	TT	TT	TT	TT	TT	TT	TT	TT	TT	TT	TT	TT	TT	TT	TT	TT
405	1	NN	TT	TT	TT	TT	TT	NN	TT	TT	TT	NN	TT	TT	TT	NN	NN	NN	TT	TT	TT	NN	NN	TT	NN	TT	TT	TT	TT	TT	TT	TT	TT	TT	TT	TT	TT	TT	TT	TT	TT	TT	TT	TT	TT	TT	TT	TT	TT
406	1	NN	AA	AA	AA	AA	AA	AA	AA	AA	AA	NN	AA	AA	AA	AA	NN	AA	AA	AA	AA	NN	NN	AA	AA	AA	AA	AA	AA	AA	AA	AA	AA	AA	AA	AA	AA	AA	AA	AA	AA	AA	AA	AA	AA	AA	AA	AA	AA
407	1	NN	GG	GG	GG	GG	GG	GG	GG	GG	GG	NN	GG	GG	GG	GG	NN	GG	GG	GG	GG	NN	NN	GG	NN	GG	GG	GG	GG	GG	GG	GG	GG	GG	GG	GG	GG	GG	GG	GG	GG	GG	GG	GG	GG	GG	GG	GG	GG
408	1	TT	TT	TT	TT	TT	TT	TT	TT	TT	TT	TT	TT	TT	TT	TT	TT	TT	TT	TT	TT	NN	NN	TT	TT	TT	TT	TT	TT	TT	TT	TT	TT	TT	TT	TT	TT	TT	TT	TT	TT	TT	TT	TT	TT	TT	TT	TT	TT
409	1	NN	AA	AA	AA	AA	AA	NN	AA	AA	AA	NN	AA	AA	AA	AA	NN	NN	AA	AA	AA	NN	NN	AA	NN	AA	AA	AA	AA	AA	AA	AA	AA	AA	AA	AA	AA	AA	AA	AA	AA	AA	AA	AA	AA	AA	AA	AA	AA
410	1	GG	AA	GA	AA	AA	AA	NN	AA	AA	GA	GG	GA	GA	AA	GA	GG	NN	GA	AA	GA	GG	GG	AA	NN	AA	GA	AA	AA	AA	AA	AA	AA	AA	AA	AA	AA	AA	AA	AA	AA	AA	AA	GA	GA	AA	AA	AA	AA
411	1	AA	GG	GA	GG	GG	GG	GA	GG	GG	GA	AA	GA	GA	GG	GA	AA	GA	GA	GG	GA	AA	AA	GG	AA	GG	GA	GG	GG	GG	GG	GG	GG	GG	GG	GG	GG	GG	GG	GG	GG	GG	GG	NN	GA	GG	GG	GG	GG
412	1	GG	TT	TG	TT	TT	TT	GG	TT	TT	TG	GG	TG	TG	TT	NN	GG	GG	TG	TT	TG	GG	GG	TT	GG	TT	TG	TT	TT	TT	TT	TT	TT	TT	TT	TT	TT	TT	TT	TT	TT	TT	TT	TT	TT	TT	TT	TT	TT
413	1	GG	GG	GG	GG	GG	GG	GG	GG	GG	GG	GG	GG	GG	GG	GG	GG	GG	GG	GG	GG	GG	GG	GG	GG	GG	GG	GG	GG	GG	GG	GG	GG	GG	GG	GG	GG	GG	GG	GG	GG	GG	GG	GG	GG	GG	GG	GG	GG
414	1	CC	CC	CC	CC	CC	CC	CC	CC	CC	CC	CC	CC	CC	CC	CC	CC	CC	CC	CC	CC	CC	CC	CC	CC	CC	CC	CC	CC	CC	CC	CC	CC	CC	CC	CC	CC	CC	CC	CC	CC	CC	CC	CC	CC	CC	CC	CC	CC
415	1	CC	CC	CC	CC	CC	CC	CC	CC	CC	CC	CC	CC	CC	CC	CC	CC	CC	CC	CC	CC	CC	CC	CC	CC	CC	CC	CC	CC	CC	CC	CC	CC	CC	CC	CC	CC	CC	CC	CC	CC	CC	CC	CC	CC	CC	CC	CC	CC
416	1	CC	CC	CC	CC	CC	CC	CC	CC	CC	CC	CC	CC	CC	CC	CC	CC	CC	CC	CC	CC	CC	CC	CC	CC	CC	CC	CC	CC	CC	CC	CC	CC	CC	CC	CC	CC	CC	CC	CC	CC	CC	CC	CC	CC	CC	CC	CC	CC
417	1	GG	GA	GA	GG	GG	GG	GG	GG	GG	GG	GG	GA	GG	AA	GG	GG	GG	GA	GG	GA	GG	GG	AA	GG	GG	GG	GG	GG	GG	GA	GG	GG	GG	GG	AA	AA	AA	AA	GG	AA	GA	AA	GA	GG	GG	GG	GA	AA
418	1	GG	GG	GG	GG	GG	GG	GG	GG	GG	GG	GG	GG	GG	GG	GG	GG	GG	GG	GG	GG	GG	GG	GG	GG	GG	GG	GG	GG	GG	GG	GG	GG	GG	GG	GG	GG	GG	GG	GG	GG	GG	GG	GG	GG	GG	GG	GG	GG
419	1	GG	GG	GG	GG	GG	GG	GG	GG	GG	GG	GG	GG	GG	GG	GG	GG	GG	GG	GG	GG	GG	GG	GG	GG	GG	GG	GG	GG	GG	GG	GG	GG	GG	GG	GG	GG	GG	GG	GG	GG	GG	GG	GG	GG	GG	GG	GG	GG
420	1	CC	CC	CC	CC	CC	CC	CC	CC	CC	CC	CC	CC	CC	CC	CC	CC	CC	CC	CC	CC	CC	CC	CC	CC	CC	CC	CC	CC	CC	CC	CC	CC	CC	CC	CC	CC	CC	CC	CC	CC	CC	CC	CC	CC	CC	CC	CC	CC
421	1	TT	TT	TT	TT	TT	TT	TT	TT	TT	TT	TT	TT	TT	TT	TT	TT	TT	TT	TC	TT	TT	TT	TT	TT	CC	TC	CC	CC	CC	TC	CC	CC	CC	CC	TT	TT	TT	TT	CC	TT	TT	TT	TC	TC	TT	TT	TC	TT
422	1	CC	CC	CC	CC	CC	CC	CC	CC	CC	CC	CC	CC	CC	CC	CC	CC	CC	CC	CC	CC	CC	CC	CC	CC	CC	CC	CC	CC	CC	CC	CC	CC	CC	CC	CC	CC	CC	CC	CC	CC	CC	CC	TC	TC	CC	CC	CC	CC
423	1	GG	GG	GG	GG	GG	GG	GG	GG	GG	GG	GG	GG	GG	GG	GG	GG	GG	GG	GA	GG	GG	GG	GG	GG	AA	GA	AA	AA	AA	GA	AA	AA	AA	AA	GG	GG	GG	GG	AA	GG	GG	GG	GG	GA	GG	GG	NN	GG
424	1	CC	TT	TT	TT	TT	TT	CC	TT	TT	TC	CC	CC	CC	TT	CC	CC	CC	TC	TT	TT	CC	CC	TT	TC	TT	TC	TT	TT	TT	TT	TT	TT	TT	TT	TT	TT	TT	TT	TT	TT	TT	TT	NN	CC	TT	TT	TT	TT
425	1	CC	TT	TC	TT	TT	TT	CC	TT	TT	TC	CC	CC	NN	TT	CC	CC	CC	TC	TT	TC	CC	CC	TT	TC	TT	TC	TT	TT	TT	TT	TT	TT	TT	TT	TT	TT	TT	TT	TT	TT	TT	TT	TC	TC	TT	TT	TT	TT
426	1	TT	TT	TT	TT	TT	TT	TT	TT	TT	TT	TT	TT	TT	TT	TT	TT	TT	TT	TT	TT	TT	TT	TT	TT	TT	TT	TT	TT	TT	TT	TT	TT	TT	TT	TT	TT	TT	TT	TT	TT	TT	TT	TT	TT	TT	TT	TT	TT
427	1	CC	CC	CC	CC	CC	CC	CC	CC	CC	CC	CC	CC	CC	CC	CC	CC	CC	CC	CC	CC	CC	CC	CC	CC	CC	CC	CC	CC	CC	CC	CC	CC	CC	CC	CC	CC	CC	CC	CC	CC	CC	CC	CC	CC	CC	CC	CC	CC
428	1	TT	TT	TT	TT	TT	TT	TT	TT	TT	TT	TT	TT	TT	TT	TT	TT	TT	TT	TT	TT	TT	TT	TT	TT	TT	TT	TT	TT	TT	TT	TT	TT	TT	TT	TT	TT	TT	TT	TT	TT	TT	TT	TT	TT	TT	TT	TT	TT
429	1	GG	CC	CG	CG	GG	GG	GG	CG	GG	NN	GG	CG	GG	GG	GG	GG	CG	GG	GG	GG	GG	GG	CG	CG	GG	GG	NN	CG	GG	GG	GG	GG	GG	GG	CC	CC	CC	CC	CC	GG	NN	GG	GG	CG	NN	GG	NN	CG
430	1	AA	AA	AA	AA	AA	AA	AA	AA	AA	AA	AA	AA	AA	AA	AA	AA	AA	AA	AA	AA	AA	AA	AA	AA	AA	AA	AA	AA	AA	AA	AA	AA	AA	AA	AA	AA	AA	AA	AA	AA	AA	AA	AA	AA	AA	AA	AA	AA
431	1	TT	GG	TG	TT	NN	TG	TT	TT	TT	TT	TT	TT	TG	TT	TT	TT	TT	TG	TT	TG	TT	TT	TG	TT	GG	TG	GG	GG	GG	GG	GG	GG	GG	GG	TT	TT	TT	TT	GG	GG	TG	GG	GG	TG	GG	GG	GG	GG
432	1	CC	NN	TC	CC	CC	TC	CC	CC	CC	CC	CC	CC	TC	CC	CC	CC	CC	TC	TC	TC	CC	CC	TC	CC	TT	TC	TT	TT	TT	TT	TT	TT	TT	TT	CC	CC	CC	CC	TT	TT	TC	TT	TT	TC	TT	TT	TT	TT
433	1	AA	GG	GG	GG	GG	GG	GA	GG	GG	GA	AA	AA	GA	GG	GA	AA	GA	GA	GG	GG	AA	AA	GA	GA	GG	GA	GG	GG	GG	GG	GG	GG	GG	GG	AA	AA	AA	AA	GG	GG	GG	GG	GG	GG	GG	GG	GG	GG
434	1	TT	CC	NN	CC	CC	CC	TT	CC	CC	TC	TT	TT	TT	CC	TT	TT	TT	TC	CC	CC	TT	NN	TC	TC	CC	TC	CC	CC	CC	CC	CC	CC	CC	CC	TT	TT	TT	TT	CC	CC	CC	CC	CC	CC	CC	CC	CC	CC
435	1	CA	CC	CC	CC	CC	CC	CA	CC	CC	CA	CA	CA	CA	CC	CA	CA	CA	CA	CC	CC	CA	CA	CC	CA	CC	NN	CC	CC	CC	CC	CC	CC	CC	CC	AA	AA	NN	AA	CC	CC	CC	CC	CC	CC	CC	CC	CC	CC
436	1	CC	CC	CC	CC	CC	CC	CC	CC	CC	CC	CC	CC	CC	CC	CC	CC	CC	CC	CC	CC	CC	CC	CC	CC	CC	CC	CC	CC	CC	CC	CC	CC	CC	CC	CC	CC	CC	CC	CC	CC	CC	CC	CC	CC	CC	CC	CC	CC
437	1	TT	CC	TC	TT	TT	TC	TT	TT	TT	TT	TT	TT	NN	TT	TT	TT	TT	TC	NN	CC	TT	TT	CC	TT	CC	NN	CC	CC	CC	CC	CC	CC	CC	CC	TT	TT	TT	TT	CC	CC	NN	CC	CC	TC	CC	CC	CC	CC
438	1	TT	CC	TC	TT	TT	TC	TT	TT	TT	TT	TT	TT	TC	TT	TT	TT	NN	TC	TC	CC	TT	TT	NN	NN	CC	TC	CC	CC	CC	CC	CC	CC	CC	CC	TT	TT	TT	TT	CC	CC	CC	CC	CC	NN	CC	CC	CC	CC
439	1	AA	AA	AA	AA	AA	AA	AA	AA	AA	AA	AA	AA	AA	AA	AA	AA	AA	AA	AA	AA	AA	AA	AA	AA	AA	AA	AA	AA	AA	AA	AA	AA	AA	AA	AA	AA	AA	AA	AA	AA	AA	AA	AA	AA	AA	AA	AA	AA
440	1	GG	GG	GG	GG	GG	GG	GG	GG	GG	GG	GG	GG	GG	GG	GG	GG	GG	GG	GG	GG	GG	GG	GG	GG	GG	GG	GG	GG	GG	GG	GG	GG	GG	GG	GG	GG	GG	GG	GG	GG	GG	GG	GG	GG	GG	GG	GG	GG
441	1	TT	TT	TT	TT	TT	TT	TT	TT	TT	TT	TT	TT	TT	TT	TT	TT	TT	TT	TT	TT	TT	TT	TT	TT	TT	TT	TT	TT	TT	TT	TT	TT	TT	TT	TT	TT	TT	TT	TT	TT	TT	TT	TT	TT	TT	TT	TT	TT
442	1	TT	TT	TT	TT	TT	TT	TT	TT	TT	TT	TT	TT	TT	TT	TT	TT	TT	TT	TT	TT	TT	TT	TT	TT	TT	TT	TT	TT	TT	TT	TT	TT	TT	TT	TT	TT	TT	TT	TT	TT	TT	TT	TT	TT	TT	TT	TT	TT
443	1	TT	TT	TT	TT	TT	TT	TT	TT	TT	TT	TT	TT	TT	TT	TT	TT	TT	TT	TT	TT	TT	TT	TT	TT	TT	TT	TT	TT	TT	TT	TT	TT	TT	TT	TT	TT	TT	TT	TT	TT	TT	TT	TT	TT	TT	TT	TT	TT
444	1	TT	TT	TT	TT	TT	TT	TT	TT	TT	TT	TT	TT	TT	TT	TT	TT	TT	TT	TT	TT	TT	TT	TT	TT	TT	TT	TT	TT	TT	TT	TT	TT	TT	TT	TT	TT	TT	TT	TT	TT	TT	TT	TT	TT	TT	TT	TT	TT
445	1	CC	CC	CC	CC	CC	CC	CC	CC	CC	CC	CC	CC	CC	CC	CC	CC	CC	CC	CC	CC	CC	CC	CC	CC	CC	CC	CC	CC	CC	CC	CC	CC	CC	CC	CC	CC	CC	CC	CC	CC	CC	CC	CC	CC	CC	CC	CC	CC
446	1	GG	GG	GG	GG	GG	GG	GG	GG	GG	GG	GG	GG	GG	GG	GG	GG	GG	GG	GG	GG	GG	GG	GG	GG	GG	GG	GG	GG	GG	GG	GG	GG	GG	GG	GG	GG	GG	GG	GG	GG	GG	GG	GG	GG	GG	GG	GG	GG
447	1	TT	TT	TT	TT	TT	TT	TT	TT	TT	TT	TT	TT	TT	TT	TT	TT	TT	TT	TT	TT	TT	TT	TT	TT	TT	TT	TT	TT	TT	TT	TT	TT	TT	TT	TT	TT	TT	TT	TT	TT	TT	TT	TT	TT	TT	TT	TT	TT
448	1	CC	CC	CC	CC	CC	CC	CC	CC	CC	CC	CC	CC	CC	CC	CC	CC	CC	CC	CC	CC	CC	CC	CC	CC	CC	CC	CC	CC	CC	CC	CC	CC	CC	CC	CC	CC	CC	CC	CC	CC	CC	CC	CC	CC	CC	CC	CC	CC
449	1	AA	GG	GG	AA	GA	GA	AA	AA	AA	AA	AA	AA	GA	GA	AA	AA	AA	AA	NN	GG	GA	GA	GA	GA	AA	AA	AA	GG	GA	AA	AA	AA	AA	AA	GA	GA	AA	AA	AA	AA	AA	AA	GA	GG	AA	AA	GG	GA
450	1	AA	AA	AA	AA	AA	AA	AA	AA	AA	AA	AA	AA	AA	AA	AA	AA	AA	AA	AA	AA	AA	AA	CA	AA	AA	AA	AA	AA	AA	AA	AA	AA	AA	AA	AA	AA	AA	AA	AA	AA	AA	AA	AA	AA	AA	AA	AA	AA
451	1	AA	NN	AA	GG	AA	AA	AA	AA	AA	AA	AA	AA	AA	AA	AA	AA	AA	AA	AA	AA	AA	AA	GA	AA	AA	AA	AA	AA	AA	AA	AA	AA	AA	AA	AA	AA	AA	AA	AA	AA	GA	AA	AA	GA	AA	AA	AA	AA
452	1	AA	GA	AA	GG	AA	AA	AA	AA	AA	AA	AA	AA	AA	AA	AA	AA	AA	AA	AA	AA	AA	AA	GA	AA	AA	AA	AA	AA	AA	AA	AA	AA	AA	AA	AA	AA	AA	AA	AA	AA	GA	AA	AA	GA	AA	AA	AA	AA
453	1	AA	AA	AA	CC	AA	AA	AA	AA	AA	AA	AA	AA	AA	AA	AA	AA	AA	AA	AA	AA	AA	AA	NN	AA	AA	AA	AA	AA	AA	AA	AA	AA	AA	AA	AA	AA	AA	AA	AA	AA	AA	AA	AA	CA	AA	AA	AA	AA
454	1	AA	GA	AA	GG	AA	AA	AA	AA	AA	AA	AA	AA	AA	AA	AA	AA	AA	AA	AA	AA	AA	AA	GA	AA	AA	AA	AA	AA	AA	AA	AA	AA	AA	AA	AA	AA	AA	AA	AA	AA	GA	AA	AA	GA	AA	AA	AA	AA
455	1	CC	CC	CC	AA	CC	CC	CC	CC	CC	CC	CC	CC	CC	CC	CC	CC	CC	CC	CC	CC	CC	CC	CA	CC	CC	CC	CC	CC	CC	CC	CC	CC	CC	CC	AA	AA	AA	AA	CC	CC	CA	CC	CC	CA	CC	CC	CC	CC
456	1	AA	NN	AA	CC	AA	AA	AA	AA	AA	AA	AA	AA	AA	AA	AA	AA	AA	AA	AA	AA	AA	AA	CA	AA	AA	AA	AA	AA	AA	AA	AA	AA	AA	AA	AA	AA	AA	AA	AA	AA	CA	AA	AA	CA	AA	AA	AA	AA
457	1	GG	GA	GG	AA	GG	GG	GG	GG	GG	GG	GG	GG	GG	GG	GG	GG	GG	GG	GG	GG	GG	GG	GA	GG	GG	GG	GG	GG	GG	GG	GG	GG	GG	GG	GG	GG	GG	GG	GG	GG	GA	GG	GG	GA	GG	GG	GG	GG
458	1	AA	GG	GA	GG	AA	GA	AA	AA	AA	AA	AA	AA	GA	AA	AA	AA	GA	AA	AA	AA	AA	AA	GA	AA	AA	AA	AA	AA	AA	GA	AA	AA	AA	AA	AA	AA	AA	AA	AA	GG	GG	GG	GA	GG	GG	GG	GA	GG
459	1	TT	CC	TC	CC	TT	TC	TT	TT	TT	TT	TT	TT	TC	TT	TT	TT	NN	TT	TT	TT	TT	TT	TC	TT	TT	TT	TT	TT	TT	TC	TT	TT	TT	TT	TT	TT	TT	TT	TT	CC	CC	CC	TC	CC	CC	CC	CC	CC
460	1	AA	GG	GA	GG	AA	GA	AA	AA	AA	AA	AA	AA	GA	AA	AA	AA	GA	AA	AA	AA	AA	AA	GA	AA	AA	AA	AA	AA	AA	GA	AA	AA	AA	AA	AA	AA	AA	AA	AA	GG	GG	GG	GA	GG	GG	GG	GG	GG
461	1	TT	TG	TG	TT	TT	TG	TT	TT	TT	TT	TT	TT	TG	TT	TT	TT	TT	TT	TT	TT	TT	TT	TT	TT	TT	TT	TT	TT	TT	TG	TT	TT	TT	TT	TT	TT	TT	TT	TT	GG	TG	TG	TG	TG	GG	GG	TG	GG
462	1	CC	TC	TC	CC	CC	CC	CC	CC	CC	CC	CC	CC	CC	CC	CC	CC	CC	CC	CC	CC	CC	CC	CC	CC	CC	CC	CC	CC	CC	TC	CC	CC	CC	CC	CC	CC	CC	CC	CC	TT	TC	NN	TC	TC	TT	TT	NN	TT
463	1	CC	CA	CA	CC	CC	CA	CC	CC	CC	CC	CC	CC	NN	CC	CC	CC	CC	CC	CC	CC	CC	CC	CC	CC	CC	CC	CC	CC	CC	CA	CC	CC	CC	CC	CC	CC	CC	CC	CC	AA	CA	NN	CA	CA	AA	AA	NN	AA
464	1	AA	CC	CA	AA	AA	CA	AA	AA	AA	AA	AA	AA	CA	AA	AA	AA	CA	AA	AA	AA	AA	AA	AA	AA	AA	AA	AA	AA	AA	CA	AA	AA	AA	AA	AA	AA	AA	AA	AA	CC	NN	CC	CA	CA	CC	CC	CC	CC
465	1	CC	NN	TC	CC	CC	TC	CC	CC	CC	CC	CC	CC	NN	CC	CC	CC	CC	CC	CC	CC	CC	CC	TC	CC	CC	CC	CC	CC	CC	TC	CC	CC	CC	CC	CC	CC	CC	CC	CC	TT	TC	TT	TC	TC	TT	TT	NN	TT
466	1	CC	TC	TC	CC	CC	TC	CC	CC	CC	CC	CC	CC	TC	CC	CC	CC	CC	CC	CC	CC	CC	CC	TC	CC	CC	CC	CC	CC	CC	TC	CC	CC	CC	CC	CC	CC	CC	CC	CC	TT	TC	TC	TC	TC	TT	TT	TC	TT
467	1	CC	CA	CA	CC	CC	CA	CC	CC	CC	CC	CC	CC	CA	CC	CC	CC	CC	CC	CC	CC	CC	CC	CA	CC	CC	CC	CC	CC	CC	CA	CC	CC	CC	CC	CC	CC	CC	CC	CC	AA	CA	NN	CA	CA	AA	AA	CA	AA
468	1	GG	NN	TG	GG	GG	TG	GG	GG	GG	GG	GG	GG	NN	GG	GG	GG	GG	GG	GG	GG	GG	GG	TG	GG	GG	GG	GG	GG	GG	TG	GG	GG	GG	GG	GG	GG	GG	GG	GG	TT	TG	NN	TG	TG	TT	TT	NN	TT
469	1	AA	GA	GA	AA	AA	GA	AA	AA	AA	AA	AA	AA	GA	AA	AA	AA	AA	AA	AA	AA	AA	AA	AA	AA	AA	AA	AA	AA	AA	GA	AA	AA	AA	AA	AA	AA	AA	AA	AA	GG	GA	GA	GA	GA	GG	GG	GA	GG
470	1	AA	GA	GA	AA	AA	GA	AA	AA	AA	AA	AA	AA	GA	AA	AA	AA	NN	AA	AA	AA	AA	AA	AA	AA	AA	AA	AA	AA	AA	GA	AA	AA	AA	AA	AA	AA	AA	AA	AA	GG	GA	NN	GA	GA	GG	GG	NN	GG
471	1	CC	CC	CC	CC	CC	CC	CC	CC	CC	CC	CC	CC	CC	CC	CC	CC	CC	CC	CC	CC	CC	CC	CA	CC	CC	CC	CC	CC	CC	CC	CC	CC	CC	CC	CC	CC	CC	CC	CC	CC	CC	CC	CC	CC	CC	CC	CC	CC
472	1	CC	NN	TC	CC	CC	TC	CC	CC	CC	CC	CC	CC	TC	CC	CC	CC	NN	CC	CC	CC	CC	CC	TC	CC	CC	CC	CC	CC	CC	TC	CC	CC	CC	CC	CC	CC	CC	CC	CC	TT	TC	NN	TC	TC	TT	TT	NN	TT
473	1	TT	NN	TC	TT	TT	TC	TT	TT	TT	TT	TT	TT	TC	TT	TT	TT	TC	TT	TT	TT	TT	TT	TT	TT	TT	TT	TT	TT	TT	TC	TT	TT	TT	TT	TT	TT	TT	TT	TT	CC	TC	NN	TC	TC	CC	CC	CC	CC
474	1	GG	GA	GA	GG	AA	NN	GG	GG	GG	GG	GG	GG	GG	GG	GG	GG	GG	GA	GA	AA	GG	GG	GA	GA	GG	GG	GG	GG	GG	GA	GG	GG	GG	GG	AA	AA	AA	AA	GG	AA	GA	AA	AA	GA	AA	AA	GA	AA
475	1	GG	GA	GA	GG	NN	NN	GG	GG	GG	GG	GG	GG	GA	GG	NN	GG	GG	GA	GA	GA	GG	GG	GA	GA	GG	GG	GG	GG	GG	GA	GG	GG	GG	GG	NN	AA	GA	GA	GG	GA	GA	GA	AA	GA	GA	GA	GA	GA
476	1	GG	GG	GG	AA	AA	NN	GG	GG	GG	GG	GG	GG	GG	GG	GA	GG	GG	GA	NN	AA	GG	GG	AA	GA	GG	GG	GG	GG	GG	GG	GG	GG	GG	GG	GG	GG	GG	GG	GG	GG	GA	GG	NN	GA	GG	GG	GG	GG
477	1	AA	CC	CA	CC	CC	CC	AA	CA	AA	AA	AA	AA	CA	AA	CA	AA	CA	CA	CA	CC	AA	AA	CC	CA	AA	AA	AA	AA	AA	CA	AA	AA	AA	AA	CC	CC	CC	CC	AA	CC	CC	CC	CC	CC	CC	CC	NN	CC
478	1	AA	CC	CA	CC	CC	CC	AA	AA	AA	AA	AA	AA	AA	AA	AA	AA	AA	CA	CA	CC	AA	AA	CC	CA	AA	AA	AA	AA	AA	AA	AA	AA	AA	AA	CC	CC	CC	CC	AA	CC	CC	CC	CC	CC	CC	CC	CC	CC
479	1	CC	NN	TC	CC	TT	TT	CC	NN	CC	CC	CC	CC	TC	CC	TC	CC	TC	TC	TC	TT	CC	CC	TT	TC	CC	CC	CC	CC	CC	TC	CC	CC	CC	CC	TT	TT	TT	TT	CC	TT	TC	TT	TT	TC	TT	TT	TT	TT
480	1	CC	TC	TC	CC	TT	NN	CC	CC	CC	CC	CC	CC	NN	CC	CC	CC	CC	TC	TC	TT	CC	CC	TT	TC	CC	CC	CC	CC	CC	TC	CC	CC	CC	CC	TT	TT	TT	TT	CC	TT	TC	TT	TT	TC	TT	TT	TC	TT
481	1	AA	CA	CA	AA	CC	CC	AA	AA	AA	AA	AA	AA	AA	AA	AA	AA	AA	CA	CA	CC	AA	AA	CC	CA	AA	AA	AA	AA	AA	CA	AA	AA	AA	AA	CC	CC	CC	CC	AA	CC	CA	CC	CC	CA	CC	CC	CA	CC
482	1	AA	CA	CA	AA	CC	CC	AA	NN	AA	AA	AA	AA	CA	AA	CA	AA	NN	CA	CA	CC	AA	AA	CC	CA	AA	AA	AA	AA	AA	CA	AA	AA	AA	AA	CC	CC	CC	CC	AA	CC	CA	CC	CC	CA	CC	CC	NN	CC
483	1	GG	GG	GG	AA	GG	GG	GG	GG	GG	GG	GG	GG	GG	GG	GG	GG	GG	GG	GG	GG	GG	GG	GG	GG	GG	GG	GG	GG	GG	GG	GG	GG	GG	GG	GG	GG	GG	GG	GG	GG	GA	GG	GG	GA	GG	GG	GG	GG
484	1	GG	GG	GG	GG	GG	GG	GG	GG	GG	GG	GG	GG	GG	GG	GG	GG	GG	GA	GG	NN	GG	GG	GA	GG	GG	GG	GG	GG	GG	GG	GG	GG	GG	GG	GG	GG	GG	GG	GG	GG	GG	GG	GG	GG	GG	GG	GG	GG
485	1	CC	CA	CC	AA	CC	CC	CC	CC	CC	CC	CC	CC	CC	CC	CC	CC	CC	CC	CC	CC	CC	CC	CC	CC	CC	CC	CC	CC	CC	CC	CC	CC	CC	CC	CC	CC	CC	CC	CC	CC	CA	CC	CC	CA	CC	CC	CC	CC
486	1	TT	TC	TT	CC	TT	NN	TT	TT	TT	TT	TT	TT	TT	TT	TT	TT	TT	TT	TT	TT	TT	TT	TT	TT	TT	TT	TT	TT	TT	TT	TT	TT	TT	TT	TT	TT	TT	TT	TT	TT	TC	TT	TT	TC	TT	TT	TT	TT
487	1	GG	GG	GG	AA	GG	GG	GG	GG	GG	GG	GG	GG	GG	GG	GG	GG	GG	GG	GG	GG	GG	GG	GG	GG	GG	GG	GG	GG	GG	GG	GG	GG	GG	GG	GG	GG	GG	GG	GG	GG	GA	GG	GG	GA	GG	GG	GG	GG
488	1	CC	CC	CC	CC	CC	CC	CC	CC	CC	CC	CC	CC	CC	CC	CC	CC	CC	CC	CC	CC	CC	CC	CC	CC	CC	CC	CC	CC	CC	CC	CC	CC	CC	CC	CC	CC	CC	CC	CC	CC	CC	CC	CC	CC	CC	CC	CC	CC
489	1	GG	GG	GG	GG	GG	GG	GG	GG	GG	GG	GG	GG	GG	GG	GG	GG	GG	GG	GG	GG	GG	GG	GG	GG	GG	GG	GG	GG	GG	GG	GG	GG	GG	GG	GG	GG	GG	GG	GG	GG	GG	GG	GG	GG	GG	GG	GG	GG
490	1	AA	AA	AA	AA	AA	AA	AA	AA	AA	AA	AA	AA	AA	AA	AA	AA	AA	AA	AA	AA	AA	AA	AA	AA	AA	AA	AA	AA	AA	AA	AA	AA	AA	AA	AA	AA	AA	AA	AA	AA	AA	AA	AA	AA	AA	AA	AA	AA
491	1	AA	AA	AA	AA	AA	AA	AA	AA	AA	AA	AA	AA	AA	AA	AA	AA	AA	AA	AA	AA	AA	AA	AA	AA	AA	AA	AA	AA	AA	AA	AA	AA	AA	AA	AA	AA	AA	AA	AA	AA	AA	AA	AA	AA	AA	AA	AA	AA
492	1	AA	AA	AA	AA	AA	AA	AA	AA	AA	AA	AA	AA	AA	AA	AA	AA	AA	AA	AA	AA	AA	AA	AA	AA	AA	AA	AA	AA	AA	AA	AA	AA	AA	AA	AA	AA	AA	AA	AA	AA	AA	AA	AA	AA	AA	AA	AA	AA
493	1	CC	CC	CC	CC	CC	CC	CC	CC	CC	CC	CC	CC	CC	CC	CC	CC	CC	CC	CC	CC	CC	CC	CC	CC	CC	CC	CC	CC	CC	CC	CC	CC	CC	CC	CC	CC	CC	CC	CC	CC	CC	CC	CC	CC	CC	CC	CC	CC
494	1	CC	TC	TC	CC	TT	TC	TC	NN	TT	TC	CC	CC	CC	CC	NN	CC	CC	CC	TC	TC	CC	CC	TC	TC	CC	TC	TC	CC	CC	TC	CC	CC	CC	CC	CC	CC	CC	CC	CC	TT	TC	TT	NN	CC	TT	TT	TC	TT
495	1	TT	GG	TG	TT	GG	GG	GG	GG	GG	TG	TT	TT	TG	TT	NN	TT	TT	TT	TG	GG	TT	TT	TG	GG	TT	TG	TG	TT	TT	TG	TT	TT	TT	TT	TT	TT	TT	TT	TT	GG	GG	GG	GG	TG	GG	GG	GG	GG
496	1	TT	NN	TC	TT	CC	CC	CC	CC	CC	TC	TT	TT	TC	TT	TC	TT	TC	TT	TC	TC	TT	TT	TC	TC	TT	TC	TC	TT	TT	TC	TT	TT	TT	TT	TT	TT	TT	TT	TT	CC	TC	CC	CC	TC	CC	CC	CC	CC
497	1	CC	TC	TC	CC	TT	TT	TC	NN	TT	TC	CC	CC	TC	CC	TC	CC	NN	CC	TC	TC	CC	CC	TC	TC	CC	TC	TC	CC	CC	TC	CC	CC	CC	CC	CC	CC	CC	CC	CC	TT	TC	TT	TT	TC	TT	TT	NN	TT
498	1	CC	NN	TC	CC	TT	TT	TT	TT	TT	TC	CC	CC	TC	CC	TC	CC	CC	TC	TC	TT	CC	CC	TT	NN	CC	TC	TC	CC	CC	TC	CC	CC	CC	CC	CC	CC	CC	CC	CC	TT	NN	TT	TT	TC	TT	TT	TT	TT
499	1	CC	TC	TC	CC	TT	TT	TC	NN	TT	TC	CC	CC	TC	CC	TC	CC	NN	TC	TC	TT	CC	CC	TT	TC	CC	TC	TC	CC	CC	TC	CC	CC	CC	CC	CC	CC	CC	CC	CC	TT	TC	TT	TT	TC	TT	TT	TC	TT
500	1	AA	GA	GA	AA	GG	GG	NN	NN	GG	GA	AA	AA	GA	AA	GA	AA	GA	GA	GA	GG	AA	AA	GG	GA	AA	GA	GA	AA	AA	GA	AA	AA	AA	AA	AA	AA	AA	AA	AA	GG	GA	GG	GG	GA	GG	GG	GA	GG
501	1	GG	GA	NN	GG	AA	AA	GA	GA	AA	GA	GG	GG	GG	GG	GG	GG	GG	GA	GA	AA	GG	GG	AA	GA	GG	GA	GA	GG	GG	GA	GG	GG	GG	GG	GG	GG	GG	GG	GG	AA	GA	AA	AA	GA	AA	AA	GA	AA
502	1	GG	GA	GA	GG	AA	AA	GA	GA	AA	GA	GG	GG	NN	GG	GG	GG	GG	GA	GA	AA	GG	GG	AA	GA	GG	GA	GA	GG	GG	GA	GG	GG	GG	GG	GG	GG	GG	GG	GG	AA	GA	AA	AA	GA	AA	AA	GA	AA
503	1	GG	GG	GG	GG	AA	AA	GG	GG	GG	GG	GG	GG	GG	GG	GG	GG	GG	GG	AA	AA	GG	GG	GG	AA	GG	GG	GG	GG	GG	GG	GG	GG	GG	GG	GG	GG	GG	GG	GG	GG	GG	GG	GG	GG	GG	GG	GG	GG
504	1	CC	TT	NN	CC	CC	CC	TT	TT	TT	TC	CC	CC	CC	CC	CC	CC	CC	TC	CC	CC	CC	CC	TT	CC	CC	TC	TC	CC	CC	TC	CC	CC	CC	CC	CC	CC	CC	CC	CC	TT	TC	TT	TT	NN	TT	TT	NN	TT
505	1	GG	NN	TG	GG	GG	TG	TT	TT	TT	TG	GG	GG	TG	GG	NN	GG	GG	TG	GG	TG	GG	GG	TT	GG	GG	TG	TG	GG	GG	TG	GG	GG	GG	GG	GG	GG	GG	GG	GG	TT	TG	TT	TT	TG	TT	TT	TT	TT
506	1	GG	GA	GA	GG	GG	GA	NN	NN	AA	GA	GG	GG	GA	GG	GA	GG	GG	GA	GG	GA	GG	GG	AA	GG	GG	GA	GA	GG	GG	GA	GG	GG	GG	GG	GG	GG	GG	GG	GG	AA	GA	AA	AA	GA	AA	AA	NN	AA
507	1	GG	NN	GA	GG	GG	GA	NN	AA	AA	GA	GG	GG	GA	GG	NN	GG	GG	GA	GG	NN	GG	GG	AA	GG	GG	GA	GA	GG	GG	GA	GG	GG	GG	GG	GG	GG	GG	GG	GG	AA	GA	AA	AA	GA	AA	AA	AA	AA
508	1	GG	GG	GG	GG	GG	GG	GG	GG	GG	GG	GG	GG	GG	GG	GG	GG	GG	TG	GG	TG	GG	GG	TG	GG	GG	GG	GG	GG	GG	GG	GG	GG	GG	GG	GG	GG	GG	GG	GG	GG	GG	GG	GG	GG	GG	GG	GG	GG
509	1	CC	CC	CC	CC	CC	CC	CC	CC	CC	CC	CC	CC	CC	CC	CC	CC	CC	CC	CC	CC	CC	CC	CC	CC	CC	CC	CC	CC	CC	CC	CC	CC	CC	CC	AA	AA	AA	AA	CC	CC	CC	CC	CC	CC	CC	CC	CC	CC
510	1	TT	TT	TT	TT	TT	TT	TT	TC	TT	TT	TT	TT	TT	TT	TT	TT	TT	TT	TT	TT	TT	TT	TT	TT	TT	TT	TT	TT	TT	TT	TT	TT	TT	TT	CC	CC	CC	CC	TT	TT	TT	TT	TT	TT	TT	TT	TT	TT
511	1	GG	GG	GG	TT	GG	GG	GG	GG	GG	GG	GG	GG	GG	GG	GG	GG	GG	GG	GG	GG	GG	GG	GG	GG	GG	GG	GG	GG	GG	GG	GG	GG	GG	GG	GG	GG	GG	GG	GG	GG	TG	GG	GG	TG	GG	GG	GG	GG
512	1	CC	TC	TC	CC	CC	TC	TT	TT	TT	TC	CC	CC	TC	CC	TC	CC	NN	CC	TT	TC	CC	CC	TC	CC	TT	TC	TT	TT	TT	TT	TT	TT	TT	TT	TT	TT	TT	TT	TT	TT	TC	TT	TT	TC	TT	TT	TT	TT
513	1	GG	AA	GA	GG	GG	GA	AA	AA	AA	GA	GG	GG	GA	GG	GA	GG	GA	GG	AA	AA	GG	GG	GA	GG	AA	AA	AA	AA	AA	AA	AA	AA	AA	AA	GG	GG	GG	GG	AA	AA	AA	AA	AA	GA	AA	AA	AA	AA
514	1	AA	CC	CA	CC	AA	CA	CC	CC	CC	CA	AA	AA	CA	AA	CA	AA	CA	AA	CC	CA	AA	AA	CA	AA	CC	CA	CC	CC	CC	CC	CC	CC	CC	CC	AA	AA	AA	AA	CC	CC	CC	CC	CC	CC	CC	CC	CC	CC
515	1	CC	TT	TC	TT	CC	TC	TC	TT	TT	TC	CC	CC	TC	CC	NN	CC	CC	CC	TT	TC	CC	CC	TC	CC	TT	TC	TT	TT	TT	TT	TT	TT	TT	TT	TT	TT	TT	TT	TT	TT	TT	TT	TT	TT	TT	TT	TT	TT
516	1	TT	NN	TC	TT	CC	CC	CC	CC	CC	TC	TT	TT	TC	TT	TC	TT	NN	TC	TC	CC	TT	TT	CC	TC	TT	TC	TC	TT	TT	TC	TT	TT	TT	TT	TT	TT	TT	TT	TT	CC	TC	CC	CC	TC	CC	CC	CC	CC
517	1	AA	NN	AA	AA	AA	AA	AA	GG	GG	GA	AA	AA	AA	AA	AA	AA	AA	AA	AA	AA	AA	AA	AA	AA	AA	AA	AA	AA	AA	AA	AA	AA	AA	AA	AA	AA	AA	AA	AA	AA	AA	AA	AA	AA	AA	AA	AA	AA
518	1	CC	CC	CC	CC	CC	CC	CC	CC	CC	CC	CC	CC	CC	CC	CC	CC	CC	CC	CC	CC	CC	CC	CC	CC	CC	CC	CC	CC	CC	CC	CC	CC	CC	CC	CC	CC	CC	CC	CC	CC	CC	CC	CC	CC	CC	CC	CC	CC
519	1	GG	NN	GA	GG	GG	GA	NN	NN	AA	GA	GG	GG	GA	GG	GA	GG	GG	GG	GG	GG	GG	GG	GA	GG	GG	GA	GA	GG	GG	GA	GG	GG	GG	GG	GG	GG	GG	GG	GG	AA	GA	AA	AA	GA	AA	AA	NN	AA
520	1	AA	NN	CA	AA	AA	AA	NN	CC	CC	CA	AA	AA	AA	AA	AA	AA	AA	AA	AA	AA	AA	AA	AA	AA	AA	CA	CA	AA	AA	CA	AA	AA	AA	AA	AA	AA	AA	AA	AA	CC	CA	CC	CC	CA	CC	CC	CC	CC
521	1	GG	GA	GG	GG	GG	GG	NN	NN	AA	GA	GG	GG	GG	GG	GG	GG	GG	GG	GG	GG	GG	GG	GG	GG	GG	GA	GA	GG	GG	GA	GG	GG	GG	GG	GG	GG	GG	GG	GG	AA	GA	AA	AA	GA	AA	AA	NN	AA
522	1	CC	TT	NN	CC	CC	NN	TT	TT	TT	TC	CC	CC	CC	CC	CC	CC	CC	CC	CC	CC	CC	CC	NN	CC	CC	TC	TC	CC	CC	TC	CC	CC	CC	CC	CC	CC	CC	CC	CC	TT	TC	TT	NN	TC	TT	TT	TT	TT
523	1	AA	GA	GA	AA	AA	GA	GA	GG	GG	GA	AA	AA	NN	AA	NN	AA	AA	AA	AA	AA	AA	AA	NN	AA	AA	GA	GA	AA	AA	GA	AA	AA	AA	AA	AA	AA	AA	AA	AA	GG	GA	GG	GG	GA	GG	GG	GA	GG
524	1	CC	TT	TC	TT	CC	TC	TC	TT	TT	TC	CC	CC	TC	CC	TC	CC	TC	CC	TT	TC	CC	CC	TC	CC	TT	TC	TT	TT	TT	TT	TT	TT	TT	TT	TT	TT	TT	TT	TT	TT	TT	TT	TT	TT	TT	TT	TT	TT
525	1	CC	TT	TC	CC	CC	NN	TT	TT	TT	TC	CC	CC	NN	CC	NN	CC	CC	CC	TT	TT	CC	CC	NN	CC	CC	TC	TT	CC	CC	NN	CC	CC	CC	CC	CC	CC	CC	CC	CC	TT	TT	TT	TT	TC	TT	TT	TT	TT
526	1	AA	AA	AA	AA	AA	AA	AA	AA	AA	AA	AA	AA	AA	AA	AA	AA	AA	AA	AA	AA	AA	AA	AA	AA	AA	AA	AA	AA	AA	AA	AA	AA	AA	AA	AA	AA	AA	AA	AA	AA	AA	NN	AA	AA	AA	AA	AA	AA
527	1	GG	AA	GG	AA	GG	GG	NN	NN	AA	NN	GG	GG	GG	GG	GG	GG	GG	GG	AA	NN	GG	GG	GG	GG	AA	GA	AA	AA	AA	AA	AA	AA	AA	AA	GG	GG	GG	GG	AA	AA	AA	NN	AA	AA	AA	AA	AA	AA
528	1	TT	TT	TT	TT	TT	TT	TT	TG	TT	TT	TT	TT	TT	TT	TT	TT	TT	TG	TT	TG	TT	TT	TG	NN	TT	TT	TT	TT	TT	TT	TT	TT	TT	TT	GG	GG	GG	GG	TT	TT	TT	NN	TT	TT	TT	TT	TT	TT
529	1	GG	NN	GG	TT	TT	TG	GG	GG	GG	GG	GG	GG	GG	GG	GG	GG	GG	TG	TG	TG	GG	GG	TG	TG	TT	TG	TG	TT	TT	TG	TT	TT	TT	TT	GG	GG	GG	GG	TT	GG	TG	NN	GG	TG	GG	GG	NN	GG
530	1	GG	GG	GG	TT	TT	TG	GG	GG	GG	GG	GG	GG	GG	GG	GG	GG	GG	TG	NN	TG	GG	GG	TG	TG	TT	TG	TG	TT	TT	TG	TT	TT	TT	TT	GG	GG	GG	GG	TT	GG	TG	GG	GG	TG	GG	GG	GG	GG
531	1	GG	GG	GG	AA	AA	GA	GG	GG	GG	GG	GG	GG	GG	GG	GG	GG	GG	GA	GA	NN	GG	GG	GA	GA	AA	GA	GA	AA	AA	GA	AA	AA	AA	AA	GG	GG	GG	GG	AA	GG	GA	GG	GG	GA	GG	GG	GG	GG
532	1	GG	GG	GG	TT	TT	TG	GG	GG	GG	GG	GG	GG	GG	GG	GG	GG	GG	TG	NN	GG	GG	GG	TG	TG	TT	TG	TG	TT	TT	TG	TT	TT	TT	TT	GG	GG	GG	GG	TT	GG	NN	GG	GG	TG	GG	GG	GG	GG
533	1	AA	NN	AA	GG	GG	GG	AA	AA	AA	AA	AA	AA	AA	AA	AA	AA	AA	GA	NN	NN	AA	AA	GA	GG	GG	GA	GA	GG	GG	GA	GG	NN	GG	GG	AA	AA	AA	AA	GG	AA	NN	NN	AA	NN	AA	AA	AA	AA
534	1	AA	GA	AA	GG	GG	NN	AA	AA	AA	AA	AA	AA	AA	AA	AA	AA	AA	GA	GA	GA	AA	AA	GA	GA	GG	GA	GA	GG	GG	GA	GG	GG	GG	GG	AA	AA	AA	AA	GG	AA	GA	NN	AA	GA	AA	AA	GA	AA
535	1	TT	TG	TT	GG	GG	TG	TT	TT	TT	TT	TT	TT	TT	TT	TT	TT	TT	TG	TG	TG	TT	TT	TG	TG	GG	TG	TG	GG	GG	TG	GG	GG	GG	GG	TT	TT	TT	TT	GG	TT	TG	NN	TT	TG	TT	TT	TG	TT
536	1	TT	CC	TC	CC	CC	CC	CC	CC	CC	TC	TT	TT	TC	TT	NN	TT	NN	TC	CC	CC	TT	TT	CC	TC	CC	TC	CC	CC	CC	CC	CC	CC	CC	CC	TT	TT	TT	TT	CC	CC	CC	CC	CC	CC	CC	CC	CC	CC
537	1	AA	GG	GA	AA	AA	GA	GG	GG	GG	GA	AA	AA	GA	AA	GA	AA	NN	GA	NN	GG	AA	AA	GG	AA	AA	GA	GA	AA	AA	GA	AA	AA	AA	AA	AA	AA	AA	AA	AA	GG	GG	GG	GG	GA	GG	GG	GG	GG
538	1	GG	AA	GA	AA	AA	AA	GA	NN	AA	GA	GG	GG	GA	GG	GA	GG	GG	GA	GA	GA	GG	GG	AA	GA	AA	GA	AA	AA	AA	AA	AA	AA	AA	AA	GG	GG	GG	GG	AA	AA	AA	GA	AA	AA	AA	AA	AA	AA
539	1	GG	GA	GG	AA	AA	GA	GG	GG	GG	GG	GG	GG	GG	GG	GG	GG	GG	GG	GA	GG	GG	GG	GG	GA	AA	GA	GA	AA	AA	GA	AA	AA	AA	AA	GG	GG	GG	GG	AA	GG	GA	GG	GG	GA	GG	GG	GA	GG
540	1	AA	NN	AA	GG	GG	NN	AA	AA	AA	AA	AA	AA	AA	AA	AA	AA	AA	AA	GG	GG	AA	NN	AA	GA	GG	GA	GA	GG	GG	GA	GG	GG	GG	GG	GG	GG	GG	GG	GG	AA	GA	AA	AA	GA	AA	AA	NN	AA
541	1	CC	CC	CC	TT	TT	TC	CC	CC	CC	CC	CC	CC	CC	CC	CC	CC	CC	CC	TT	TC	CC	CC	CC	TC	TT	TC	TC	TT	TT	TC	TT	TT	TT	TT	TT	TT	TT	TT	TT	CC	TC	CC	CC	TC	CC	CC	CC	CC
542	1	AA	GA	AA	GG	GG	NN	AA	NN	AA	AA	AA	AA	AA	AA	AA	AA	AA	AA	GG	NN	AA	AA	AA	GA	GG	GA	GA	GG	GG	GA	GG	GG	GG	GG	GG	GG	GG	GG	GG	AA	GA	AA	AA	GA	AA	AA	NN	AA
543	1	GG	NN	GG	TT	TT	TG	GG	GG	GG	GG	GG	GG	GG	GG	GG	GG	GG	GG	TT	TG	GG	GG	GG	TG	TT	TG	TG	TT	TT	TG	TT	TT	TT	TT	TT	TT	TT	TT	TT	GG	TG	GG	GG	TG	GG	GG	GG	GG
544	1	CC	NN	CC	AA	AA	NN	CC	CC	CC	CC	CC	CC	CC	CC	CC	CC	CC	CC	CA	CC	CC	CC	CC	AA	AA	CA	CA	AA	AA	CA	AA	AA	AA	AA	CC	CC	CC	CC	AA	CC	CA	CC	CC	CA	CC	CC	NN	CC
545	1	CC	CC	CC	TT	TT	TC	CC	CC	CC	CC	CC	CC	CC	CC	CC	CC	CC	CC	CC	CC	CC	CC	CC	TC	TT	TC	TC	TT	TT	TC	TT	TT	TT	TT	CC	CC	CC	CC	TT	CC	CC	CC	CC	TC	CC	CC	CC	CC
546	1	GG	GA	GG	AA	AA	GA	GG	GG	GG	GG	GG	GG	GG	GG	GG	GG	GG	GG	GA	GG	GG	GG	GG	GA	AA	GA	GA	AA	AA	GA	AA	AA	AA	AA	GG	GG	GG	GG	AA	GG	GA	GG	GG	GA	GG	GG	GA	GG
547	1	AA	GA	AA	GG	GG	GA	AA	AA	AA	AA	AA	AA	AA	AA	AA	AA	AA	AA	GA	AA	AA	AA	AA	GA	GG	GA	GA	GG	GG	GA	GG	GG	GG	GG	AA	AA	AA	AA	GG	AA	GA	AA	AA	GA	AA	AA	GA	AA
548	1	AA	GA	AA	GG	GG	GA	AA	AA	AA	AA	AA	AA	AA	AA	AA	AA	AA	AA	GA	AA	AA	AA	AA	GA	GG	GA	GA	GG	GG	GA	GG	GG	GG	GG	AA	AA	AA	AA	GG	AA	GA	AA	AA	GA	AA	AA	GA	AA
549	1	AA	AA	AA	GG	GG	GA	AA	AA	AA	AA	AA	AA	AA	AA	AA	AA	AA	AA	GA	NN	AA	AA	AA	GA	GG	AA	GA	GG	GG	NN	GG	GG	GG	GG	NN	NN	NN	NN	GG	AA	AA	AA	AA	NN	AA	AA	AA	AA
550	1	CC	NN	CC	TT	TT	TC	CC	CC	CC	CC	CC	CC	CC	CC	CC	CC	CC	CC	TC	CC	CC	CC	CC	TC	TT	TC	TC	TT	TT	TC	TT	TT	TT	TT	CC	CC	CC	CC	TT	CC	TC	CC	CC	TC	CC	CC	NN	CC
551	1	TT	TC	TT	CC	CC	TC	TT	TT	TT	TT	TT	TT	TT	TT	TT	TT	TT	TT	TC	TT	TT	TT	TT	TC	CC	TC	TC	CC	CC	TC	CC	CC	CC	CC	TT	TT	TT	TT	CC	TT	TC	TT	TT	TC	TT	TT	TC	TT
552	1	CC	NN	CC	TT	TT	TC	CC	CC	CC	CC	CC	CC	CC	CC	CC	CC	CC	CC	TC	CC	CC	CC	CC	TC	TT	TC	TC	TT	TT	TC	TT	TT	TT	TT	CC	CC	CC	CC	TT	CC	TC	CC	CC	TC	CC	CC	NN	CC
553	1	CC	CC	CC	TT	TT	TC	CC	CC	CC	CC	CC	CC	CC	CC	CC	CC	CC	CC	TC	CC	CC	CC	CC	TC	TT	TC	TC	TT	TT	TC	TT	TT	TT	TT	CC	CC	CC	CC	TT	CC	TC	CC	CC	TC	CC	CC	CC	CC
554	1	GG	NN	GG	AA	AA	GA	GG	GG	GG	GG	GG	GG	GG	GG	GG	GG	GG	GG	AA	GA	GG	GG	GG	GA	AA	GA	GA	AA	AA	GA	AA	AA	AA	AA	AA	AA	AA	AA	AA	GG	GA	GG	GG	GA	GG	GG	GG	GG
555	1	AA	NN	AA	GG	GG	GA	AA	NN	AA	AA	AA	AA	AA	AA	AA	AA	AA	AA	GG	GA	AA	AA	AA	GA	GG	GA	GA	GG	GG	GA	GG	GG	GG	GG	GG	GG	GG	GG	GG	AA	GA	AA	AA	GA	AA	AA	NN	AA
556	1	GG	NN	GG	AA	AA	GA	GG	GG	GG	GG	GG	GG	GG	GG	GG	GG	GG	GG	AA	GA	GG	GG	GG	GA	AA	GA	GA	AA	AA	GA	AA	AA	AA	AA	AA	AA	AA	AA	AA	GG	GA	GG	GG	GA	GG	GG	GG	GG
557	1	AA	AA	AA	GG	GG	GA	AA	AA	AA	AA	AA	AA	AA	AA	AA	AA	AA	AA	GG	GA	AA	AA	AA	GA	GG	GA	GA	GG	GG	GA	GG	GG	GG	GG	GG	GG	GG	GG	GG	AA	NN	AA	AA	GA	AA	AA	AA	AA
558	1	TT	NN	TT	CC	CC	NN	TT	TT	TT	TT	TT	TT	TT	NN	TT	TT	TT	TT	CC	TC	TT	NN	TT	TC	CC	TC	TC	CC	CC	TC	CC	CC	CC	CC	CC	CC	CC	CC	CC	TT	TC	TT	NN	NN	TT	TT	NN	TT
559	1	CC	NN	CC	AA	AA	CA	CC	CC	CC	CC	CC	CC	CC	CC	CC	CC	CC	CC	AA	NN	CC	CC	CC	CA	AA	CA	CA	AA	AA	CA	AA	AA	AA	AA	AA	AA	AA	AA	AA	CC	CA	CC	CC	CA	CC	CC	CC	CC
560	1	GG	NN	GG	AA	AA	AA	GG	NN	GG	GG	GG	GG	GG	GG	GG	GG	GG	GG	AA	AA	GG	GG	GG	GA	AA	GA	GA	AA	AA	GA	AA	AA	AA	AA	AA	AA	AA	AA	AA	GG	GA	GG	GG	GA	GG	GG	NN	GG
561	1	CC	NN	CC	AA	AA	CA	CC	NN	CC	CC	CC	CC	CC	CC	CC	CC	CC	CC	AA	CA	CC	CC	CC	CA	AA	CA	CA	AA	AA	CA	AA	AA	AA	AA	AA	AA	AA	AA	AA	CC	CA	CC	CC	CA	CC	CC	NN	CC
562	1	CC	CC	CC	TT	TT	TC	CC	CC	CC	CC	CC	CC	CC	CC	CC	CC	CC	CC	TT	TC	CC	CC	CC	TC	TT	TC	TC	TT	TT	TC	TT	TT	TT	TT	TT	TT	TT	TT	TT	CC	TC	CC	CC	TC	CC	CC	CC	CC
563	1	CC	NN	CC	TT	TT	TC	CC	CC	CC	CC	CC	CC	CC	CC	CC	CC	CC	CC	TT	TC	CC	CC	CC	TC	TT	TC	TC	TT	TT	TC	TT	TT	TT	TT	TT	TT	TT	TT	TT	CC	TC	CC	CC	TC	CC	CC	NN	CC
564	1	CC	CC	NN	TT	TT	NN	NN	NN	NN	NN	CC	CC	NN	CC	TC	CC	NN	CC	TT	TT	NN	TC	TC	TC	TT	TC	TC	TT	TT	TC	TT	TT	TT	TT	TT	TT	TT	TT	TT	CC	TC	NN	TC	TC	NN	NN	NN	CC
565	1	CC	NN	CC	TT	TT	TT	CC	CC	CC	CC	CC	CC	CC	CC	CC	CC	CC	CC	TT	TT	CC	CC	CC	TC	TT	TC	TC	TT	TT	TC	TT	TT	TT	TT	TT	TT	TT	TT	TT	CC	TC	CC	CC	TC	CC	CC	NN	CC
566	1	CC	TC	CC	TT	TT	NN	CC	CC	CC	CC	CC	CC	CC	CC	CC	CC	CC	CC	TT	NN	CC	CC	CC	TC	TT	TC	TC	TT	TT	TC	TT	TT	TT	TT	TT	TT	TT	TT	TT	CC	TC	CC	CC	TC	CC	CC	NN	CC
567	1	GG	NN	GG	AA	AA	GA	GG	GG	GG	GG	GG	GG	GG	GG	GG	GG	GG	GG	AA	GA	GG	GG	GG	GA	AA	GA	GA	AA	AA	GA	AA	AA	AA	AA	AA	AA	AA	AA	AA	GG	GA	GG	GG	GA	GG	GG	GG	GG
568	1	AA	CA	AA	CC	CC	CA	AA	NN	AA	AA	AA	AA	AA	AA	AA	AA	AA	AA	CC	CA	AA	AA	AA	CA	CC	CA	CA	CC	CC	CA	CC	CC	CC	CC	CC	CC	CC	CC	CC	AA	CA	AA	AA	CA	AA	AA	CA	AA
569	1	AA	NN	AA	GG	GG	GG	AA	AA	AA	AA	AA	AA	AA	AA	AA	AA	AA	AA	GG	GG	AA	AA	AA	GA	GG	GA	GA	GG	GG	GA	GG	GG	GG	GG	GG	GG	GG	GG	GG	AA	GA	AA	AA	GG	AA	AA	NN	AA
570	1	CC	CC	CC	TT	TT	TC	CC	CC	CC	CC	CC	CC	CC	CC	CC	CC	CC	CC	TT	TC	CC	CC	CC	TC	TT	TC	TC	TT	TT	TC	TT	TT	TT	TT	TT	TT	TT	TT	TT	CC	CC	CC	CC	TC	CC	CC	CC	CC
571	1	GG	TG	GG	TT	TT	TG	GG	GG	GG	GG	GG	GG	GG	GG	GG	GG	GG	GG	TT	TG	GG	GG	GG	TG	TT	TG	TG	TT	TT	TG	TT	TT	TT	TT	TT	TT	TT	TT	TT	GG	TG	GG	GG	TG	GG	GG	TG	GG
572	1	CC	TC	CC	TT	TT	TC	CC	CC	CC	CC	CC	CC	CC	CC	CC	CC	CC	CC	TT	TC	CC	CC	CC	TC	TT	TC	TC	TT	TT	TC	TT	TT	TT	TT	TT	TT	TT	TT	TT	CC	TC	CC	CC	TC	CC	CC	TC	CC
573	1	TT	TC	TT	CC	CC	TC	TT	NN	TT	TT	TT	TT	TT	TT	TT	TT	TT	TT	CC	TC	TT	TT	TT	TC	CC	TC	TC	CC	CC	TC	CC	CC	CC	CC	CC	CC	CC	CC	CC	TT	TC	TT	TT	TC	TT	TT	TC	TT
574	1	GG	NN	GG	AA	AA	GA	GG	GG	GG	GG	GG	GG	GG	GG	GG	GG	GG	GG	AA	GA	GG	GG	GG	GA	AA	GA	GA	AA	AA	GA	AA	AA	AA	AA	AA	AA	AA	AA	AA	GG	GA	GG	GG	GA	GG	GG	GG	GG
575	1	CC	NN	TC	CC	CC	TC	TT	NN	TT	TC	CC	CC	TC	CC	TC	CC	CC	TC	CC	TC	CC	CC	TT	CC	CC	TC	TC	CC	CC	TC	CC	CC	CC	CC	CC	CC	CC	CC	CC	TT	TC	TT	TT	TC	TT	TT	NN	TT
576	1	GG	TT	NN	TT	TT	TT	TG	TT	TT	TG	GG	GG	NN	GG	NN	GG	GG	TG	TT	TT	GG	GG	TT	TG	TT	TG	TT	TT	TT	TT	TT	TT	TT	TT	TT	TT	TT	TT	TT	TT	TT	TG	TT	TT	TT	TT	TT	TT
577	1	AA	CC	CA	CC	CC	CC	CC	CC	CC	CA	AA	AA	CA	AA	CA	AA	NN	CA	CC	CC	AA	AA	CC	CA	CC	CA	CC	CC	CC	CC	CC	CC	CC	CC	CC	CC	CC	CC	CC	CC	CC	CC	CC	CC	CC	CC	CC	CC
578	1	CC	TT	TC	TT	TT	TT	NN	TT	TT	TC	CC	CC	TC	CC	NN	CC	CC	TC	TT	TT	CC	CC	TT	TC	TT	TC	TT	TT	TT	TT	TT	TT	TT	TT	TT	TT	TT	TT	TT	TT	TT	TT	TT	TT	TT	TT	TT	TT
579	1	TT	GG	TG	GG	GG	GG	NN	GG	GG	TG	TT	TT	NN	TT	TT	TT	TT	TG	GG	GG	TT	TT	GG	TG	GG	TG	GG	GG	GG	GG	GG	GG	GG	GG	GG	GG	GG	GG	GG	GG	GG	TG	GG	GG	GG	GG	GG	GG
580	1	TT	CC	TC	CC	CC	CC	CC	CC	CC	TC	TT	TT	TC	TT	NN	TT	NN	TC	CC	CC	TT	TT	CC	TC	CC	TC	CC	CC	CC	CC	CC	CC	CC	CC	CC	CC	CC	CC	CC	CC	CC	CC	CC	CC	CC	CC	CC	CC
581	1	CC	TT	TC	TT	TT	TT	NN	TT	TT	TC	CC	CC	TC	CC	TC	CC	NN	TC	TT	TT	CC	CC	TT	TC	TT	TC	TT	TT	TT	TT	TT	TT	TT	TT	TT	TT	TT	TT	TT	TT	TT	NN	TT	TT	TT	TT	TT	TT
582	1	AA	GG	GA	GG	GG	GG	GG	GG	GG	GA	AA	AA	GA	AA	GA	AA	GA	GA	GG	GG	AA	AA	GG	GA	GG	GA	GG	GG	GG	GG	GG	GG	GG	GG	GG	GG	GG	GG	GG	GG	GG	GG	GG	GG	GG	GG	GG	GG
583	1	TT	TT	TT	TT	TT	TT	TT	TT	TT	TT	TT	TT	TT	TT	TT	TT	TT	TT	TT	TT	TT	TT	TT	TT	TT	TT	TT	TT	TT	TT	TT	TT	TT	TT	TT	TT	TT	TT	TT	TT	TT	NN	TT	TT	TT	TT	TT	TT
584	1	AA	CC	CA	CC	CC	CC	CA	CC	CC	CA	AA	AA	CA	AA	AA	AA	AA	CA	CC	CC	AA	AA	CC	CA	CC	CA	CC	CC	CC	CC	CC	CC	CC	CC	CC	CC	CC	CC	CC	CC	CC	CA	CC	CC	CC	CC	CC	CC
585	1	GG	TT	TG	TT	TT	TT	TG	TT	TT	TG	GG	GG	TG	GG	NN	GG	GG	TG	TT	TT	GG	GG	TT	TG	TT	TG	TT	TT	TT	TT	TT	TT	TT	TT	TT	TT	TT	TT	TT	TT	TT	TG	TT	TT	TT	TT	TT	TT
586	1	CC	TT	TC	TT	TT	TT	NN	TT	TT	TC	CC	CC	TC	CC	TC	CC	NN	TC	TT	TT	CC	CC	TT	TC	TT	TC	TT	TT	TT	TT	TT	TT	TT	TT	TT	TT	TT	TT	TT	TT	TT	NN	TT	TT	TT	TT	TT	TT
587	1	AA	AA	AA	AA	AA	AA	AA	AA	AA	AA	AA	AA	AA	AA	AA	AA	AA	AA	AA	AA	AA	AA	AA	AA	AA	AA	AA	AA	AA	AA	AA	AA	AA	AA	AA	AA	AA	AA	AA	AA	AA	NN	AA	AA	AA	AA	AA	AA
588	1	GG	GG	GG	GG	GG	GG	GG	GG	GG	GG	GG	GG	GG	GG	GG	GG	GG	GG	GG	GG	GG	GG	GG	GG	GG	GG	GG	GG	GG	GG	GG	GG	GG	GG	GG	GG	GG	GG	GG	GG	GG	GG	GG	GG	GG	GG	GG	GG
589	1	GG	GG	GG	GG	GG	GG	GG	GG	GG	GG	GG	GG	GG	GG	GG	GG	GG	GG	GG	GG	GG	GG	GG	GG	GG	GG	GG	GG	GG	GG	GG	GG	GG	GG	GG	GG	GG	GG	GG	GG	GG	GA	GG	GG	GG	GG	GG	GG
590	1	CC	AA	CA	AA	AA	AA	NN	AA	AA	CA	CC	CC	CA	CC	NN	CC	CC	CA	AA	AA	CC	CC	AA	CA	AA	CA	AA	AA	AA	AA	AA	AA	AA	AA	AA	AA	AA	AA	AA	AA	AA	NN	AA	AA	AA	AA	AA	AA
591	1	CC	TT	TC	TT	TT	TT	NN	TT	TT	TC	CC	CC	TC	CC	NN	CC	NN	TC	TT	TT	CC	CC	TT	TC	TT	TC	TT	TT	TT	TT	TT	TT	TT	TT	TT	TT	TT	TT	TT	TT	TT	NN	TT	TT	TT	TT	TT	TT
592	1	GG	GG	GG	GG	GG	GG	GG	AA	AA	GA	GG	GG	GG	GG	GG	GG	GG	GG	GG	GG	GG	GG	GG	GA	AA	GA	AA	GA	GA	GA	GA	AA	GG	GG	GG	GG	GG	GG	AA	GG	GG	GG	GG	GG	GG	GG	GG	GG
593	1	AA	AA	AA	AA	AA	AA	AA	AA	AA	AA	AA	AA	AA	AA	AA	AA	AA	AA	AA	AA	AA	AA	AA	AA	AA	AA	AA	AA	AA	AA	AA	AA	AA	AA	AA	AA	AA	AA	AA	AA	AA	AA	AA	AA	AA	AA	AA	AA
594	1	GG	GG	GG	GG	GG	GG	GG	GG	GG	GG	GG	GG	GG	GG	GG	GG	GG	GG	GG	GG	GG	GG	GG	GG	GG	GG	GG	GG	GG	GG	GG	GG	GG	GG	GG	GG	GG	GG	GG	GG	GG	GG	GG	GG	GG	GG	GG	GG
595	1	AA	AA	AA	AA	AA	AA	AA	AA	AA	AA	AA	AA	AA	AA	AA	AA	AA	AA	AA	AA	AA	AA	AA	AA	AA	AA	AA	AA	AA	AA	AA	AA	AA	AA	AA	AA	AA	AA	AA	AA	AA	GA	AA	AA	AA	AA	AA	AA
596	1	AA	CC	CA	CC	CC	CC	CC	CC	CC	CA	AA	AA	CA	AA	CA	AA	CA	CA	CC	CC	AA	AA	CC	CA	CC	CA	CC	CC	CC	CC	CC	CC	CC	CC	CC	CC	CC	CC	CC	CC	CC	CC	CC	CC	CC	CC	CC	CC
597	1	CC	CC	CC	CC	CC	CC	CC	CC	CC	CC	CC	CC	CC	CC	CC	CC	CC	CC	CC	CC	CC	CC	CC	CC	CC	CC	CC	CC	CC	CC	CC	CC	CC	CC	CC	CC	CC	CC	CC	CC	CC	CC	CC	CC	CC	CC	CC	CC
598	1	CC	TT	TC	TT	TT	TT	NN	TT	TT	TC	CC	CC	TC	CC	TC	CC	NN	TC	TT	TT	CC	CC	TT	TC	TT	TC	TT	TT	TT	TT	TT	TT	TT	TT	TT	TT	TT	TT	TT	TT	TT	TC	TT	TT	TT	TT	TT	TT
599	1	AA	GG	GA	GG	GG	GG	GG	GG	GG	GA	AA	AA	GA	AA	GA	AA	NN	GA	GG	GG	AA	AA	GG	GA	GG	GA	GG	GG	GG	GG	GG	GG	GG	GG	GG	GG	GG	GG	GG	GG	GG	GG	GG	GG	GG	GG	GG	GG
600	1	TT	CC	TC	CC	CC	CC	CC	CC	CC	TC	TT	TT	TC	TT	TC	TT	NN	TC	CC	CC	TT	TT	CC	TC	CC	TC	CC	CC	CC	CC	CC	CC	CC	CC	CC	CC	CC	CC	CC	CC	CC	CC	CC	CC	CC	CC	CC	CC
601	1	NN	TT	TT	TT	TT	NN	TT	TT	TT	TT	NN	NN	NN	NN	TT	NN	TT	TT	TT	TT	NN	NN	TT	TT	TT	TT	TT	NN	TT	TT	TT	TT	TT	TT	NN	TT	NN	TT	TT	TT	TT	TC	TT	TT	TT	TT	TT	TT
602	1	AA	GG	GA	GG	GG	GG	GG	GG	GG	GA	AA	AA	GA	AA	GA	AA	GA	GA	GG	GG	AA	AA	GG	GA	GG	GA	GG	GG	GG	GG	GG	GG	GG	GG	GG	GG	GG	GG	GG	GG	GG	GG	GG	GG	GG	GG	GG	GG
603	1	TT	CC	TC	CC	CC	CC	CC	CC	CC	TC	TT	TT	TT	TT	TT	TT	TT	TC	CC	CC	TT	TT	CC	TC	CC	TC	CC	CC	CC	CC	CC	CC	CC	CC	CC	CC	CC	CC	CC	CC	CC	NN	CC	CC	CC	CC	CC	CC
604	1	GG	GA	GA	AA	AA	GA	GA	GA	GA	GA	GG	GG	NN	GG	NN	GG	NN	GA	GA	GA	GG	GG	GA	GA	GA	GA	GA	GA	GA	GA	GA	GA	GA	GA	AA	GA	AA	GA	GA	GA	GA	NN	GA	GA	GA	GA	GA	GA
605	1	GG	TG	TG	TT	TT	TG	TG	TG	TG	TG	GG	GG	TG	GG	TG	GG	NN	TG	TG	TG	GG	GG	TG	TG	TG	TG	TG	TG	TG	TG	TG	TG	TG	TG	TT	TG	TT	TG	TG	TG	TG	TT	TG	TG	TG	TG	TG	TG
606	1	GG	GG	GG	GG	GG	GG	GG	GG	GG	GG	GG	GG	GG	GG	GG	GG	GG	GG	GG	GG	GG	GG	GG	GG	GG	GG	GG	GG	GG	GG	GG	GG	GG	GG	GG	GG	GG	GG	GG	GG	GG	NN	GG	GG	GG	GG	GG	GG
607	1	AA	CC	CA	CC	CC	CC	CC	CC	CC	CA	AA	AA	CA	AA	CA	AA	NN	CA	CC	CC	AA	AA	CC	CA	CC	CC	CC	CC	CC	CC	CC	CC	CC	CC	CC	CC	CC	CC	CC	CC	CC	CC	CC	CC	CC	CC	CC	CC
608	1	TT	GG	TG	GG	GG	GG	GG	GG	GG	TG	TT	TT	NN	TT	NN	TT	NN	TG	GG	GG	TT	TT	GG	TG	GG	TG	GG	GG	GG	GG	GG	GG	GG	GG	GG	GG	GG	GG	GG	GG	GG	GG	GG	GG	GG	GG	GG	GG
609	1	CC	TT	TC	TT	TT	TT	NN	TT	TT	TC	CC	CC	TC	CC	TC	CC	TC	TC	TT	TT	CC	CC	TT	TC	TT	TC	TT	TT	TT	TT	TT	TT	TT	TT	TT	TT	TT	TT	TT	TT	TT	NN	TT	TT	TT	TT	TT	TT
610	1	CC	TT	TC	TT	TT	TT	TT	TT	TT	TC	CC	CC	TC	CC	CC	CC	CC	TC	TT	TT	CC	CC	TT	TC	TT	TC	TT	TT	TT	TT	TT	TT	TT	TT	TT	TT	TT	TT	TT	TT	TT	TT	TT	TT	TT	TT	TT	TT
611	1	GG	AA	GA	AA	AA	AA	GA	AA	AA	GA	GG	GG	NN	GG	NN	GG	GG	GA	AA	AA	GG	GG	AA	GA	AA	GA	AA	AA	AA	AA	AA	AA	AA	AA	AA	AA	AA	AA	AA	AA	AA	GA	AA	AA	AA	AA	AA	AA
612	1	GG	AA	GA	AA	AA	AA	NN	AA	AA	GA	GG	GG	GA	GG	NN	GG	GG	GA	AA	AA	GG	GG	AA	GA	AA	GA	AA	AA	AA	AA	AA	AA	AA	AA	AA	AA	AA	AA	AA	AA	AA	NN	AA	AA	AA	AA	AA	AA
613	1	CC	CC	CC	CC	CC	CC	CC	CC	CC	CC	CC	CC	CC	CC	CC	CC	CC	CC	CC	CC	CC	CC	CC	CC	CC	CC	CC	CC	CC	CC	CC	CC	CC	CC	CC	CC	CC	CC	CC	CC	CC	NN	CC	CC	CC	CC	CC	CC
614	1	NN	CC	NN	TC	CC	CC	NN	CC	CC	CC	NN	TC	CC	NN	NN	NN	NN	CC	NN	NN	NN	NN	TC	CC	NN	NN	CC	NN	NN	NN	NN	CC	NN	NN	NN	NN	CC	CC	CC	NN	NN	NN	CC	CC	NN	NN	CC	CC
615	1	GG	GG	GG	GG	GG	GG	GG	GG	GG	GG	GG	GG	GG	GG	GG	GG	GG	GG	GG	GG	GG	GG	GG	GG	GG	GG	GG	GG	GG	GG	GG	GG	GG	GG	GG	GG	GG	GG	GG	GG	GG	NN	GG	GG	GG	GG	GG	GG
616	1	GG	NN	GG	AA	AA	GA	GG	GG	GG	GG	GG	GG	GG	GG	GG	GG	GG	GG	AA	GA	GG	GG	GG	GA	AA	GA	GA	AA	AA	GA	AA	AA	AA	AA	AA	AA	AA	AA	AA	GG	GA	GG	GG	GA	GG	GG	NN	GG
617	1	TT	NN	TT	CC	CC	CC	TT	TT	TT	TT	TT	TT	TT	TT	TT	TT	TT	TT	CC	NN	TT	TT	TT	TC	CC	TC	TC	CC	CC	TC	CC	CC	CC	CC	CC	CC	CC	CC	CC	TT	TC	TT	TT	TC	TT	TT	TT	TT
618	1	CC	CC	CC	CC	CC	CC	CC	CC	CC	CC	CC	CC	CC	CC	CC	CC	CC	CC	CC	CC	CC	CC	CC	CC	CC	CC	CC	CC	CC	CC	CC	CC	CC	CC	CC	CC	CC	CC	CC	CC	CC	NN	CC	CC	CC	CC	CC	CC
619	1	TT	TC	TT	CC	CC	TC	TT	NN	TT	TT	TT	TT	TT	TT	TT	TT	TT	TT	CC	TC	TT	TT	TT	TC	CC	TC	TC	CC	CC	TC	CC	CC	CC	CC	CC	CC	CC	CC	CC	TT	TC	TT	TT	TC	TT	TT	TC	TT
620	1	CC	NN	CC	TT	TT	TC	CC	CC	CC	CC	CC	CC	CC	CC	CC	CC	CC	CC	TT	TC	CC	CC	CC	TC	TT	TC	TC	TT	TT	TC	TT	TT	TT	TT	TT	TT	TT	TT	TT	CC	TC	CC	CC	TC	CC	CC	NN	CC
621	1	TT	NN	TT	GG	GG	TG	TT	TT	TT	TT	TT	TT	TT	TT	TT	TT	TT	TT	GG	TG	TT	TT	TT	TG	GG	TG	TG	GG	GG	TG	GG	GG	GG	GG	GG	GG	GG	GG	GG	TT	TG	TT	TT	TG	TT	TT	NN	TT
622	1	CC	TC	CC	TT	TT	TC	CC	NN	CC	CC	CC	CC	CC	CC	CC	CC	CC	CC	TT	TC	CC	CC	CC	TC	TT	TC	TC	TT	TT	TC	TT	TT	TT	TT	TT	TT	TT	TT	TT	CC	TC	CC	CC	TC	CC	CC	NN	CC
623	1	GG	GA	GG	AA	AA	GA	GG	GA	GG	GG	GG	GG	GG	GG	GG	GG	GG	GG	AA	NN	GG	GG	GG	GA	AA	GA	GA	AA	AA	GA	AA	AA	AA	AA	AA	AA	AA	AA	AA	GG	GA	GG	GG	GA	GG	GG	GA	GG
624	1	CC	TC	CC	TT	TT	TC	CC	NN	CC	CC	CC	CC	CC	CC	CC	CC	CC	CC	TT	TC	CC	CC	CC	TC	TT	TC	TC	TT	TT	TC	TT	TT	TT	TT	TT	TT	TT	TT	TT	CC	TC	CC	CC	TC	CC	CC	NN	CC
625	1	GG	GA	GG	AA	AA	GA	GG	GA	GG	GG	GG	GG	GG	GG	GG	GG	GG	GG	AA	GA	GG	GG	GG	GA	AA	GA	GA	AA	AA	GA	AA	AA	AA	AA	AA	AA	AA	AA	AA	GG	GA	GG	GG	GA	GG	GG	GA	GG
626	1	AA	CA	AA	CC	CC	CA	AA	CA	AA	AA	AA	AA	AA	AA	AA	AA	AA	AA	CC	CA	AA	AA	AA	CA	CC	CA	CA	CC	CC	CA	CC	CC	CC	CC	CC	CC	CC	CC	CC	AA	CA	AA	AA	CA	AA	AA	CA	AA
627	1	AA	CA	AA	CC	CC	CA	AA	NN	AA	AA	AA	AA	AA	AA	AA	AA	AA	AA	CC	NN	AA	AA	AA	CA	CC	CA	CA	CC	CC	CA	CC	CC	CC	CC	CC	CC	CC	CC	CC	AA	CA	AA	AA	CA	AA	AA	NN	AA
628	1	TT	TT	TT	CC	CC	TC	TT	TT	TT	TT	TT	TT	TT	TT	TT	TT	TT	TT	CC	TC	TT	TT	TT	TC	CC	TC	TC	CC	CC	TC	CC	CC	CC	CC	CC	CC	CC	CC	CC	TT	TC	TT	TT	TC	TT	TT	TT	TT
629	1	TT	TT	TT	CC	CC	TC	TT	TT	TT	TT	TT	TT	TT	TT	TT	TT	TT	TT	CC	TC	TT	TT	TT	TC	CC	TC	TC	CC	CC	TC	CC	CC	CC	CC	CC	CC	CC	CC	CC	TT	TC	TT	TT	TC	TT	TT	TT	TT
630	1	NN	NN	NN	GG	GG	TG	NN	NN	NN	TT	TT	NN	TT	TT	NN	NN	NN	TT	GG	TG	TT	TT	TT	TG	GG	TG	TG	GG	GG	TG	GG	GG	GG	GG	GG	GG	GG	GG	GG	TT	TG	NN	TT	TG	NN	NN	NN	TT
631	1	CC	TC	CC	TT	TT	TC	CC	NN	CC	CC	CC	CC	CC	CC	CC	CC	CC	CC	TT	NN	CC	CC	CC	TC	TT	TC	TC	TT	TT	TC	TT	TT	TT	TT	TT	TT	TT	TT	TT	CC	TC	NN	CC	TC	CC	CC	NN	CC
632	1	TT	NN	TT	CC	CC	TC	NN	NN	TT	TT	TT	TT	TT	TT	TT	TT	TT	TT	CC	TC	TT	TT	TT	TC	CC	TC	TC	CC	CC	TC	CC	CC	CC	CC	CC	CC	CC	CC	CC	TT	NN	NN	TT	TC	TT	TT	NN	TT
633	1	AA	NN	AA	CC	CC	CA	AA	AA	AA	AA	AA	AA	AA	AA	AA	AA	AA	AA	CC	CA	AA	AA	AA	CA	CC	CA	CA	CC	CC	CA	CC	CC	CC	CC	CC	CC	CC	CC	CC	AA	CA	AA	AA	CA	AA	AA	NN	AA
634	1	AA	AA	AA	GG	GG	GG	AA	AA	AA	AA	AA	AA	AA	AA	AA	AA	AA	AA	GG	NN	AA	AA	AA	GA	GG	GA	GA	GG	GG	GA	GG	GG	GG	GG	GG	GG	GG	GG	GG	AA	GA	AA	AA	GG	AA	AA	AA	AA
635	1	GG	NN	GG	AA	AA	GA	GG	GG	GG	GG	GG	GG	GG	GG	GG	GG	GG	GG	AA	GA	GG	GG	GG	GA	AA	GA	GA	AA	AA	GA	AA	AA	AA	AA	AA	AA	AA	AA	AA	GG	GA	GG	GG	GA	GG	GG	GG	GG
636	1	CC	CC	CC	TT	TT	TC	CC	CC	CC	CC	CC	CC	CC	CC	CC	CC	CC	CC	TT	TC	CC	CC	CC	TC	TT	NN	TC	TT	TT	TC	TT	TT	TT	TT	TT	TT	TT	TT	TT	CC	TC	CC	CC	TC	CC	CC	NN	CC
637	1	AA	CA	AA	CC	CC	CA	AA	AA	AA	AA	AA	AA	AA	AA	AA	AA	AA	AA	CC	CA	AA	AA	AA	CA	CC	CA	CA	CC	CC	CA	CC	CC	CC	CC	CC	CC	CC	CC	CC	AA	CA	AA	AA	CA	AA	AA	NN	AA
638	1	GG	NN	GG	AA	AA	GA	GG	GG	GG	GG	GG	GG	GG	GG	GG	GG	GG	GG	AA	AA	GG	GG	GG	GA	AA	GA	GA	AA	AA	GA	AA	AA	AA	AA	AA	AA	AA	AA	AA	GG	GA	GG	GG	GA	GG	GG	NN	GG
639	1	GG	GG	GG	AA	AA	GA	GG	GG	GG	GG	GG	GG	GG	GG	GG	GG	GG	GG	AA	GA	GG	GG	GG	GA	AA	GA	GA	AA	AA	GA	AA	AA	AA	AA	AA	AA	AA	AA	AA	GG	NN	GG	GG	GA	GG	GG	GG	GG
640	1	GG	GG	GG	AA	AA	GA	GG	GG	GG	GG	GG	GG	GG	GG	GG	GG	GG	GG	AA	NN	GG	GG	GG	GA	AA	GA	GA	AA	AA	GA	AA	AA	AA	AA	AA	AA	AA	AA	AA	GG	GA	GG	GG	GA	GG	GG	GG	GG
641	1	AA	GA	AA	GG	GG	GA	AA	GA	AA	AA	AA	AA	AA	AA	AA	AA	AA	AA	GG	NN	AA	AA	AA	GA	GG	GA	GA	GG	GG	GA	GG	GG	GG	GG	GG	GG	GG	GG	GG	AA	GA	AA	AA	GA	AA	AA	GA	AA
642	1	GG	NN	GG	AA	AA	GA	GG	GG	GG	GG	GG	GG	GG	GG	GG	GG	GG	GG	AA	GA	GG	GG	GG	GA	AA	GA	GA	AA	AA	GA	AA	AA	AA	AA	AA	AA	AA	AA	AA	GG	GA	GG	GG	GA	GG	GG	GG	GG
643	1	AA	NN	AA	GG	GG	GA	AA	AA	AA	AA	AA	AA	AA	AA	AA	AA	AA	AA	GG	GA	AA	AA	AA	GA	GG	GA	GA	GG	GG	GA	GG	GG	GG	GG	GG	GG	GG	GG	GG	AA	GA	AA	AA	GA	AA	AA	NN	AA
644	1	GG	GG	GG	TT	TT	TG	GG	GG	GG	GG	GG	GG	GG	GG	GG	GG	GG	GG	TT	TG	GG	GG	GG	TG	TT	TG	TG	TT	TT	TG	TT	TT	TT	TT	TT	TT	TT	TT	TT	GG	TG	GG	GG	TG	GG	GG	GG	GG
645	1	GG	GG	GG	TT	TT	TG	GG	GG	GG	GG	GG	GG	GG	GG	GG	GG	GG	GG	TT	TG	GG	GG	GG	TG	TT	TG	TG	TT	TT	TG	TT	TT	TT	TT	TT	TT	TT	TT	TT	GG	TG	GG	GG	TG	GG	GG	GG	GG
646	1	TT	NN	TT	GG	GG	GG	TT	TT	TT	TT	TT	TT	TT	TT	TT	TT	TT	TT	GG	TG	TT	TT	TT	TG	GG	TG	TG	GG	GG	TG	GG	GG	GG	GG	GG	GG	GG	GG	GG	TT	TG	TT	TT	TG	TT	TT	NN	TT
647	1	AA	CA	AA	CC	CC	CA	AA	CA	AA	AA	AA	AA	AA	AA	AA	AA	AA	AA	CC	NN	AA	AA	AA	CA	CC	CA	CA	CC	CC	CA	CC	CC	CC	CC	CC	CC	CC	CC	CC	AA	CA	AA	AA	CA	AA	AA	CA	AA
648	1	CC	CC	CC	CC	CC	CC	CC	NN	CC	CC	CC	CC	CC	CC	TC	CC	CC	CC	CC	CC	CC	CC	CC	CC	CC	CC	CC	CC	CC	CC	CC	CC	CC	CC	NN	TT	TC	TC	NN	CC	CC	CC	CC	CC	CC	CC	CC	CC
649	1	GG	GG	GG	GG	GG	GG	GG	GG	GG	GG	GG	GG	GG	GG	GA	GG	GG	GG	GG	GG	GG	GG	GG	GG	GG	GG	GG	GG	GG	GG	GG	GG	GG	GG	NN	GA	GA	GA	GA	GG	GG	GG	GG	GG	GG	GG	GG	GG
650	1	GG	TG	TG	GG	GG	TG	TG	TG	TT	TG	GG	GG	NN	GG	NN	GG	GG	TG	GG	GG	GG	GG	TT	GG	GG	TG	TG	GG	GG	TG	GG	GG	GG	GG	GG	GG	GG	GG	GG	TT	TG	TT	TT	TG	TT	TT	TG	TT
651	1	AA	GG	GA	GG	GG	GG	GG	GG	GG	GA	AA	AA	GA	AA	GA	AA	NN	GA	GG	GG	AA	AA	GG	GA	GG	NN	GG	GG	GG	GG	GG	GG	GG	GG	GG	GG	GG	GG	GG	GG	GG	GG	GG	GG	GG	GG	GG	GG
652	1	NN	CC	CC	CC	CC	CC	CC	CC	CC	CC	NN	NN	CC	NN	CC	NN	CC	CC	CC	CC	NN	NN	CC	CC	CC	CC	CC	CC	CC	CC	CC	CC	CC	CC	CC	CC	CC	CC	CC	CC	CC	CC	CC	CC	CC	CC	CC	CC
653	1	NN	TT	TT	TT	TT	TT	TT	TT	TT	TT	NN	NN	TT	NN	TT	NN	TT	TT	TT	TT	NN	NN	TT	TT	TT	TT	TT	TT	TT	TT	TT	TT	TT	TT	TT	TT	TT	TT	TT	TT	TT	TT	TT	TT	TT	TT	TT	TT
654	1	NN	AA	AA	AA	AA	AA	AA	AA	AA	AA	NN	NN	AA	NN	AA	NN	NN	AA	AA	AA	NN	NN	AA	AA	AA	AA	AA	AA	AA	AA	AA	AA	AA	AA	AA	AA	AA	AA	AA	AA	AA	AA	AA	AA	AA	AA	AA	AA
655	1	AA	CC	CA	CC	CC	CC	CC	CC	CC	CA	AA	AA	CA	AA	CA	AA	NN	CA	CC	CC	AA	AA	CC	CA	CC	CA	CC	CC	CC	CC	CC	CC	CC	CC	CC	CC	CC	CC	CC	CC	CC	CC	CC	CC	CC	CC	CC	CC
656	1	TT	CC	TC	CC	CC	CC	TC	CC	CC	TC	TT	TT	TC	TT	NN	TT	NN	TC	CC	CC	TT	TT	CC	TC	CC	TC	CC	CC	CC	CC	CC	CC	CC	CC	CC	CC	CC	CC	CC	CC	CC	TC	CC	CC	CC	CC	CC	CC
657	1	GG	AA	GA	AA	AA	AA	NN	AA	AA	GA	GG	GG	GA	GG	GA	GG	NN	GA	AA	AA	GG	GG	AA	GA	AA	GA	AA	AA	AA	AA	AA	AA	AA	AA	AA	AA	AA	AA	AA	AA	AA	NN	AA	AA	AA	AA	AA	AA
658	1	TT	CC	TC	CC	CC	CC	TC	CC	CC	TC	TT	TT	TC	TT	NN	TT	TT	TC	CC	CC	TT	TT	CC	TC	CC	TC	CC	CC	CC	CC	CC	CC	CC	CC	CC	CC	CC	CC	CC	CC	CC	TC	CC	CC	CC	CC	CC	CC
659	1	GG	AA	GA	AA	AA	AA	GA	AA	AA	GA	GG	GG	GA	GG	GA	GG	GA	GA	AA	AA	GG	GG	AA	GA	AA	GA	AA	AA	AA	AA	AA	AA	AA	AA	AA	AA	AA	AA	AA	AA	AA	NN	AA	AA	AA	AA	AA	AA
660	1	GG	AA	GA	AA	AA	AA	GA	AA	AA	GA	GG	GG	GA	GG	GA	GG	NN	GA	AA	AA	GG	GG	AA	GA	AA	GA	AA	AA	AA	AA	AA	AA	AA	AA	AA	AA	AA	AA	AA	AA	AA	GA	AA	AA	AA	AA	AA	AA
661	1	CC	TT	TC	TT	TT	TT	TT	TT	TT	TC	CC	CC	TC	NN	NN	CC	CC	TC	TT	TT	NN	NN	TT	TC	TT	TC	TT	TT	TT	TT	TT	TT	TT	TT	TT	TT	TT	TT	TT	TT	TT	TT	TT	TT	TT	TT	TT	TT
662	1	NN	GG	GG	GG	GG	GG	GG	GG	GG	GG	NN	NN	GG	NN	GG	NN	GG	GG	GG	GG	NN	NN	GG	GG	GG	GG	GG	GG	GG	GG	GG	GG	GG	GG	GG	GG	GG	GG	GG	GG	GG	GG	GG	GG	GG	GG	GG	GG
663	1	NN	AA	AA	AA	AA	AA	AA	AA	AA	AA	NN	NN	AA	NN	AA	NN	AA	AA	AA	AA	NN	NN	AA	AA	AA	AA	AA	AA	AA	AA	AA	AA	AA	AA	AA	AA	AA	AA	AA	AA	AA	AA	AA	AA	AA	AA	AA	AA
664	1	NN	CC	CC	CC	CC	CC	CC	CC	CC	CC	NN	NN	CC	NN	CC	NN	CC	CC	CC	CC	NN	NN	CC	CC	CC	CC	CC	CC	CC	CC	CC	CC	CC	CC	CC	CC	CC	CC	CC	CC	CC	CC	CC	CC	CC	CC	CC	CC
665	1	NN	CC	CC	CC	CC	CC	CC	CC	CC	CC	NN	NN	CC	NN	CC	NN	CC	CC	CC	CC	NN	NN	CC	CC	CC	CC	CC	CC	CC	CC	CC	CC	CC	CC	CC	CC	CC	CC	CC	CC	CC	CC	CC	CC	CC	CC	CC	CC
666	1	CC	TT	TC	CC	TT	TT	TT	TT	TT	TC	CC	CC	TC	CC	NN	CC	CC	TC	TT	TT	CC	CC	TT	TC	TT	TC	TT	TT	TT	TT	TT	TT	TT	TT	TT	TT	TT	TT	TT	TT	TT	TT	TT	TT	TT	TT	TT	TT
667	1	CC	TT	TC	TT	TT	TT	TT	TT	TT	TC	CC	CC	NN	CC	NN	CC	CC	TC	TT	TT	CC	CC	TT	TC	TT	TC	TT	TT	TT	TT	TT	TT	TT	TT	TT	TT	TT	TT	TT	TT	TT	TT	TT	TT	TT	TT	TT	TT
668	1	CC	TT	TC	TT	TT	TT	NN	TT	TT	TC	CC	CC	TC	CC	TC	CC	NN	TC	TT	TT	CC	CC	TT	TC	TT	TC	TT	TT	TT	TT	TT	TT	TT	TT	TT	TT	TT	TT	TT	TT	TT	TT	TT	TT	TT	TT	TT	TT
669	1	CC	TT	TC	TT	TT	TT	TT	TT	TT	TC	CC	CC	TC	CC	TC	CC	TC	TC	TT	TT	CC	CC	TT	TC	TT	TC	TT	TT	TT	TT	TT	TT	TT	TT	TT	TT	TT	TT	TT	TT	TT	TT	TT	TT	TT	TT	TT	TT
670	1	TT	CC	TC	CC	CC	CC	NN	CC	CC	TC	TT	TT	TC	TT	NN	TT	NN	TC	CC	CC	TT	TT	CC	TC	CC	TC	CC	CC	CC	CC	CC	CC	CC	CC	CC	CC	CC	CC	CC	CC	CC	CC	CC	CC	CC	CC	CC	CC
671	1	AA	GG	GA	GG	GG	GG	GG	GG	GG	GA	AA	AA	GA	AA	NN	AA	NN	GA	GG	GG	AA	AA	GG	GA	GG	GA	GG	GG	GG	GG	GG	GG	GG	GG	GG	GG	GG	GG	GG	GG	GG	GG	GG	GG	GG	GG	GG	GG
672	1	AA	GG	GA	GG	GG	GG	GG	GG	GG	GA	AA	AA	GA	AA	GA	AA	GA	GA	GG	GG	AA	AA	GG	GA	GG	GA	GG	GG	GG	GG	GG	GG	GG	GG	GG	GG	GG	GG	GG	GG	GG	GG	GG	GG	GG	GG	GG	GG
673	1	GG	AA	GA	AA	AA	AA	AA	AA	AA	GA	GG	GG	GA	GG	GA	GG	GA	GA	AA	AA	GG	GG	AA	GA	AA	GA	AA	AA	AA	AA	AA	AA	AA	AA	AA	AA	AA	AA	AA	AA	AA	AA	AA	AA	AA	AA	AA	AA
674	1	GG	AA	GA	AA	AA	AA	GA	AA	AA	GA	GG	GG	GA	GG	NN	GG	NN	GA	AA	AA	GG	GG	AA	GA	AA	GA	AA	AA	AA	AA	AA	AA	AA	AA	AA	AA	AA	AA	AA	AA	AA	NN	AA	AA	AA	AA	AA	AA
675	1	GG	AA	GA	AA	AA	AA	GA	AA	AA	GA	GG	GG	GA	GG	GA	GG	NN	GA	AA	AA	GG	GG	AA	GA	AA	GA	AA	AA	AA	AA	AA	AA	AA	AA	AA	AA	AA	AA	AA	AA	AA	NN	AA	AA	AA	AA	AA	AA
676	1	AA	GG	GA	GG	GG	GG	NN	GG	GG	GA	AA	AA	GA	AA	GA	AA	GA	GA	GG	GG	AA	AA	GG	GA	GG	GA	GG	GG	GG	GG	GG	GG	GG	GG	GG	GG	GG	GG	GG	GG	GG	GG	GG	GG	GG	GG	GG	GG
677	1	CC	TT	TC	TT	TT	TT	TC	TT	TT	TC	CC	CC	TC	CC	TC	CC	NN	TC	TT	TT	CC	CC	TT	TC	TT	TC	TT	TT	TT	TT	TT	TT	TT	TT	TT	TT	TT	TT	TT	TT	TT	TC	TT	TT	TT	TT	TT	TT
678	1	TT	CC	TC	CC	CC	CC	TC	CC	CC	TC	TT	TT	TC	TT	TC	TT	TC	TC	CC	CC	TT	TT	CC	TC	CC	TC	CC	CC	CC	CC	CC	CC	CC	CC	CC	CC	CC	CC	CC	CC	CC	NN	CC	CC	CC	CC	CC	CC
679	1	GG	TT	TG	TT	TT	TT	TG	TT	TT	TG	GG	GG	TG	GG	TG	GG	GG	TG	TT	TT	GG	GG	TT	TG	TT	TG	TT	TT	TT	TT	TT	TT	TT	TT	TT	TT	TT	TT	TT	TT	TT	NN	TT	TT	TT	TT	TT	TT
680	1	AA	GG	GA	GG	GG	GG	NN	GG	GG	GA	NN	NN	GA	AA	GA	NN	GA	GA	GG	GG	AA	AA	GG	GA	GG	GA	GG	GG	GG	GG	GG	GG	GG	GG	GG	GG	GG	GG	GG	GG	GG	NN	GG	GG	GG	GG	GG	GG
681	1	CC	TT	TC	TT	TT	TT	TT	TT	TT	TC	CC	CC	TC	CC	CC	CC	CC	TC	TT	TT	CC	CC	TT	TC	TT	TC	TT	TT	TT	TT	TT	TT	TT	TT	TT	TT	TT	TT	TT	TT	TT	TT	TT	TT	TT	TT	TT	TT
682	1	TT	GG	TG	GG	GG	GG	NN	GG	GG	TG	TT	TT	TG	TT	TG	TT	TG	TG	GG	GG	TT	TT	GG	TG	GG	TG	GG	GG	GG	GG	GG	GG	GG	GG	GG	GG	GG	GG	GG	GG	GG	GG	GG	GG	GG	GG	GG	GG
683	1	CC	TT	TC	TT	TT	TT	NN	TT	TT	TC	CC	CC	NN	CC	NN	CC	NN	TC	TT	TT	CC	CC	TT	TC	TT	TC	TT	TT	TT	TT	TT	TT	TT	TT	TT	TT	TT	TT	TT	TT	TT	NN	TT	TT	TT	TT	TT	TT
684	1	TT	CC	TC	CC	CC	CC	NN	CC	CC	TC	TT	TT	NN	TT	TT	TT	TT	TC	CC	CC	TT	TT	CC	TC	CC	TC	CC	CC	CC	CC	CC	CC	CC	CC	CC	CC	CC	CC	CC	CC	CC	NN	CC	CC	CC	CC	CC	CC
685	1	AA	GG	GA	GG	GG	GG	NN	GG	GG	GA	AA	AA	NN	AA	AA	AA	AA	GA	GG	GG	AA	AA	GG	GA	GG	GA	GG	GG	GG	GG	GG	GG	GG	GG	GG	GG	GG	GG	GG	GG	GG	NN	GG	GG	GG	GG	GG	GG
686	1	TT	CC	TC	CC	CC	CC	CC	CC	CC	TC	TT	TT	TC	TT	TC	TT	NN	TC	CC	CC	TT	TT	CC	TC	CC	TC	CC	CC	CC	CC	CC	CC	CC	CC	CC	CC	CC	CC	CC	CC	CC	CC	CC	CC	CC	CC	CC	CC
687	1	GG	TT	TG	TT	TT	TT	TT	TT	TT	TG	GG	GG	TG	GG	TG	GG	NN	TG	TT	TT	GG	GG	TT	TG	TT	TG	TT	TT	TT	TT	TT	TT	TT	TT	TT	TT	TT	TT	TT	TT	TT	TT	TT	TT	TT	TT	TT	TT
688	1	CC	TT	TC	TT	TT	TT	NN	TT	TT	TC	CC	CC	TC	CC	TC	CC	NN	TC	TT	TT	CC	CC	TT	TC	TT	TC	TT	TT	TT	TT	TT	TT	TT	TT	TT	TT	TT	TT	TT	TT	TT	NN	TT	TT	TT	TT	TT	TT
689	1	GG	AA	GA	AA	AA	AA	AA	AA	AA	GA	GG	GG	GA	GG	GA	GG	NN	GA	AA	AA	GG	GG	AA	GA	AA	GA	AA	AA	AA	AA	AA	AA	AA	AA	AA	AA	AA	AA	AA	AA	AA	AA	AA	AA	AA	AA	AA	AA
690	1	CC	TT	TC	TT	TC	TC	NN	TT	TT	TC	CC	CC	CC	CC	TC	CC	NN	TC	TT	TT	CC	CC	TT	TC	TT	TC	TT	TC	TC	TT	TT	TT	TT	TT	TC	TC	TT	TT	TT	TT	TT	NN	TC	TC	TT	TT	TT	TT
691	1	CC	TT	TC	TT	TT	TT	TC	TT	TT	TC	CC	CC	TC	CC	TC	CC	NN	TC	TT	TT	CC	CC	TC	TC	TT	TC	TT	TT	TT	TT	TT	TT	TT	TT	TT	TT	TT	TT	TT	TT	TT	TC	TT	TT	TT	TT	TT	TT
692	1	GG	TT	TG	TT	TT	TT	NN	TT	TT	TG	GG	GG	TG	GG	TG	GG	NN	TG	TT	TT	GG	GG	TG	TG	TT	TG	TT	TT	TT	TT	TT	TT	TT	TT	TT	TT	TT	TT	TT	TT	TT	TT	TT	TT	TT	TT	TT	TT
693	1	GG	AA	GA	AA	AA	AA	AA	AA	AA	GA	GG	GG	GA	GG	NN	GG	GG	GA	AA	AA	GG	GG	GA	GA	AA	GA	AA	AA	AA	AA	AA	AA	AA	AA	AA	AA	AA	AA	AA	AA	AA	AA	AA	AA	AA	AA	AA	AA
694	1	CC	TT	TC	TT	TT	TT	NN	TT	TT	TC	CC	CC	CC	CC	CC	CC	CC	TC	TT	TT	CC	CC	TC	TC	TT	TC	TT	TT	TT	TT	TT	TT	TT	TT	TT	TT	TT	TT	TT	TT	TT	TT	TT	TT	TT	TT	TT	TT
695	1	CC	TT	TC	TT	TT	TT	NN	TT	TT	TC	CC	CC	NN	CC	NN	CC	CC	TC	TT	TT	CC	CC	TC	TC	TT	TC	TT	TT	TT	TT	TT	TT	TT	TT	TT	TT	TT	TT	TT	TT	TT	TT	TT	TT	TT	TT	TT	TT
696	1	GG	AA	GA	AA	AA	AA	AA	AA	AA	GA	GG	GG	GA	GG	NN	GG	GG	GA	AA	AA	GG	GG	GA	GA	AA	GA	AA	AA	AA	AA	AA	AA	AA	AA	AA	AA	AA	AA	AA	AA	AA	AA	AA	AA	AA	AA	AA	AA
697	1	GG	GG	GG	GG	AA	GA	GG	GG	GG	GG	GG	GG	GG	GG	GG	GG	GG	GG	GG	GG	GG	GG	GG	GA	GG	GG	GG	GG	GG	GG	GG	GG	GG	GG	GG	GG	GG	GG	GG	GG	GG	AA	GG	GG	GG	GG	GG	GG
698	1	CC	CC	CC	CC	TT	TC	CC	CC	CC	CC	CC	CC	CC	CC	CC	CC	CC	CC	CC	CC	CC	CC	CC	TC	CC	CC	CC	CC	CC	CC	CC	CC	CC	CC	CC	CC	CC	CC	CC	CC	CC	NN	CC	CC	CC	CC	CC	CC
699	1	AA	AA	AA	AA	CC	CA	AA	AA	AA	AA	AA	AA	AA	AA	AA	AA	NN	AA	AA	AA	AA	AA	AA	CA	AA	AA	AA	AA	AA	AA	AA	AA	AA	AA	AA	AA	AA	AA	AA	AA	AA	NN	AA	AA	AA	AA	AA	AA
700	1	CC	CC	CC	CC	AA	CA	CC	CC	CC	CC	CC	CC	CC	CC	CC	CC	NN	CC	CC	CC	CC	CC	CC	CA	CC	CC	CC	CC	CC	CC	CC	CC	CC	CC	CC	CC	CC	CC	CC	CC	CC	CA	CC	CC	CC	CC	CC	CC
701	1	AA	AA	AA	AA	GG	GA	AA	AA	AA	AA	AA	AA	AA	AA	AA	AA	AA	AA	AA	AA	AA	AA	AA	GA	AA	AA	AA	AA	AA	AA	AA	AA	AA	AA	AA	AA	AA	AA	AA	AA	AA	NN	AA	AA	AA	AA	AA	AA
702	1	AA	AA	AA	AA	CC	CA	AA	AA	AA	AA	AA	AA	AA	AA	AA	AA	CA	AA	AA	AA	AA	AA	AA	CA	AA	AA	AA	AA	AA	AA	AA	AA	AA	AA	AA	AA	AA	AA	AA	AA	AA	NN	AA	AA	AA	AA	AA	AA
703	1	TT	CC	TC	CC	TT	TC	CC	CC	CC	TC	TT	TT	TC	TT	TT	TT	TT	TT	TC	TT	TT	TT	TC	TT	CC	TC	CC	CC	CC	CC	CC	CC	CC	CC	TT	TT	TT	TT	CC	CC	CC	TT	CC	CC	CC	CC	CC	CC
704	1	CC	CC	CC	CC	CC	CC	CC	CC	CC	CC	CC	CC	CC	CC	TC	CC	CC	TC	TC	TT	CC	CC	TC	CC	CC	CC	CC	CC	CC	CC	CC	CC	CC	CC	TT	TT	TT	TT	CC	CC	CC	CC	CC	CC	CC	CC	CC	CC
705	1	AA	AA	AA	AA	CC	CA	AA	AA	AA	AA	AA	AA	AA	AA	AA	AA	CA	AA	AA	AA	AA	AA	AA	CA	AA	AA	AA	AA	AA	AA	AA	AA	AA	AA	AA	AA	AA	AA	AA	AA	AA	CC	AA	AA	AA	AA	AA	AA
706	1	TT	CC	TC	CC	CC	CC	NN	CC	CC	TC	TT	TT	TC	TT	TC	TT	NN	TC	CC	CC	TT	TT	TC	TC	CC	TC	CC	CC	CC	CC	CC	CC	CC	CC	CC	CC	CC	CC	CC	CC	CC	NN	CC	CC	CC	CC	CC	CC
707	1	CC	CC	CC	CC	TT	TC	CC	CC	CC	CC	CC	CC	CC	CC	CC	CC	CC	CC	CC	CC	CC	CC	CC	TC	CC	CC	CC	CC	CC	CC	CC	CC	CC	CC	CC	CC	CC	CC	CC	CC	CC	TC	CC	CC	CC	CC	CC	CC
708	1	GG	GG	GG	GG	TT	TG	GG	GG	GG	GG	GG	GG	GG	GG	GG	GG	NN	GG	GG	GG	GG	GG	GG	TG	GG	GG	GG	GG	GG	GG	GG	GG	GG	GG	GG	GG	GG	GG	GG	GG	GG	TG	GG	GG	GG	GG	GG	GG
709	1	TT	TT	TT	TT	CC	TC	TT	TT	TT	TT	TT	TT	TT	TT	TT	TT	TT	TT	TT	TT	TT	TT	TT	TC	TT	TT	TT	TT	TT	TT	TT	TT	TT	TT	TT	TT	TT	TT	TT	TT	TT	CC	TT	TT	TT	TT	TT	TT
710	1	CC	CC	CC	CC	AA	CA	CC	CC	CC	CC	CC	CC	CC	CC	CC	CC	NN	CC	CC	CC	CC	CC	CC	CA	CC	CC	CC	CC	CC	CC	CC	CC	CC	CC	CC	CC	CC	CC	CC	CC	CC	NN	CC	CC	CC	CC	CC	CC
711	1	TT	GG	TG	GG	GG	GG	NN	GG	GG	TG	TT	TT	TT	TT	TT	TT	TT	TG	GG	GG	TT	TT	TG	TG	GG	TG	GG	GG	GG	GG	GG	GG	GG	GG	GG	GG	GG	GG	GG	GG	GG	GG	GG	GG	GG	GG	GG	GG
712	1	GG	AA	GA	AA	AA	AA	GA	AA	AA	GA	GG	GG	GG	GG	GG	GG	GG	GA	AA	AA	GG	GG	GA	GA	AA	GA	AA	AA	AA	AA	AA	AA	AA	AA	AA	AA	AA	AA	AA	AA	AA	NN	AA	AA	AA	AA	AA	AA
713	1	TT	TT	TT	TT	CC	TC	TT	TT	TT	TT	TT	TT	TT	TT	TT	TT	NN	TT	TT	TT	TT	TT	TT	TC	TT	TT	TT	TT	TT	TT	TT	TT	TT	TT	TT	TT	TT	TT	TT	TT	TT	CC	TT	TT	TT	TT	TT	TT
714	1	CC	TT	TC	TT	CC	TC	TC	TT	TT	TC	CC	CC	TC	CC	TC	CC	CC	TC	TT	TT	CC	CC	TC	CC	TT	TC	TT	TT	TT	TT	TT	TT	TT	TT	TT	TT	TT	TT	TT	TT	TT	CC	TT	TT	TT	TT	TT	TT
715	1	CC	CC	CC	CC	TT	TC	CC	CC	CC	CC	CC	CC	CC	CC	CC	CC	TC	CC	CC	CC	CC	CC	CC	TC	CC	CC	CC	CC	CC	CC	CC	CC	CC	CC	CC	CC	CC	CC	CC	CC	CC	NN	CC	CC	CC	CC	CC	CC
716	1	AA	AA	AA	AA	CC	CA	AA	AA	AA	AA	AA	AA	AA	AA	AA	AA	CA	AA	AA	AA	AA	AA	AA	CA	AA	AA	AA	AA	AA	AA	AA	AA	AA	AA	AA	AA	AA	AA	AA	AA	AA	CC	AA	AA	AA	AA	AA	AA
717	1	CC	CC	CC	CC	TT	TT	CC	CC	CC	CC	CC	CC	CC	CC	CC	CC	CC	CC	CC	CC	CC	CC	CC	TC	CC	CC	CC	CC	CC	CC	CC	CC	CC	CC	CC	CC	CC	CC	CC	CC	CC	TT	CC	CC	CC	CC	CC	CC
718	1	GG	TT	TG	TT	GG	TG	TT	TT	TT	NN	GG	GG	TG	GG	GG	GG	GG	GG	TG	GG	GG	GG	TG	GG	TT	TT	TT	TT	TT	TT	TT	TT	TT	TT	GG	GG	GG	GG	TT	TT	TT	GG	TT	TT	TT	TT	TT	TT
719	1	CC	TT	TC	TT	NN	TC	NN	NN	TT	TC	TC	NN	TC	TC	TC	NN	TC	CC	TC	TC	TC	TC	TC	NN	TT	TC	TT	TT	TT	TT	TT	TT	TT	TT	TC	TC	TC	TC	TT	TT	TT	CC	TT	TT	TT	TT	TT	TT
720	1	CC	CC	CC	CC	AA	CA	CC	CC	CC	CC	CC	CC	CC	CC	CC	CC	NN	CC	CC	CC	CC	CC	CC	CA	CC	CC	CC	CC	CC	CC	CC	CC	CC	CC	CC	CC	CC	CC	CC	CC	CC	AA	CC	CC	CC	CC	CC	CC
721	1	GG	GG	GG	GG	GG	GG	GG	GG	GG	GG	GG	GG	GG	GG	GG	GG	GG	TG	TG	TT	GG	GG	TG	GG	GG	GG	GG	GG	GG	GG	GG	GG	GG	GG	TT	TT	TT	TT	GG	GG	GG	GG	GG	GG	GG	GG	GG	GG
722	1	CC	CC	CC	CC	CC	CC	CC	CC	CC	CC	CC	CC	CC	CC	CC	CC	CC	TC	NN	TT	CC	CC	CC	CC	CC	CC	CC	CC	CC	CC	CC	CC	CC	CC	TT	TT	TT	TT	CC	CC	CC	CC	CC	CC	CC	CC	CC	CC
723	1	CC	CC	CC	CC	CC	CC	CC	CC	CC	CC	CC	CC	CC	CC	CC	CC	CC	CC	NN	AA	CC	CC	CC	CC	CC	CC	CC	CC	CC	CC	CC	CC	CC	CC	NN	NN	NN	NN	CC	CC	CC	CC	CC	CC	CC	CC	CC	CC
724	1	TT	TT	TT	TT	TT	TT	TT	TT	TT	TT	TT	TT	TT	TT	TG	TT	TT	TG	NN	GG	TT	TT	TG	TT	TT	TT	TT	TT	TT	TT	TT	TT	TT	TT	GG	GG	GG	GG	TT	TT	TT	TT	TT	TT	TT	TT	TT	TT
725	1	GG	GG	CG	GG	GG	GG	GG	NN	NN	GG	NN	CG	GG	GG	GG	CG	NN	CG	CG	CC	GG	GG	CG	NN	GG	GG	GG	GG	GG	GG	GG	GG	GG	GG	CC	CC	CC	CC	GG	GG	GG	GG	GG	GG	GG	GG	GG	GG
726	1	GG	NN	GG	TT	TT	TG	GG	GG	GG	GG	GG	GG	GG	GG	GG	GG	GG	GG	TG	GG	GG	GG	GG	TG	TT	TG	TG	TT	TT	TG	TT	TT	TT	TT	GG	GG	GG	GG	TT	GG	TG	NN	GG	TG	GG	GG	GG	GG
727	1	CC	CC	CC	TT	TT	TC	CC	CC	CC	CC	CC	CC	CC	CC	CC	CC	NN	CC	TC	CC	CC	CC	CC	TC	TT	TC	TC	TT	TT	TC	TT	TT	TT	TT	CC	CC	CC	CC	TT	CC	TC	TT	CC	TC	CC	CC	CC	CC
728	1	GG	GG	GG	AA	AA	GA	GG	GG	GG	GG	GG	GG	GG	GG	GG	GG	GG	GG	GA	GG	GG	GG	GG	GA	AA	GA	GA	AA	AA	GA	AA	AA	AA	AA	GG	GG	GG	GG	AA	GG	GA	GA	GG	GA	GG	GG	GG	GG
729	1	GG	GG	GG	AA	AA	GA	GG	GG	GG	GG	GG	GG	GG	GG	GG	GG	GG	GG	GA	GG	GG	GG	GG	GA	AA	GA	GA	AA	AA	GA	AA	AA	AA	AA	GG	GG	GG	GG	AA	GG	GA	GA	GG	GA	GG	GG	GG	GG
730	1	GG	NN	GG	AA	AA	GA	GG	GG	GG	GG	GG	GG	GG	GG	GG	GG	NN	GG	GA	GG	GG	GG	GG	GA	AA	GA	GA	AA	AA	GA	AA	AA	AA	AA	GG	GG	GG	GG	AA	GG	GA	GA	GG	GA	GG	GG	NN	GG
731	1	GG	GG	GG	AA	AA	GA	GG	GG	GG	GG	GG	GG	GG	GG	GG	GG	GG	GG	GA	GG	GG	GG	GG	GA	AA	GA	GA	AA	AA	GA	AA	AA	AA	AA	GG	GG	GG	GG	AA	GG	GA	GA	GG	GA	GG	GG	GG	GG
732	1	CC	TC	CC	TT	TT	TC	CC	CC	CC	CC	CC	CC	CC	CC	CC	CC	NN	CC	TC	CC	CC	CC	CC	TC	TT	TC	TC	TT	TT	TC	TT	TT	TT	TT	CC	CC	CC	CC	TT	CC	TC	TT	CC	TC	CC	CC	CC	CC
733	1	CC	NN	CC	TT	TT	TT	CC	CC	CC	CC	CC	CC	CC	CC	CC	CC	CC	CC	TC	CC	CC	CC	CC	TC	TT	TC	TC	TT	TT	TC	TT	TT	TT	TT	CC	CC	CC	CC	TT	CC	TC	NN	CC	TC	CC	CC	CC	CC
734	1	AA	CA	AA	CC	CC	CA	AA	AA	AA	AA	AA	AA	AA	AA	AA	AA	NN	AA	CA	AA	AA	AA	AA	CA	CC	CA	CA	CC	CC	CA	CC	CC	CC	CC	AA	AA	AA	AA	CC	AA	CA	CC	AA	CA	AA	AA	NN	AA
735	1	TT	NN	TT	CC	CC	NN	TT	TT	TT	TT	TT	TT	TT	TT	TT	TT	NN	TT	TC	TT	TT	TT	TT	TC	CC	TC	TC	CC	CC	TC	CC	CC	CC	CC	TT	NN	TT	TT	CC	TT	TC	CC	TT	TC	TT	TT	TT	TT
736	1	GG	AA	GA	AA	AA	AA	NN	AA	AA	GA	GG	GG	GA	GG	GG	GG	GG	GG	GA	GG	GG	GG	GA	GA	AA	GA	AA	AA	AA	AA	AA	AA	AA	AA	GG	GG	GG	GG	AA	AA	AA	NN	AA	AA	AA	AA	AA	AA
737	1	TT	TC	TT	CC	CC	TC	TT	TT	TT	TT	TT	TT	TT	TT	TT	TT	TC	TT	TC	TT	TT	TT	TT	TC	CC	TC	TC	CC	CC	TC	CC	CC	CC	CC	TT	TT	TT	TT	CC	TT	TC	NN	TT	TC	TT	TT	TC	TT
738	1	AA	NN	AA	GG	GG	GA	AA	AA	AA	AA	AA	AA	AA	AA	AA	AA	AA	AA	GA	AA	AA	AA	AA	GA	GG	GA	GA	GG	GG	GA	GG	GG	GG	GG	AA	AA	AA	AA	GG	AA	GA	NN	AA	GA	AA	AA	NN	AA
739	1	GG	GG	GG	TT	TT	TG	GG	GG	GG	GG	GG	GG	GG	GG	GG	GG	GG	GG	TG	GG	GG	GG	GG	TG	TT	TG	TG	TT	TT	TG	TT	TT	TT	TT	GG	GG	GG	GG	TT	GG	TG	NN	GG	TG	GG	GG	GG	GG
740	1	GG	GA	GG	AA	AA	GA	GG	GG	GG	GG	GG	GG	GG	GG	GG	GG	GA	GG	GA	GG	GG	GG	GG	GA	AA	GA	GA	AA	AA	GA	AA	AA	AA	AA	GG	GG	GG	GG	AA	GG	GA	NN	GG	GA	GG	GG	GA	GG
741	1	CC	NN	CC	AA	AA	CA	CC	CC	CC	CC	CC	CC	CC	CC	CC	CC	NN	CC	CA	CC	CC	CC	CC	CA	AA	CA	CA	AA	AA	CA	AA	AA	AA	AA	CC	CC	CC	CC	AA	CC	CA	AA	CC	CA	CC	CC	NN	CC
742	1	CC	TC	CC	TT	TT	TC	CC	CC	CC	CC	CC	CC	CC	CC	CC	CC	TC	CC	TC	CC	CC	CC	CC	TC	TT	TC	TC	TT	TT	TC	TT	TT	TT	TT	CC	CC	CC	CC	TT	CC	TC	TT	CC	TC	CC	CC	TC	CC
743	1	GG	TG	GG	TT	TT	TT	GG	GG	GG	GG	GG	GG	GG	GG	GG	GG	NN	GG	TG	GG	GG	GG	GG	TG	TT	TG	TG	TT	TT	TG	TT	TT	TT	TT	GG	GG	GG	GG	TT	GG	TG	TT	GG	TT	GG	GG	TG	GG
744	1	TT	NN	TT	GG	GG	TG	TT	TT	TT	TT	TT	TT	TT	TT	TT	TT	TG	TT	TG	TT	TT	TT	TT	TG	GG	TG	TG	GG	GG	TG	GG	GG	GG	GG	TT	TT	TT	TT	GG	TT	TG	NN	TT	TG	TT	TT	TT	TT
745	1	AA	GA	AA	GG	GG	GA	AA	AA	AA	AA	AA	AA	AA	AA	AA	AA	GA	AA	GA	AA	AA	AA	AA	GA	GG	GA	GA	GG	GG	GA	GG	GG	GG	GG	AA	AA	AA	AA	GG	AA	GA	GG	AA	GA	AA	AA	GA	AA
746	1	CC	TC	CC	TT	TT	TC	CC	CC	CC	CC	CC	CC	CC	CC	CC	CC	TC	CC	TC	CC	CC	CC	CC	TC	TT	TC	TC	TT	TT	TC	TT	TT	TT	TT	CC	CC	CC	CC	TT	CC	TC	NN	CC	TC	CC	CC	TC	CC
747	1	TT	TC	TT	CC	CC	TC	TT	TT	TT	TT	TT	TT	TT	TT	TT	TT	TC	TT	TC	TT	TT	TT	TT	TC	CC	TC	TC	CC	CC	TC	CC	CC	CC	CC	TT	TT	TT	TT	CC	TT	TC	CC	TT	TC	TT	TT	TC	TT
748	1	GG	GG	GG	AA	AA	GA	GG	GG	GG	GG	GG	GG	GG	GG	GG	GG	GG	GG	NN	GG	GG	GG	GG	GA	AA	GA	GA	AA	AA	GA	AA	AA	AA	AA	GG	GG	GG	GG	AA	GG	NN	AA	GG	GA	GG	GG	GG	GG
749	1	AA	GA	AA	GG	GG	GA	AA	AA	AA	AA	AA	AA	AA	AA	AA	AA	NN	AA	GA	AA	AA	AA	AA	GA	GG	GA	GA	GG	GG	GA	GG	GG	GG	GG	AA	AA	AA	AA	GG	AA	GA	NN	AA	GA	AA	AA	NN	AA
750	1	GG	GA	GG	AA	AA	GA	GG	GG	GG	GG	GG	GG	GG	GG	GG	GG	NN	GG	GA	GG	GG	GG	GG	GA	AA	GA	GA	AA	AA	GA	AA	AA	AA	AA	GG	GG	GG	GG	AA	GG	GA	NN	GG	GA	GG	GG	NN	GG
751	1	TT	TG	TT	GG	GG	TG	TT	TT	TT	TT	TT	TT	TT	TT	TT	TT	TG	TT	TG	TT	TT	TT	TT	TG	GG	TG	TG	GG	GG	TG	GG	GG	GG	GG	TT	TT	TT	TT	GG	TT	TG	NN	TT	TG	TT	TT	TG	TT
752	1	AA	GA	AA	GG	GG	GA	AA	AA	AA	AA	AA	AA	AA	AA	AA	AA	GA	AA	GA	AA	AA	AA	AA	GA	GG	GA	GA	GG	GG	GA	GG	GG	GG	GG	AA	AA	AA	AA	GG	AA	GA	NN	AA	GA	AA	AA	GA	AA
753	1	CC	TC	CC	TT	TT	TC	CC	CC	CC	CC	CC	CC	CC	CC	CC	CC	TC	CC	TC	CC	CC	CC	CC	TC	TT	TC	TC	TT	TT	TC	TT	TT	TT	TT	CC	CC	CC	CC	TT	CC	TC	NN	CC	TC	CC	CC	TC	CC
754	1	GG	GG	GG	TT	TT	TG	GG	GG	GG	GG	GG	GG	GG	GG	GG	GG	GG	GG	TG	GG	GG	GG	GG	TG	TT	TG	TG	TT	TT	TG	TT	TT	TT	TT	GG	GG	GG	GG	TT	GG	TG	TT	GG	TG	GG	GG	GG	GG
755	1	CC	CC	CC	TT	TT	TC	CC	CC	CC	CC	CC	CC	CC	CC	CC	CC	CC	CC	NN	CC	CC	CC	CC	TC	TT	TC	TC	TT	TT	TC	TT	TT	TT	TT	CC	CC	CC	CC	TT	CC	NN	TC	CC	TC	CC	CC	CC	CC
756	1	CC	CC	CC	CC	TT	TC	CC	CC	CC	CC	CC	CC	CC	CC	CC	CC	TC	CC	CC	CC	CC	CC	CC	TC	CC	CC	CC	CC	CC	CC	CC	CC	CC	CC	CC	CC	CC	CC	CC	CC	CC	NN	CC	CC	CC	CC	CC	CC
757	1	TT	TT	TT	TT	CC	CC	TT	TT	TT	TT	TT	TT	TT	TT	TT	TT	TT	TT	TT	TT	TT	TT	TT	NN	TT	TT	TT	TT	TT	TT	TT	TT	TT	TT	TT	TT	TT	TT	TT	TT	TT	CC	TT	TT	TT	TT	TT	TT
758	1	NN	AA	AA	GG	AA	AA	AA	AA	AA	AA	NN	NN	AA	NN	NN	NN	GA	NN	NN	NN	NN	NN	NN	AA	NN	AA	AA	NN	NN	AA	NN	NN	NN	NN	NN	NN	NN	NN	NN	AA	NN	AA	AA	GA	AA	AA	AA	AA
759	1	AA	GG	GA	AA	GG	GG	GG	GG	GG	GA	AA	AA	GA	AA	AA	AA	NN	AA	AA	AA	AA	AA	GA	GA	AA	GA	GA	AA	AA	GA	AA	AA	AA	AA	AA	AA	AA	AA	AA	GG	GA	GG	GG	GA	GG	GG	GG	GG
760	1	AA	GG	GA	GG	AA	GA	NN	GG	GG	GA	AA	AA	GA	AA	AA	AA	AA	AA	GA	AA	AA	AA	GA	AA	GG	GA	GG	GG	GG	GG	GG	GG	GG	GG	AA	AA	AA	AA	GG	GG	GG	AA	GG	GG	GG	GG	GG	GG
761	1	TT	GG	TG	GG	TT	TG	NN	GG	GG	TG	TT	TT	TG	TT	TT	TT	TT	TT	TG	TT	TT	TT	TG	TT	GG	TG	GG	GG	GG	GG	GG	GG	GG	GG	TT	TT	TT	TT	GG	GG	GG	TT	GG	GG	GG	GG	GG	GG
762	1	CC	AA	CA	AA	CC	CA	CA	CA	AA	CA	CC	CC	CA	CC	CC	CC	CC	CC	CA	CC	CC	CC	CA	CC	AA	CA	AA	AA	AA	AA	AA	AA	AA	AA	CC	CC	CC	CC	AA	AA	AA	CC	AA	AA	AA	AA	AA	AA
763	1	AA	GG	GA	GG	AA	GA	NN	GG	GG	GA	AA	AA	GA	AA	AA	AA	AA	AA	GA	AA	AA	AA	GA	AA	GG	GA	GG	GG	GG	GG	GG	GG	GG	GG	AA	AA	AA	AA	GG	GG	GG	AA	GG	GG	GG	GG	GG	GG
764	1	AA	GG	GA	GG	AA	GA	GG	GG	GG	GA	AA	AA	GA	AA	AA	AA	AA	AA	GA	AA	AA	AA	GA	AA	GG	GA	GG	GG	GG	GG	GG	GG	GG	GG	AA	AA	AA	AA	GG	GG	GG	AA	GG	GG	GG	GG	GG	GG
765	1	GG	AA	GA	AA	GG	GA	NN	AA	AA	GA	GG	GG	GA	GG	GG	GG	GG	GG	GA	GG	GG	GG	GA	GG	AA	GA	AA	AA	AA	AA	AA	AA	AA	AA	GG	GG	GG	GG	AA	AA	AA	GG	AA	AA	AA	AA	AA	AA
766	1	AA	GG	NN	GG	AA	AA	NN	NN	GG	GA	AA	AA	AA	AA	AA	AA	AA	AA	AA	AA	AA	AA	AA	AA	GG	GA	GG	GG	GG	GG	GG	GG	GG	GG	AA	AA	AA	AA	GG	GG	GG	AA	GG	GG	GG	GG	GG	GG
767	1	AA	CC	CA	CC	AA	CA	NN	CC	CC	CA	AA	AA	CA	AA	AA	AA	AA	AA	CA	AA	AA	AA	CA	AA	CC	CA	CC	CC	CC	CC	CC	CC	CC	CC	AA	AA	AA	AA	CC	CC	CC	AA	CC	CC	CC	CC	CC	CC
768	1	CC	AA	CA	AA	CC	CA	NN	NN	AA	CA	CC	CC	CA	CC	CC	CC	CC	CC	CA	CC	CC	CC	CA	CC	AA	CA	AA	AA	AA	AA	AA	AA	AA	AA	CC	CC	CC	CC	AA	AA	AA	CC	AA	AA	AA	AA	AA	AA
769	1	AA	GG	GA	GG	AA	GA	GA	GA	GG	GA	AA	AA	GA	AA	AA	AA	AA	AA	GA	AA	AA	AA	GA	AA	GG	GA	GG	GG	GG	GG	GG	GG	GG	GG	AA	AA	AA	AA	GG	GG	GG	AA	GG	GG	GG	GG	GG	GG
770	1	AA	CC	CA	CC	AA	CA	NN	NN	CC	CA	AA	AA	CA	AA	AA	AA	AA	AA	CA	AA	AA	AA	CA	AA	CC	CA	CC	CC	CC	CC	CC	CC	CC	CC	AA	AA	AA	AA	CC	CC	CC	AA	CC	CC	CC	CC	CC	CC
771	1	TT	CC	TC	CC	TT	TC	TC	CC	CC	TC	TT	TT	TC	TT	TT	TT	TT	TT	TC	TT	TT	TT	TC	TT	CC	TC	CC	CC	CC	CC	CC	CC	CC	CC	TT	TT	TT	TT	CC	CC	CC	TT	CC	CC	CC	CC	CC	CC
772	1	CC	TT	TC	TT	CC	TC	TC	NN	TT	TC	CC	CC	TC	CC	CC	CC	CC	CC	TC	CC	CC	CC	TC	CC	TT	TC	TT	TT	TT	TT	TT	TT	TT	TT	CC	CC	CC	CC	TT	TT	TT	CC	TT	TT	TT	TT	TT	TT
773	1	TT	GG	TG	GG	TT	TG	TG	NN	GG	TG	TT	TT	TG	TT	TT	TT	TT	TT	TG	TT	TT	TT	TG	TT	GG	TG	GG	GG	GG	GG	GG	GG	GG	GG	TT	TT	TT	TT	GG	GG	GG	TT	GG	GG	GG	GG	GG	GG
774	1	AA	CC	CA	CC	AA	CA	CC	CC	CC	CA	AA	AA	CA	AA	AA	AA	AA	AA	CA	AA	AA	AA	CA	AA	CC	CA	CC	CC	CC	CC	CC	CC	CC	CC	AA	AA	AA	AA	CC	CC	CC	AA	CC	CC	CC	CC	CC	CC
775	1	NN	GG	GG	GG	AA	GA	GG	GG	GG	GG	NN	NN	GG	NN	NN	NN	NN	AA	GA	AA	NN	NN	GA	AA	GG	GG	GG	GG	GG	GG	GG	GG	GG	GG	AA	AA	AA	AA	GG	GG	GG	AA	GG	GG	GG	GG	GG	GG
776	1	NN	GG	GG	GG	AA	GA	GG	GG	GG	GG	NN	NN	GG	NN	AA	NN	AA	AA	GA	AA	NN	NN	GA	AA	GG	GG	GG	GG	GG	GG	GG	GG	GG	GG	AA	AA	AA	AA	GG	GG	GG	AA	GG	GG	GG	GG	GG	GG
777	1	CC	CC	CC	CC	TT	TC	CC	CC	CC	CC	CC	CC	CC	CC	NN	CC	CC	TC	TC	TT	CC	CC	TC	TC	CC	CC	CC	CC	CC	CC	CC	CC	CC	CC	TT	TT	TT	TT	CC	CC	CC	NN	CC	CC	CC	CC	CC	CC
778	1	TT	CC	TC	CC	CC	CC	NN	CC	CC	TC	TT	TT	TC	TT	TC	TT	TC	TC	CC	CC	TT	TT	TC	TC	CC	TC	CC	CC	CC	CC	CC	CC	CC	CC	CC	CC	CC	CC	CC	CC	CC	CC	CC	CC	CC	CC	CC	CC
779	1	AA	AA	AA	AA	CC	CA	AA	AA	AA	AA	AA	AA	AA	AA	AA	AA	AA	AA	AA	AA	AA	AA	AA	CA	AA	AA	AA	AA	AA	AA	AA	AA	AA	AA	AA	AA	AA	AA	AA	AA	AA	CC	AA	AA	AA	AA	AA	AA
780	1	TT	CC	TC	CC	TT	TC	CC	CC	CC	TC	TT	TT	TC	TT	TC	TT	TT	TC	CC	CC	TT	TT	TC	TT	CC	TC	CC	CC	CC	CC	CC	CC	CC	CC	CC	CC	CC	CC	CC	CC	CC	TT	CC	CC	CC	CC	CC	CC
781	1	CC	TT	TC	TT	CC	TC	NN	TT	TT	TC	CC	CC	TC	CC	TC	CC	CC	TC	TT	TT	CC	CC	TC	CC	TT	TC	TT	TT	TT	TT	TT	TT	TT	TT	TT	TT	TT	TT	TT	TT	TT	CC	TT	TT	TT	TT	TT	TT
782	1	AA	AA	AA	AA	GG	GA	AA	AA	AA	AA	AA	AA	AA	AA	AA	AA	NN	AA	AA	AA	AA	AA	AA	GA	AA	AA	AA	AA	AA	AA	AA	AA	AA	AA	AA	AA	AA	AA	AA	AA	AA	NN	AA	AA	AA	AA	AA	AA
783	1	CC	CC	CC	CC	TT	TC	CC	CC	CC	CC	CC	CC	CC	CC	CC	CC	CC	TC	TC	TT	CC	CC	NN	TC	CC	CC	CC	CC	CC	CC	CC	CC	CC	CC	TT	TT	TT	TT	CC	CC	CC	NN	CC	CC	CC	CC	CC	CC
784	1	GG	GG	GG	GG	AA	GA	GG	GG	GG	GG	GG	GG	GG	GG	GG	GG	NN	GG	GG	GG	GG	GG	GG	GA	GG	GG	GG	GG	GG	GG	GG	GG	GG	GG	NN	NN	GG	GG	GG	GG	GG	NN	GG	GG	GG	GG	GG	GG
785	1	AA	AA	AA	NN	CC	CA	AA	AA	AA	AA	AA	AA	AA	AA	AA	AA	CA	NN	NN	NN	AA	AA	AA	CA	AA	AA	AA	AA	AA	AA	AA	AA	AA	AA	NN	NN	NN	NN	AA	AA	AA	CC	AA	AA	AA	AA	AA	AA
786	1	CC	TT	TC	TT	CC	TC	TC	TC	TT	TC	CC	CC	NN	CC	CC	CC	CC	CC	NN	CC	CC	CC	TC	CC	TT	TC	TT	TT	TT	TT	TT	TT	TT	TT	CC	CC	CC	CC	TT	TT	TT	CC	TT	TT	TT	TT	TT	TT
787	1	NN	GG	GG	GG	TT	TG	GG	GG	GG	GG	NN	NN	GG	NN	NN	NN	NN	NN	NN	NN	NN	NN	GG	TT	NN	GG	GG	NN	NN	GG	NN	NN	NN	NN	NN	NN	NN	NN	NN	GG	GG	TT	GG	GG	GG	GG	GG	GG
788	1	NN	CC	CC	CC	AA	CA	CC	CC	CC	CC	NN	NN	CC	NN	NN	NN	AA	NN	NN	NN	NN	NN	CC	AA	NN	CC	CC	NN	NN	CC	NN	NN	NN	NN	NN	NN	NN	NN	NN	CC	CC	AA	CC	CC	CC	CC	CC	CC
789	1	NN	TT	TT	TT	GG	GG	TT	TT	TT	TT	NN	NN	TT	NN	NN	NN	GG	NN	NN	NN	NN	NN	TT	GG	NN	TT	TT	NN	NN	TT	NN	NN	NN	NN	NN	NN	NN	NN	NN	TT	TT	GG	TT	TT	TT	TT	TT	TT
790	1	CC	CC	CC	CC	TT	TC	CC	CC	CC	CC	CC	CC	CC	CC	CC	CC	CC	CC	CC	CC	CC	CC	CC	TC	CC	CC	CC	CC	CC	CC	CC	CC	CC	CC	CC	CC	CC	CC	CC	CC	CC	TC	CC	CC	CC	CC	CC	CC
791	1	AA	CC	CA	CC	AA	CA	CC	CC	CC	CA	AA	AA	CA	AA	AA	AA	AA	AA	AA	AA	AA	AA	CA	AA	AA	CA	CA	AA	AA	CA	AA	AA	AA	AA	AA	AA	AA	AA	AA	CC	CC	AA	CC	CC	CC	CC	CC	CC
792	1	AA	AA	AA	AA	CC	CA	AA	AA	AA	AA	AA	AA	AA	AA	AA	AA	CA	AA	AA	AA	AA	AA	AA	CA	AA	AA	AA	AA	AA	AA	AA	AA	AA	AA	AA	AA	AA	AA	AA	AA	AA	CC	AA	AA	AA	AA	AA	AA
793	1	GG	TT	TG	TT	NN	TT	NN	NN	TT	TG	GG	GG	TG	GG	GG	GG	GG	GG	GG	GG	GG	GG	TG	GG	GG	TG	TG	GG	GG	TG	GG	GG	GG	GG	GG	GG	GG	GG	GG	TT	TT	NN	TT	TT	TT	TT	NN	TT
794	1	TT	TT	TT	TT	GG	TG	TT	NN	TT	TT	TT	TT	TT	TT	TG	TT	TG	TG	TG	GG	TT	TT	TG	TG	TT	TT	TT	TT	TT	TT	TT	TT	TT	TT	GG	GG	GG	GG	TT	TT	TT	NN	TT	TT	TT	TT	TT	TT
795	1	TT	TC	TT	CC	CC	TC	TT	TT	TT	TT	TT	TT	TT	TT	TT	TT	TC	TT	TT	TT	TT	TT	TT	TC	TT	TT	TT	TT	TT	TT	TT	TT	TT	TT	TT	TT	TT	TT	TT	TT	TC	NN	TT	TC	TT	TT	TT	TT
796	1	NN	AA	AA	AA	AA	AA	AA	AA	AA	AA	NN	NN	AA	NN	NN	NN	NN	CC	NN	CC	NN	NN	CA	AA	AA	AA	AA	AA	AA	AA	AA	AA	AA	AA	CC	CC	CC	CC	AA	AA	AA	AA	AA	AA	AA	AA	AA	AA
797	1	AA	CC	CA	CC	AA	CA	CC	CC	CC	CA	AA	AA	CA	AA	CA	AA	AA	CA	CC	CC	AA	AA	CA	AA	CC	CA	CC	CC	CC	CC	CC	CC	CC	CC	CC	CC	CC	CC	CC	CC	CC	AA	CC	CC	CC	CC	CC	CC
798	1	GG	AA	GA	AA	GG	GA	NN	NN	AA	GA	GG	GG	GA	GG	GG	GG	GG	GG	GG	GG	GG	GG	GA	GG	GG	GA	GA	GG	GG	GA	GG	GG	GG	GG	GG	GG	GG	GG	AA	AA	AA	GG	AA	AA	AA	AA	NN	AA
799	1	GG	AA	GA	AA	GG	GA	NN	AA	AA	GA	GG	GG	GA	NN	GG	GG	GG	GG	GG	GG	NN	NN	GA	GG	GG	GA	GA	GG	GG	GA	GG	GG	GG	GG	GG	GG	GG	GG	AA	AA	AA	GG	AA	AA	AA	AA	AA	AA
800	1	GG	AA	GA	AA	GG	GA	GA	AA	AA	GA	GG	GG	NN	GG	GG	GG	GG	GG	NN	NN	GG	GG	GA	GG	NN	GA	AA	NN	NN	AA	NN	NN	NN	NN	NN	NN	NN	NN	AA	AA	AA	GG	AA	AA	AA	AA	AA	AA
801	1	CC	AA	CA	CC	CC	CA	AA	AA	AA	CA	CC	CC	CA	CC	CA	CC	CC	CA	AA	AA	CC	CC	CA	CC	AA	CA	AA	AA	AA	AA	AA	AA	AA	AA	AA	AA	AA	AA	CC	AA	CA	CC	AA	CA	AA	AA	AA	AA
802	1	AA	AA	AA	AA	GG	GG	AA	AA	AA	AA	AA	AA	AA	AA	AA	AA	NN	AA	AA	AA	AA	AA	AA	GA	AA	AA	AA	AA	AA	AA	AA	AA	AA	AA	AA	AA	AA	AA	GG	AA	AA	NN	AA	AA	AA	AA	AA	AA
803	1	TT	CC	TC	CC	TT	TC	NN	CC	CC	TC	TT	TT	NN	TT	NN	TT	TT	TC	CC	CC	TT	TT	TC	TT	CC	TC	CC	CC	CC	CC	CC	CC	CC	CC	CC	CC	CC	CC	TT	CC	CC	TT	CC	CC	CC	CC	CC	CC
804	1	CC	TT	TC	TT	CC	TC	TC	TT	TT	TC	CC	CC	TC	CC	TC	CC	CC	TC	TT	TT	CC	CC	TC	CC	TT	TC	TT	TT	TT	TT	TT	TT	TT	TT	TT	TT	TT	TT	CC	TT	TT	CC	TT	TT	TT	TT	TT	TT
805	1	AA	GG	GA	GG	AA	GA	NN	GG	GG	GA	AA	AA	GA	AA	GA	AA	AA	GA	GG	GG	AA	AA	GA	AA	GG	GA	GG	GG	GG	GG	GG	GG	GG	GG	GG	GG	GG	GG	AA	GG	GG	AA	GG	GG	GG	GG	GG	GG
806	1	AA	GG	GA	GG	AA	GA	NN	GG	GG	GA	AA	AA	GA	AA	GA	AA	AA	GA	GG	GG	AA	AA	GA	AA	GG	GA	GG	GG	GG	GG	GG	GG	GG	GG	GG	GG	GG	GG	AA	GG	GG	AA	GG	GG	GG	GG	GG	GG
807	1	GG	GG	GG	GG	TT	TT	GG	GG	GG	GG	GG	GG	GG	GG	GG	GG	GG	GG	GG	GG	GG	GG	GG	NN	GG	GG	GG	GG	GG	GG	GG	GG	GG	GG	GG	GG	GG	GG	TT	GG	GG	TT	GG	GG	GG	GG	GG	GG
808	1	TT	TT	TT	TT	CC	NN	TT	TT	TT	TT	TT	TT	TT	TT	TT	TT	TT	TT	TT	TT	TT	TT	TT	TC	TT	TT	TT	TT	TT	TT	TT	TT	TT	TT	TT	TT	TT	TT	CC	TT	TT	CC	TT	TT	TT	TT	TT	TT
809	1	GG	GG	GG	GG	GG	GG	GG	GG	GG	GG	GG	GG	GG	GG	GG	GG	GG	GG	GG	GG	GG	GG	GG	GG	GG	GG	GG	GG	GG	GG	GG	GG	GG	GG	GG	GG	GG	GG	GG	GG	GG	GG	GG	GG	GG	GG	GG	GG
810	1	CC	CC	CC	CC	TT	NN	CC	CC	CC	CC	CC	CC	CC	CC	CC	CC	CC	CC	CC	CC	CC	CC	CC	TC	CC	CC	CC	CC	CC	CC	CC	CC	CC	CC	CC	CC	CC	CC	CC	CC	CC	NN	CC	CC	CC	CC	CC	CC
811	1	GG	GG	GG	NN	GG	GG	GG	GG	GG	GG	GG	GG	GG	GG	GG	GG	GG	GG	GG	GG	GG	GG	GG	GG	GG	GG	GG	GG	GG	GG	GG	GG	GG	GG	GG	GG	GG	GG	GG	GG	GG	NN	GG	GG	GG	GG	GG	GG
812	1	GG	GA	GG	AA	GG	GG	GG	GG	GG	GG	GG	GG	GG	GG	GG	GG	GG	GG	GG	GG	GG	GG	GG	GG	GG	GG	GG	GG	GG	GG	GG	GG	GG	GG	GG	GG	GG	GG	GG	GG	GA	NN	GG	AA	GG	GG	GG	GG
813	1	TT	TT	TT	TT	CC	TC	TT	TT	NN	NN	TT	TT	TT	TT	NN	TT	TT	TT	TT	TT	TT	TT	TT	TC	TT	TT	TT	TT	TT	TT	TT	TT	TT	TT	TT	TT	TT	TT	CC	TT	TT	CC	TT	TT	TT	NN	TT	TT
814	1	GG	GG	GG	GG	AA	GA	GG	GG	GG	GG	GG	GG	GG	GG	GG	GG	GG	GG	GG	GG	GG	GG	GG	GA	GG	GG	GG	GG	GG	GG	GG	GG	GG	GG	GG	GG	GG	GG	AA	GG	GG	AA	GG	GG	GG	GG	GG	GG
815	1	AA	AA	AA	AA	CC	NN	AA	AA	AA	AA	AA	AA	AA	AA	AA	AA	NN	AA	AA	AA	AA	AA	AA	CA	AA	AA	AA	AA	AA	AA	AA	AA	AA	AA	AA	AA	AA	AA	CC	AA	AA	CC	AA	AA	AA	AA	AA	AA
816	1	TT	TT	TT	TT	CC	TC	TT	TT	TT	TT	TT	TT	TT	TT	TT	TT	NN	TT	TT	TT	TT	TT	TT	TC	TT	TT	TT	TT	NN	TT	TT	TT	TT	TT	TT	NN	TT	TT	CC	TT	TT	CC	TT	NN	TT	TT	TT	TT
817	1	AA	AA	AA	AA	CC	CA	AA	AA	AA	AA	AA	AA	AA	AA	AA	AA	NN	AA	AA	AA	AA	AA	AA	CA	AA	AA	AA	AA	AA	AA	AA	AA	AA	AA	AA	AA	AA	AA	CC	AA	AA	CC	AA	NN	AA	AA	AA	AA
818	1	AA	AA	AA	AA	GG	GA	AA	AA	AA	AA	AA	AA	AA	AA	AA	AA	NN	AA	AA	AA	AA	AA	AA	GA	AA	AA	AA	AA	AA	AA	AA	AA	AA	AA	AA	AA	AA	AA	GG	AA	AA	GG	AA	AA	AA	AA	AA	AA
819	1	AA	AA	AA	AA	GG	GA	AA	AA	AA	AA	AA	AA	AA	AA	AA	AA	NN	AA	AA	AA	AA	AA	AA	GA	AA	AA	AA	AA	AA	AA	AA	AA	AA	AA	AA	AA	AA	AA	GG	AA	AA	GG	AA	AA	AA	AA	AA	AA
820	1	AA	AA	AA	NN	GG	GA	AA	AA	NN	NN	NN	AA	AA	AA	AA	AA	GA	AA	AA	AA	AA	AA	AA	GA	AA	AA	AA	AA	AA	AA	AA	AA	AA	AA	GA	AA	NN	AA	GG	AA	AA	GG	GA	AA	AA	AA	NN	AA
821	1	GG	GG	GG	GG	AA	GA	GG	GG	GG	GG	GG	GG	GG	GG	GG	GG	GG	GG	GG	GG	GG	GG	GG	GA	GG	GG	GG	GG	GG	GG	GG	GG	GG	GG	GG	GG	GG	GG	AA	GG	GG	AA	GG	GG	GG	GG	GG	GG
822	1	AA	AA	AA	AA	GG	GA	AA	AA	AA	AA	AA	AA	AA	AA	AA	AA	AA	AA	AA	AA	AA	AA	AA	GA	AA	AA	AA	AA	AA	AA	AA	AA	AA	AA	AA	AA	AA	AA	GG	AA	AA	GG	AA	AA	AA	AA	AA	AA
823	1	GG	GG	GG	GG	TT	TG	GG	GG	GG	GG	GG	GG	GG	GG	GG	GG	GG	GG	GG	GG	GG	GG	GG	TG	GG	GG	GG	GG	GG	GG	GG	GG	GG	GG	GG	GG	GG	GG	TT	GG	GG	TT	GG	GG	GG	GG	GG	GG
824	1	AA	AA	AA	AA	GG	GA	AA	AA	AA	AA	AA	AA	AA	AA	AA	AA	NN	AA	AA	AA	AA	AA	AA	GA	AA	AA	AA	AA	AA	AA	AA	AA	AA	AA	AA	AA	AA	AA	GG	AA	AA	GG	AA	AA	AA	AA	AA	AA
825	1	CC	CC	CC	CC	TT	TC	CC	CC	CC	CC	CC	CC	CC	CC	CC	CC	NN	CC	CC	CC	CC	CC	CC	TC	CC	CC	CC	CC	CC	CC	CC	CC	CC	CC	CC	CC	CC	CC	TT	CC	CC	TT	CC	CC	CC	CC	CC	CC
826	1	GG	GG	GG	GG	TT	TG	GG	GG	GG	GG	GG	GG	GG	GG	GG	GG	GG	GG	GG	GG	GG	GG	GG	TG	GG	GG	GG	GG	GG	GG	GG	GG	GG	GG	GG	GG	GG	GG	TT	GG	GG	TT	GG	GG	GG	GG	GG	GG
827	1	CC	CC	CC	CC	TT	TC	CC	CC	CC	CC	CC	CC	CC	CC	CC	CC	CC	CC	CC	CC	CC	CC	CC	TC	CC	CC	CC	CC	CC	CC	CC	CC	CC	CC	CC	CC	CC	CC	TT	CC	CC	TT	CC	CC	CC	CC	CC	CC
828	1	CC	NN	CC	AA	AA	CA	CC	CC	CC	CC	CC	CC	CC	CC	CC	CC	NN	CC	CC	CC	CC	CC	CC	CA	CC	CC	CC	CC	CC	CC	CC	CC	CC	CC	CC	CC	CC	CC	AA	CC	CA	AA	CC	CA	CC	CC	CC	CC
829	1	CC	TC	CC	TT	TT	TC	CC	CC	CC	CC	CC	CC	CC	CC	CC	CC	CC	CC	CC	CC	CC	CC	CC	TC	CC	CC	CC	CC	CC	CC	CC	CC	CC	CC	CC	CC	CC	CC	TT	CC	TC	TT	CC	TC	CC	CC	CC	CC
830	1	CC	NN	CC	TT	TT	TC	CC	CC	CC	CC	CC	CC	CC	CC	CC	CC	NN	CC	CC	CC	CC	CC	CC	TC	CC	CC	CC	CC	CC	CC	CC	CC	CC	CC	CC	CC	CC	CC	TT	CC	TC	TT	CC	TC	CC	CC	CC	CC
831	1	TT	TC	TT	CC	CC	TC	TT	TT	TT	TT	TT	TT	TT	TT	TT	TT	NN	TT	TT	TT	TT	TT	TT	TC	TT	TT	TT	TT	TT	TT	TT	TT	TT	TT	TT	TT	TT	TT	CC	TT	TC	CC	TT	TC	TT	TT	TT	TT
832	1	GG	GG	GG	TT	TT	TG	GG	GG	GG	GG	GG	GG	GG	GG	GG	GG	GG	GG	GG	GG	GG	GG	GG	TG	GG	GG	GG	GG	GG	GG	GG	GG	GG	GG	GG	GG	GG	GG	TT	GG	TG	TT	GG	TG	GG	GG	GG	GG
833	1	GG	TG	GG	TT	TT	TG	GG	GG	GG	GG	GG	GG	GG	GG	GG	GG	TG	GG	GG	GG	GG	GG	GG	TG	GG	GG	GG	GG	GG	GG	GG	GG	GG	GG	GG	GG	GG	GG	TT	GG	TG	TT	GG	TG	GG	GG	GG	GG
834	1	GG	GG	GG	GG	AA	GA	GG	GG	GG	GG	GG	GG	GG	GG	GG	GG	GG	GG	GG	GG	GG	GG	GG	GA	GG	GG	GG	GG	GG	GG	GG	GG	GG	GG	GG	GG	GG	GG	AA	GG	GG	AA	GG	GG	GG	GG	GG	GG
835	1	GG	GG	GG	GG	GG	GG	GG	GG	GG	GG	GG	GG	GG	GG	GG	GG	GG	GG	GG	GG	GG	GG	GG	GG	GG	GG	GG	GG	GG	GG	GG	GG	GG	GG	GG	GG	GG	GG	GG	GG	GG	GG	GG	GG	GG	GG	GG	GG
836	1	GG	GG	GG	GG	AA	GA	GG	GG	GG	GG	GG	GG	GG	GG	GG	GG	GG	GG	GG	GG	GG	GG	GG	GA	GG	GG	GG	GG	GG	GG	GG	GG	GG	GG	GG	GG	GG	GG	AA	GG	GG	NN	GG	GG	GG	GG	GG	GG
837	1	AA	AA	AA	AA	CC	NN	AA	AA	AA	AA	AA	AA	AA	AA	AA	AA	AA	AA	AA	AA	AA	AA	AA	CA	AA	AA	AA	AA	AA	AA	AA	AA	AA	AA	AA	AA	AA	AA	CC	AA	AA	CC	AA	AA	AA	AA	AA	AA
838	1	GG	GG	GG	GG	AA	GA	GG	GG	GG	GG	GG	GG	GG	GG	GG	GG	NN	GG	GG	GG	GG	GG	GG	GA	GG	GG	GG	GG	GG	GG	GG	GG	GG	GG	GG	GG	GG	GG	AA	GG	GG	NN	GG	GG	GG	GG	GG	GG
839	1	GG	GG	GG	GG	TT	NN	GG	GG	GG	GG	GG	GG	GG	GG	GG	GG	GG	GG	GG	GG	GG	GG	GG	TG	GG	GG	GG	GG	GG	GG	GG	GG	GG	GG	GG	GG	GG	GG	TT	GG	GG	TT	GG	GG	GG	GG	GG	GG
840	1	GG	GG	GG	AA	AA	GA	GG	GG	GG	GG	GG	GG	GG	GG	GG	GG	GG	GG	GG	GG	GG	GG	GG	GA	GG	GG	GG	GG	GG	GG	GG	GG	GG	GG	GG	GG	GG	GG	AA	GG	GA	NN	GG	GA	GG	GG	GG	GG
841	1	GG	GG	GG	GG	TT	TG	GG	GG	GG	GG	GG	GG	GG	GG	GG	GG	GG	GG	GG	GG	GG	GG	GG	TG	GG	GG	GG	GG	GG	GG	GG	GG	GG	GG	GG	GG	GG	GG	TT	GG	GG	NN	GG	GG	GG	GG	GG	GG
842	1	TT	TT	TT	TT	TT	TT	TT	TT	TT	TT	TT	TT	TT	TT	TT	TT	NN	TT	TT	TT	TT	TT	TT	TG	TT	TT	TT	TT	TT	TT	TT	TT	TT	TT	TT	TT	TT	TT	GG	TT	TT	GG	TT	TT	TT	TT	TT	TT
843	1	CC	CC	CC	CC	CC	CC	CC	CC	CC	CC	CC	CC	CC	CC	CC	CC	NN	CC	CC	CC	CC	CC	CC	TC	CC	CC	CC	CC	CC	CC	CC	CC	CC	CC	CC	CC	CC	CC	TT	CC	CC	NN	CC	CC	CC	CC	CC	CC
844	1	CC	CC	CC	CC	CC	CC	CC	CC	CC	CC	CC	CC	CC	CC	CC	CC	CC	CC	CC	CC	CC	CC	CC	TC	CC	CC	CC	CC	CC	CC	CC	CC	CC	CC	CC	CC	CC	CC	TT	CC	CC	NN	CC	CC	CC	CC	CC	CC
845	1	GG	GG	GG	GG	GG	GG	GG	GG	GG	GG	GG	GG	GG	GG	GG	GG	GG	GG	GG	GG	GG	GG	GG	GA	GG	GG	GG	GG	GG	GG	GG	GG	GG	GG	GG	GG	GG	GG	AA	GG	GG	NN	GG	GG	GG	GG	GG	GG
846	1	GG	GG	GG	GG	GG	GG	GG	GG	GG	GG	GG	GG	GG	GG	GG	GG	NN	GG	GG	GG	GG	GG	GG	GA	GG	GG	GG	GG	GG	GG	GG	GG	GG	GG	GG	GG	GG	GG	AA	GG	GG	GA	GG	GG	GG	GG	GG	GG
847	1	CC	CC	CC	CC	CC	CC	CC	CC	CC	CC	CC	CC	CC	CC	CC	CC	CC	CC	CC	CC	CC	CC	CC	CC	CC	CC	CC	CC	CC	CC	CC	CC	CC	CC	CC	CC	CC	CC	CC	CC	CC	CC	CC	CC	CC	CC	CC	CC
848	1	TT	AA	TA	AA	AA	AA	TA	AA	AA	TA	TT	TT	TA	TT	TA	TT	TA	TA	AA	AA	TA	TT	TA	TA	AA	TA	AA	AA	AA	AA	AA	AA	AA	AA	AA	AA	AA	AA	TT	AA	AA	AA	AA	AA	AA	AA	AA	AA
849	1	GG	GG	GG	GG	GG	GG	GG	GG	GG	GG	GG	GG	GG	GG	GG	GG	GG	GG	GG	GG	GG	GG	GG	GA	GG	GG	GG	GG	GG	GG	GG	GG	GG	GG	GG	GG	GG	GG	AA	GG	GG	AA	GG	GG	GG	GG	GG	GG
850	1	AA	AA	AA	AA	AA	AA	AA	AA	AA	AA	AA	AA	AA	AA	AA	AA	GA	AA	AA	AA	AA	AA	AA	GA	AA	AA	AA	AA	AA	AA	AA	AA	AA	AA	AA	AA	AA	AA	GG	AA	AA	GG	AA	AA	AA	AA	AA	AA
851	1	TT	TT	TT	TT	TT	TT	TT	TT	TT	TT	TT	TT	TT	TT	TT	TT	TC	TT	TT	TT	TT	TT	TT	TC	TT	TT	TT	TT	TT	TT	TT	TT	TT	TT	TT	TT	TT	TT	CC	TT	TT	TC	TT	TT	TT	TT	TT	TT
852	1	CC	CC	CC	CC	CC	CC	CC	CC	CC	CC	CC	CC	CC	CC	CC	CC	TC	CC	CC	CC	CC	CC	CC	TC	CC	CC	CC	CC	CC	CC	CC	CC	CC	CC	CC	CC	CC	CC	TT	CC	CC	TT	CC	CC	CC	CC	CC	CC
853	1	AA	GA	AA	GG	AA	NN	AA	AA	AA	AA	AA	AA	AA	AA	AA	AA	GA	AA	AA	AA	AA	AA	AA	GA	AA	AA	AA	AA	AA	AA	AA	AA	AA	AA	AA	AA	AA	AA	GG	AA	GA	NN	AA	GA	AA	AA	AA	AA
854	1	TT	TC	TT	CC	TT	TT	TT	TT	TT	TT	TT	TT	TT	TT	TT	TT	TC	TT	TT	TT	TT	TT	TT	TC	TT	TT	TT	TT	TT	TT	TT	TT	TT	TT	TT	TT	TT	TT	CC	TT	TC	CC	TT	TC	TT	TT	TT	TT
855	1	AA	GG	GA	AA	GG	GG	GG	GG	GG	GA	AA	AA	GA	AA	GA	AA	GA	GA	NN	GG	GG	AA	GA	GA	NN	GA	GG	GG	GG	GG	GG	GG	GG	GG	GG	GG	GG	GG	GG	GG	GA	GG	GG	GA	GG	GG	GG	GG
856	1	TT	NN	TC	TT	CC	CC	CC	CC	CC	TC	TT	TT	TC	TT	TC	TT	TT	TC	CC	CC	TC	TT	TC	TC	CC	TC	CC	CC	CC	CC	CC	CC	CC	CC	CC	CC	CC	CC	CC	CC	TC	NN	CC	TC	CC	CC	CC	CC
857	1	TT	TT	TT	TT	TT	TT	TT	TT	TT	TT	TT	TT	TT	TT	NN	TT	TT	TT	TT	TT	TT	TT	TA	TT	TT	TT	TT	TT	TT	TT	TT	TT	TT	TT	TT	TT	TT	TT	AA	TT	TT	TT	TT	TT	TT	TT	TT	TT
858	1	GG	GG	GG	GG	GG	GG	GG	GG	GG	GG	GG	GG	GG	GG	GG	GG	GG	GG	GG	GG	GG	GG	GG	GA	GG	GG	GG	GG	GG	GG	GG	GG	GG	GG	GG	GG	GG	GG	AA	GG	GG	NN	GG	GG	GG	GG	GG	GG
859	1	GG	AA	GA	AA	AA	AA	NN	AA	AA	GA	GG	GG	GG	GG	GG	GG	GG	GA	AA	AA	GA	GG	GA	GA	AA	GA	AA	AA	AA	AA	AA	AA	AA	AA	AA	AA	AA	AA	AA	AA	AA	NN	AA	AA	AA	AA	AA	AA
860	1	CC	TT	TC	TT	TT	TT	NN	TT	TT	TC	CC	CC	CC	CC	TC	CC	CC	TC	TT	TT	TC	CC	TC	TC	TT	TC	TT	TT	TT	TT	TT	TT	TT	TT	TT	TT	TT	TT	TT	TT	TT	NN	TT	TT	TT	TT	TT	TT
861	1	TT	CC	TC	CC	CC	CC	NN	CC	CC	TC	TT	TT	TC	TT	TC	TT	TT	TC	CC	CC	TC	TT	TC	TT	CC	TC	CC	CC	CC	CC	CC	CC	CC	CC	CC	CC	CC	CC	TT	CC	CC	TT	CC	NN	CC	CC	CC	CC
862	1	AA	GG	GA	GG	GG	GG	GG	GG	GG	GA	AA	AA	AA	AA	AA	AA	AA	GA	GG	GG	GA	AA	GA	GA	GG	GA	GG	GG	GG	GG	GG	GG	GG	GG	GG	GG	GG	GG	GG	GG	GG	GG	GG	GG	GG	GG	GG	GG
863	1	CC	NN	CA	CC	AA	AA	AA	AA	AA	CA	CC	CC	NN	CC	NN	CC	CC	CA	AA	AA	NN	CC	CA	NN	AA	AA	AA	AA	AA	AA	AA	AA	AA	AA	AA	AA	AA	AA	AA	AA	AA	AA	AA	CA	AA	AA	AA	AA
864	1	AA	GG	GA	AA	GG	GG	GG	GG	GG	GA	AA	AA	GA	AA	GA	AA	GA	GA	GG	GG	GA	AA	GA	GA	GG	GA	GG	GG	GG	GG	GG	GG	GG	GG	GG	GG	GG	GG	GG	GG	GA	GG	GG	GA	GG	GG	GG	GG
865	1	CA	CA	CA	CA	CA	CA	CA	CA	CA	CA	CA	CA	CA	CA	CA	CA	CA	CA	CA	CA	CA	CA	CA	CA	CA	CA	CA	CA	CA	CA	CA	CA	CA	CA	CA	CA	CA	CA	AA	CA	CA	NN	CA	CA	CA	CA	CC	CA
866	1	CC	CA	CA	CC	AA	AA	CA	AA	AA	CA	CC	CC	NN	CC	CC	CC	CC	CA	AA	AA	CA	CC	CA	CA	AA	CA	AA	AA	AA	AA	AA	AA	AA	AA	AA	AA	AA	AA	AA	AA	CA	NN	AA	CA	AA	AA	AA	AA
867	1	GG	GG	GG	GG	GG	GG	GG	GG	GG	GG	GG	GG	GG	GG	GG	GG	NN	GG	GG	GG	GG	GG	GG	TG	GG	GG	GG	GG	GG	GG	GG	GG	GG	GG	GG	GG	GG	GG	TT	GG	GG	NN	GG	GG	GG	GG	GG	GG
868	1	TT	GG	TG	TT	GG	GG	GG	GG	GG	TG	TT	TT	TG	TT	TG	TT	NN	TG	GG	GG	TG	TT	TG	TG	GG	TG	GG	GG	GG	GG	GG	GG	GG	GG	GG	GG	GG	GG	GG	GG	TG	GG	GG	TG	GG	GG	GG	GG
869	1	AA	NN	GA	AA	GG	GG	NN	GG	GG	GA	AA	AA	GA	AA	GA	AA	NN	GA	GG	GG	GA	AA	GA	GA	GG	GA	GG	GG	GG	GG	GG	GG	GG	GG	GG	GG	GG	GG	GG	GG	GA	GG	GG	GA	GG	GG	GG	GG
870	1	TT	TT	TT	TT	TT	TT	TT	TT	TT	TT	TT	TT	TT	TT	TT	TT	NN	TT	TT	TT	TT	TT	TT	TG	TT	TT	TT	TT	TT	TT	TT	TT	TT	TT	TT	TT	TT	TT	GG	TT	TT	GG	TT	TT	TT	TT	TT	TT
871	1	AA	NN	AA	CC	AA	AA	AA	AA	AA	AA	AA	AA	AA	AA	AA	AA	CA	AA	AA	AA	AA	AA	AA	CA	AA	AA	AA	AA	AA	AA	AA	AA	AA	AA	AA	AA	AA	AA	CC	AA	NN	CC	AA	AA	AA	AA	AA	AA
872	1	GG	GG	GG	GG	GG	GG	GG	GG	GG	GG	GG	GG	GG	GG	GG	GG	GG	GG	GG	GG	GG	GG	GG	GA	GG	GG	GG	GG	GG	GG	GG	GG	GG	GG	GG	GG	GG	GG	AA	GG	GG	AA	GG	GG	GG	GG	GG	GG
873	1	AA	GA	AA	GG	AA	AA	AA	AA	AA	AA	AA	AA	AA	AA	AA	AA	GA	AA	AA	AA	AA	AA	AA	GA	AA	AA	AA	AA	AA	AA	AA	AA	AA	AA	AA	AA	AA	AA	GG	AA	GA	GG	AA	GA	AA	AA	AA	AA
874	1	AA	AA	AA	NN	AA	AA	AA	AA	AA	AA	AA	AA	AA	AA	AA	AA	GA	AA	AA	AA	AA	AA	AA	GA	AA	AA	AA	AA	AA	AA	AA	AA	AA	AA	AA	AA	AA	AA	GG	AA	AA	GG	AA	AA	AA	AA	AA	AA
875	1	AA	AA	AA	AA	AA	AA	AA	AA	AA	AA	AA	AA	AA	AA	NN	AA	AA	AA	AA	AA	AA	AA	CA	AA	AA	AA	AA	AA	AA	AA	AA	AA	AA	AA	AA	AA	AA	AA	AA	AA	AA	AA	AA	AA	AA	AA	AA	AA
876	1	GG	TT	TG	TT	TT	TT	TG	TT	TT	TG	GG	GG	NN	GG	NN	GG	GG	TG	TT	TT	TG	GG	TG	GG	TT	TG	TT	TT	TT	TT	TT	TT	TT	TT	TT	TT	TT	TT	GG	TT	TT	GG	TT	TT	TT	TT	TT	TT
877	1	TT	GG	TG	GG	GG	GG	GG	GG	GG	TG	TT	TT	NN	TT	TT	TT	TT	TG	GG	GG	TG	TT	TG	TT	GG	TG	GG	GG	GG	GG	GG	GG	GG	GG	GG	GG	GG	GG	TT	GG	GG	TT	GG	GG	GG	GG	GG	GG
878	1	AA	GG	GA	GG	GG	GG	NN	GG	GG	GA	AA	AA	GA	AA	NN	AA	AA	GA	GG	GG	GA	AA	GA	AA	GG	GA	GG	GG	GG	GG	GG	GG	GG	GG	GG	GG	GG	GG	AA	GG	GG	AA	GG	GG	GG	GG	GG	GG
879	1	TT	GG	TG	GG	GG	GG	NN	GG	GG	TG	TT	TT	TT	TT	TT	TT	TT	TG	GG	GG	TG	TT	TG	TT	GG	TG	GG	GG	GG	GG	GG	GG	GG	GG	GG	GG	GG	GG	TT	GG	GG	TT	GG	GG	GG	GG	GG	GG
880	1	GG	GG	GG	GG	GG	GG	GG	GG	GG	GG	GG	CG	GG	GG	GG	GG	GG	GG	GG	GG	GG	GG	CG	GG	GG	GG	GG	GG	GG	GG	GG	GG	GG	GG	GG	GG	GG	GG	GG	GG	GG	GG	GG	GG	GG	GG	GG	GG
881	1	AA	GG	GA	GG	GG	GG	GG	GG	GG	GA	AA	AA	AA	AA	AA	AA	AA	GA	GG	GG	GA	AA	GA	AA	GG	GA	GG	GG	GG	GG	GG	GG	GG	GG	GG	GG	GG	GG	AA	GG	GG	AA	GG	GG	GG	GG	GG	GG
882	1	CC	TT	TC	NN	TT	TT	NN	TT	TT	TC	CC	CC	TC	CC	TC	CC	CC	TC	TT	TT	TC	CC	TC	CC	TT	TC	TT	TT	TT	TT	TT	TT	TT	TT	TT	TT	TT	TT	CC	TT	TT	CC	TT	TT	TT	TT	TT	TT
883	1	CC	CC	CC	CC	CC	CC	CC	CC	CC	CC	CC	CC	CC	CC	CC	CC	CC	CC	CC	CC	CC	CC	CC	CC	CC	CC	CC	CC	CC	CC	CC	CC	CC	CC	CC	CC	CC	CC	CC	CC	CC	CC	CC	CC	CC	CC	CC	CC
884	1	GA	GG	GA	GG	GA	GA	GG	GG	GG	GA	GA	GA	GA	GA	GA	GA	GA	GA	GA	GA	GA	GA	GA	GA	GG	GA	GG	GG	GG	GG	GG	GG	GG	GG	GG	GG	GG	GG	GG	GG	GG	GA	GG	GG	GG	GG	GG	GG
885	1	TT	CC	TC	CC	TT	TT	TC	CC	CC	TC	TT	TT	TT	TT	TT	TT	TT	TC	NN	NN	NN	TT	TC	TT	CC	TC	CC	NN	NN	CC	CC	CC	CC	CC	NN	NN	CC	CC	CC	CC	CC	TT	NN	NN	CC	CC	CC	CC
886	1	GG	NN	TG	NN	GG	TG	TG	NN	NN	TG	GG	GG	NN	GG	GG	GG	GG	TG	TG	NN	NN	GG	TG	GG	NN	TG	NN	TG	TG	NN	NN	TT	NN	NN	TG	NN	NN	NN	GG	NN	TT	GG	NN	NN	NN	NN	NN	NN
887	1	AA	GG	GA	GG	AA	GA	GG	GG	GG	GA	AA	AA	GA	AA	GA	AA	AA	GA	GA	GA	GG	AA	GA	AA	GG	GA	GG	GG	GG	GG	GG	GG	GG	GG	GG	GG	GG	GG	AA	GG	GG	NN	GG	GG	GG	GG	GG	GG
888	1	CC	CC	CC	TT	TT	TT	CC	CC	CC	CC	CC	CC	CC	CC	CC	CC	CC	CC	TT	TT	CC	CC	CC	TC	CC	CC	CC	CC	CC	CC	CC	CC	CC	CC	CC	CC	CC	CC	TT	CC	NN	TT	CC	TC	CC	CC	CC	CC
889	1	GG	AA	GA	AA	AA	AA	AA	AA	AA	GA	GG	GG	GA	GG	GA	GG	GA	GA	AA	AA	AA	GG	NN	GA	AA	NN	AA	AA	AA	AA	AA	AA	AA	AA	AA	AA	AA	AA	AA	AA	AA	AA	AA	AA	AA	AA	AA	AA
890	1	AA	GG	GA	GG	AA	GA	GG	GG	GG	GA	AA	AA	GA	AA	GA	AA	AA	GA	GA	GA	GG	AA	GA	AA	GG	GA	GG	GG	GG	GG	GG	GG	GG	GG	GG	GG	GG	GG	AA	GG	GG	AA	GG	GG	GG	GG	GG	GG
891	1	TT	CC	TC	TT	TT	TC	NN	CC	CC	TC	TT	TT	TC	TT	NN	TT	TT	TC	TC	TC	CC	TT	TC	TT	CC	TC	CC	CC	CC	CC	CC	CC	CC	CC	CC	CC	CC	CC	CC	CC	TC	TT	CC	TC	CC	CC	CC	CC
892	1	TT	TC	TC	TT	TT	TC	NN	CC	CC	TC	TT	TT	TC	TT	TC	TT	TT	TC	TC	TC	CC	TT	TC	TT	CC	TC	CC	CC	CC	CC	CC	CC	CC	CC	CC	CC	CC	CC	TT	CC	TC	TT	CC	TC	CC	CC	CC	CC
893	1	AA	CA	CA	AA	AA	AA	CA	CC	CC	CA	AA	AA	AA	AA	AA	AA	AA	CA	CA	AA	CC	AA	CA	AA	CC	CA	CC	CC	CC	CC	CC	CC	CC	CC	CC	CC	CC	CC	AA	CC	CA	AA	CC	CA	CC	CC	CC	CC
894	1	GG	NN	GA	GG	AA	AA	NN	AA	AA	GA	GG	GG	GA	GG	NN	GG	GG	GA	AA	AA	AA	GG	GA	GA	AA	GA	AA	AA	AA	AA	AA	AA	AA	AA	AA	AA	AA	AA	GG	AA	GA	AA	AA	GA	AA	AA	AA	AA
895	1	GA	GG	GA	AA	GG	GG	GG	GG	GG	GA	AA	AA	GA	AA	GA	AA	GA	GA	GG	GG	GG	AA	GA	GA	GG	GA	GG	GG	GG	GG	GG	GG	GG	GG	GG	GG	GG	GG	AA	GG	GA	GG	GG	GA	GG	GG	GG	GG
896	1	AA	NN	GA	AA	GG	GG	NN	GG	GG	GA	AA	AA	GA	AA	GA	AA	NN	GA	GG	GG	GG	AA	GA	GA	GG	GA	GG	GG	GG	GG	GG	GG	GG	GG	GG	GG	GG	GG	AA	GG	GA	GG	GG	GA	GG	GG	GG	GG
897	1	AA	GG	GA	AA	GG	GG	GG	GG	GG	GA	AA	AA	GA	AA	GA	AA	GA	GA	GG	GG	GG	AA	GA	GA	GG	GA	GG	GG	GG	GG	GG	GG	GG	GG	GG	GG	GG	GG	AA	GG	NN	GG	GG	GA	GG	GG	GG	GG
898	1	GG	GA	GA	GG	AA	AA	GA	AA	AA	GA	GG	GG	GG	GG	GG	GG	GG	GA	AA	AA	AA	GG	GA	GA	AA	GA	AA	AA	AA	AA	AA	AA	AA	AA	AA	AA	AA	AA	GG	AA	GA	AA	AA	GA	AA	AA	AA	AA
899	1	TT	CC	TC	TT	CC	CC	CC	CC	CC	TC	TT	TT	TC	TT	TC	TT	TC	TC	CC	CC	CC	TT	TC	TC	CC	TC	CC	CC	CC	CC	CC	CC	CC	CC	CC	CC	CC	CC	TT	CC	NN	CC	CC	TC	CC	CC	CC	CC
900	1	GG	TG	TG	GG	TT	TT	TG	TT	TT	TG	GG	GG	TG	GG	TG	GG	NN	TG	TT	TT	TT	GG	TG	TG	TT	TG	TT	TT	TT	TT	TT	TT	TT	TT	TT	TT	TT	TT	GG	TT	TG	TT	TT	TG	TT	TT	TT	TT
901	1	GG	GA	GA	GG	AA	AA	NN	AA	AA	GA	GG	GG	GA	GG	NN	GG	GG	GA	AA	AA	AA	GG	GA	GA	AA	GA	AA	AA	AA	AA	AA	AA	AA	AA	AA	AA	AA	AA	GG	AA	GA	AA	AA	GA	AA	AA	AA	AA
902	1	AA	NN	GA	AA	GG	GG	NN	GG	GG	GA	AA	AA	GA	AA	GA	AA	GA	GA	GG	GG	GG	AA	GA	GA	GG	GA	GG	GG	GG	GG	GG	GG	GG	GG	GG	GG	GG	GG	AA	GG	GA	GG	GG	GA	GG	GG	GG	GG
903	1	AA	NN	GA	AA	GG	GG	NN	GG	GG	GA	AA	AA	GA	AA	NN	AA	AA	GA	GG	GG	GG	AA	GA	GA	GG	GA	GG	GG	GG	GG	GG	GG	GG	GG	GG	GG	GG	GG	AA	GG	GA	GG	GG	GA	GG	GG	GG	GG
904	1	CC	TT	TC	CC	TT	TT	TT	TT	TT	TC	CC	CC	TC	CC	TC	CC	NN	TC	TT	TT	TT	CC	TC	TC	TT	NN	TT	TT	TT	TT	TT	TT	TT	TT	TT	TT	TT	TT	CC	TT	TC	TT	TT	TC	TT	TT	TT	TT
905	1	TT	TC	TC	TT	TT	TC	TC	CC	CC	TC	TT	TT	TC	TT	TC	TT	TT	TC	TC	TC	CC	TT	TC	TT	CC	TC	CC	CC	CC	CC	CC	CC	CC	CC	CC	CC	CC	CC	CC	CC	TC	TC	CC	TC	CC	CC	CC	CC
906	1	CC	CA	CA	CC	CC	CA	CA	AA	AA	CA	CC	CC	NN	CC	NN	CC	CC	CA	CA	NN	AA	CC	CA	CC	AA	CA	AA	AA	AA	AA	AA	AA	AA	AA	AA	AA	AA	AA	AA	AA	CA	CC	AA	CA	AA	AA	AA	AA
907	1	TT	TC	TT	CC	CC	TC	TT	TT	TT	TT	TT	TT	TT	TT	TT	TT	TC	TT	TC	TC	TT	TT	TT	TC	TT	TT	TT	TT	TT	TT	TT	TT	TT	TT	TT	TT	TT	TT	CC	TT	TC	NN	TT	TC	TT	TT	TT	TT
908	1	GG	GG	GG	GG	NN	GG	GG	NN	NN	GG	GG	GG	GG	GG	GG	GG	GG	GG	NN	NN	NN	GG	GG	GG	NN	GG	NN	NN	NN	NN	NN	NN	NN	NN	NN	NN	NN	NN	AA	NN	GG	NN	NN	GG	NN	NN	NN	NN
909	1	AA	AA	AA	AA	NN	AA	AA	NN	NN	AA	AA	AA	AA	AA	AA	AA	AA	AA	NN	NN	NN	AA	AA	AA	NN	AA	NN	NN	NN	NN	NN	NN	NN	NN	NN	NN	NN	NN	GG	NN	AA	NN	NN	AA	NN	NN	NN	NN
910	1	GG	GG	GG	GG	GG	GG	GG	GG	GG	GG	GG	GG	GG	GG	GG	GG	GG	GG	GG	GG	GG	GG	GG	GG	GG	GG	GG	GG	GG	GG	GG	GG	GG	GG	GG	GG	GG	GG	AA	GG	GG	GG	GG	GG	GG	GG	GG	GG
911	1	CC	CC	CC	CC	NN	CC	CC	NN	NN	CC	CC	CC	CC	CC	CC	CC	CC	CC	NN	NN	NN	CC	CC	CC	NN	CC	NN	NN	NN	NN	NN	NN	NN	NN	NN	NN	NN	NN	AA	NN	CC	NN	NN	CC	NN	NN	NN	NN
912	1	AA	AA	AA	AA	NN	AA	AA	NN	NN	AA	AA	AA	AA	AA	AA	AA	AA	AA	NN	NN	NN	AA	AA	AA	NN	AA	NN	NN	NN	NN	NN	NN	NN	NN	NN	NN	NN	NN	GG	NN	AA	NN	NN	AA	NN	NN	NN	NN
913	1	AA	AA	AA	AA	NN	NN	AA	NN	NN	AA	AA	AA	AA	AA	AA	AA	AA	AA	NN	NN	NN	AA	AA	AA	NN	AA	NN	NN	NN	NN	NN	NN	NN	NN	NN	NN	NN	NN	GG	NN	AA	NN	NN	AA	NN	NN	NN	NN
914	1	CC	CC	CC	CC	NN	CC	CC	NN	NN	CC	CC	CC	CC	CC	CC	CC	CC	CC	NN	NN	NN	CC	CC	CC	NN	CC	NN	NN	NN	NN	NN	NN	NN	NN	NN	NN	NN	NN	TT	NN	CC	NN	NN	CC	NN	NN	NN	NN
915	1	TT	NN	TT	TT	NN	NN	NN	NN	NN	TT	TT	TT	TT	TT	TT	TT	TT	TT	NN	NN	NN	TT	TT	TT	NN	TT	NN	NN	NN	NN	NN	NN	NN	NN	NN	NN	NN	NN	CC	NN	TT	NN	NN	TT	NN	NN	NN	NN
916	1	AA	NN	GA	AA	GG	GG	GA	GG	GG	GA	AA	AA	GA	AA	NN	AA	AA	GA	GG	GG	GG	AA	GA	GA	GG	GA	GG	GG	GG	GG	GG	GG	GG	GG	GG	GG	GG	GG	AA	GG	GA	GG	GG	GA	GG	GG	GG	GG
917	1	AA	GG	GA	AA	GG	GG	GG	GG	GG	GA	AA	AA	GA	AA	GA	AA	GA	GA	GG	GG	GG	AA	GA	GA	GG	NN	GG	GG	GG	GG	GG	GG	GG	GG	GG	GG	GG	GG	AA	GG	NN	GG	GG	GA	GG	GG	GG	GG
918	1	CC	TC	TC	CC	TT	TT	TC	TT	TT	TC	CC	CC	TC	CC	TC	CC	NN	TC	TT	TT	TT	CC	TC	TC	TT	TC	TT	TT	TT	TT	TT	TT	TT	TT	TT	TT	TT	TT	CC	TT	TC	TT	TT	TC	TT	TT	TT	TT
919	1	TT	TT	TT	TT	TT	TT	TT	TT	TT	TT	TT	TT	TT	TT	TT	TT	TT	TT	TT	TT	TT	TT	TT	TT	TT	TT	TT	TT	TT	TT	TT	TT	TT	TT	TT	TT	TT	TT	TT	TT	TT	TT	TT	TT	TT	TT	TT	TT
920	1	TT	TT	TT	TT	TT	TT	TT	TT	TT	TT	TT	TT	TT	TT	TT	TT	TT	TT	TT	TT	TT	TT	TT	TT	TT	TT	TT	TT	TT	TT	TT	TT	TT	TT	TT	TT	TT	TT	TT	TT	TT	TT	TT	TT	TT	TT	TT	TT
921	1	CC	CC	CC	CC	CC	CC	CC	CC	CC	CC	CC	CC	CC	CC	CC	CC	CC	CC	CC	CC	CC	CC	CC	CC	CC	CC	CC	CC	CC	CC	CC	CC	CC	CC	CC	CC	CC	CC	CC	CC	CC	CC	CC	CC	CC	CC	CC	CC
922	1	CC	TC	TC	CC	TT	NN	TC	TT	TT	TC	CC	CC	NN	CC	CC	CC	CC	TC	TT	TT	TT	CC	TC	TC	TT	TC	TT	TT	TT	TT	TT	TT	TT	TT	TT	TT	TT	TT	CC	TT	TC	TT	TT	TC	TT	TT	TT	TT
923	1	TT	CC	TC	TT	CC	CC	CC	CC	CC	TC	TT	TT	TC	TT	TT	TT	TT	TC	CC	CC	CC	TT	TC	TC	CC	TC	CC	CC	CC	CC	CC	CC	CC	CC	CC	CC	CC	CC	TT	CC	NN	CC	CC	TC	CC	CC	CC	CC
924	1	CC	CC	CC	CC	CC	CC	CC	CC	CC	CC	CC	CC	CC	CC	CC	CC	CC	CC	CC	CC	CC	CC	CC	CC	CC	CC	CC	CC	CC	CC	CC	CC	CC	CC	CC	CC	CC	CC	CC	CC	CC	CC	CC	CC	CC	CC	CC	CC
925	1	GG	GA	GA	GG	GG	GA	NN	NN	AA	GA	GG	GG	NN	GG	GG	GG	GG	GA	GG	NN	AA	GG	GA	GG	GG	GA	GA	GG	GG	GA	GG	GG	GG	GG	GG	GG	GG	GG	AA	AA	GA	GG	AA	GA	AA	AA	NN	AA
926	1	CC	TC	TC	CC	CC	TC	TC	NN	TT	TC	CC	NN	TC	CC	CC	CC	CC	TC	CC	TC	TT	CC	TC	CC	CC	TC	TC	CC	CC	TC	CC	CC	CC	CC	CC	CC	CC	CC	TT	TT	TC	NN	TT	TC	TT	TT	TC	TT
927	1	AA	NN	GA	AA	AA	GA	NN	GG	GG	GA	AA	AA	GA	AA	AA	AA	AA	GA	AA	GA	GG	AA	GA	AA	AA	GA	GA	AA	AA	GA	AA	AA	AA	AA	AA	AA	AA	AA	GG	GG	GA	NN	GG	GA	GG	GG	NN	GG
928	1	CC	CA	CA	CC	CC	CA	CA	CA	AA	CA	CC	CC	CA	CC	CC	CC	CC	CA	CC	NN	AA	CC	CA	CC	CC	CA	CA	CC	CC	CA	CC	CC	CC	CC	CC	CC	CC	CC	CC	AA	CA	NN	AA	CA	AA	AA	CA	AA
929	1	TT	NN	TC	TT	TT	TC	NN	NN	CC	TC	TT	TT	TC	TT	TT	TT	TT	TC	TT	NN	CC	TT	TC	TT	TT	TC	TC	TT	TT	TC	TT	TT	TT	TT	TT	TT	TT	TT	CC	CC	TC	TT	CC	TC	CC	CC	NN	CC
930	1	TT	NN	TC	TT	TT	TC	NN	CC	CC	TC	TT	TT	TC	TT	TT	TT	TT	TC	TT	TC	CC	TT	TC	TT	TT	TC	TC	TT	TT	TC	TT	TT	TT	TT	TT	TT	TT	TT	CC	CC	TC	NN	CC	TC	CC	CC	NN	CC
931	1	CC	CC	CC	CC	CC	CC	CC	CC	CC	CC	CC	CC	CC	CC	CC	CC	CC	CC	CC	CC	CC	CC	CC	CC	CC	CC	CC	CC	CC	CC	CC	CC	CC	CC	CC	CC	CC	CC	TT	CC	CC	CC	CC	CC	CC	CC	CC	CC
932	1	TT	TA	TA	TT	TT	TA	TA	NN	AA	TA	TT	TT	TA	TT	TT	TT	TT	TA	TT	TA	AA	TT	TA	TT	TT	TA	TA	TT	TT	TA	TT	TT	TT	TT	TT	TT	TT	TT	AA	AA	TA	TT	AA	TA	AA	AA	NN	AA
933	1	AA	NN	CA	AA	AA	CA	NN	CC	CC	CA	AA	AA	CA	AA	AA	AA	AA	CA	AA	CA	CC	AA	CA	AA	AA	CA	CA	AA	AA	CA	AA	AA	AA	AA	AA	AA	AA	AA	CC	CC	CA	CA	CC	CA	CC	CC	CC	CC
934	1	CC	CC	CC	CC	CC	CC	CC	CC	CC	CC	CC	CC	CC	CC	CC	CC	CC	CC	CC	CC	CC	CC	CC	CC	CC	CC	CC	CC	CC	CC	CC	CC	CC	CC	CC	CC	CC	CC	TT	CC	CC	CC	CC	CC	CC	CC	CC	CC
935	1	AA	GG	GA	AA	AA	GA	GG	GG	GG	GA	AA	AA	GA	AA	AA	AA	AA	GA	AA	GA	GG	AA	GA	AA	AA	GA	NN	AA	AA	GA	AA	AA	AA	AA	AA	AA	AA	AA	GG	GG	GG	NN	GG	GA	GG	GG	GG	GG
936	1	AA	GG	GA	AA	AA	GA	GG	GG	GG	GA	AA	AA	GA	NN	AA	AA	AA	GA	AA	GA	GG	AA	GA	AA	AA	GA	GA	AA	NN	GA	AA	AA	AA	AA	AA	NN	AA	AA	GG	GG	NN	NN	GG	NN	GG	GG	GG	GG
937	1	GG	NN	TG	GG	NN	TG	NN	TT	TT	TG	GG	GG	TG	GG	GG	GG	GG	TG	GG	TG	TT	GG	TG	GG	GG	TG	NN	NN	NN	TG	GG	GG	GG	GG	NN	NN	GG	GG	TT	TT	TG	TG	TT	TG	TT	TT	TT	TT
938	1	AA	NN	GA	AA	AA	GA	NN	NN	GG	GA	AA	AA	GA	AA	AA	AA	AA	GA	AA	GA	GG	AA	GA	AA	AA	GA	GA	AA	AA	GA	AA	AA	AA	AA	AA	AA	AA	AA	GG	GG	GA	GA	GG	GA	GG	GG	NN	GG
939	1	GG	GG	GG	GG	GG	GG	GG	GG	GG	GG	GG	GG	GG	GG	NN	GG	GG	GG	GG	GG	GG	GG	GG	GG	GG	GG	GG	GG	GG	GG	GG	NN	GG	GA	GG	GG	GG	GG	GG	GG	GG	GA	GG	GG	GG	GG	GG	GG
940	1	GG	GG	GG	GG	GG	GG	GG	GG	GG	GG	GG	GG	GG	GG	GG	GG	GG	GG	GG	GG	GG	GG	GG	GG	GG	GG	GG	GG	GG	GG	GG	GG	GG	GG	GG	GG	GG	GG	GG	GG	GG	GG	GG	GG	GG	GG	GG	GG
941	1	AA	AA	AA	AA	GG	GG	GG	GG	GG	GA	AA	AA	GA	AA	GA	AA	GA	GA	GG	GG	GG	AA	GA	GA	GG	GA	GG	GG	GG	GG	GG	GG	GG	GG	GG	GG	GG	GG	AA	GG	GG	GG	GG	GA	GG	GG	GG	GG
942	1	GG	GG	GG	GG	TT	TG	TG	TT	TT	TG	GG	GG	TG	GG	TG	GG	GG	TG	TT	TT	TT	GG	TG	TG	TT	TG	TT	TT	TT	TT	TT	TT	TT	TT	TT	TT	TT	TT	GG	TT	TG	TT	TT	TG	TT	TT	TT	TT
943	1	TT	TT	TT	TT	CC	CC	TC	CC	CC	TC	TT	TT	TC	TT	TC	TT	NN	TC	CC	CC	CC	TT	TC	TC	CC	TC	CC	CC	CC	CC	CC	CC	CC	CC	CC	CC	CC	CC	TT	CC	TC	CC	CC	TC	CC	CC	CC	CC
944	1	AA	AA	AA	AA	AA	AA	AA	AA	AA	AA	AA	AA	AA	AA	AA	AA	AA	AA	AA	AA	AA	AA	AA	AA	AA	AA	AA	AA	AA	AA	AA	AA	AA	AA	AA	AA	AA	AA	CC	AA	AA	AA	AA	AA	AA	AA	AA	AA
945	1	TT	TT	TT	TT	NN	NN	TT	TT	TT	TT	TT	TT	NN	NN	TT	TT	TT	TT	TT	TT	NN	NN	TT	TT	TT	TT	TT	NN	NN	TT	TT	TT	TT	TT	NN	NN	TT	TT	TT	TT	TT	TT	NN	NN	TT	TT	TT	TT
946	1	CC	CC	CC	CC	CC	CC	CC	CC	CC	CC	CC	CC	CC	CC	CC	CC	CC	CC	CC	CC	CC	CC	CC	CC	CC	CC	CC	CC	CC	CC	CC	CC	CC	CC	CC	CC	CC	CC	TT	CC	CC	CC	CC	CC	CC	CC	CC	CC
947	1	AA	AA	AA	AA	GG	GG	AA	AA	AA	AA	AA	AA	AA	AA	NN	AA	AA	AA	GA	NN	AA	AA	AA	GA	GG	GA	GA	GG	GG	NN	AA	GA	GG	AA	GG	GG	GG	GG	GG	AA	AA	GG	AA	AA	AA	AA	AA	AA
948	1	GG	GG	GG	GG	AA	GA	GG	NN	GG	GG	GG	GG	GG	GG	GA	GG	NN	GG	GA	NN	GG	GG	GG	GA	AA	GA	GA	AA	AA	GA	GG	GA	AA	GG	AA	AA	AA	AA	AA	GG	GG	AA	GG	GG	GG	GG	NN	GG
949	1	GG	GG	GG	GG	AA	GA	GG	GG	GG	GG	GG	GG	GG	GG	GA	GG	NN	GG	GA	GA	GG	GG	GG	GA	AA	GA	GA	AA	AA	GA	GG	GA	AA	GG	AA	AA	AA	AA	AA	GG	GG	NN	GG	GG	GG	GG	GA	GG
950	1	CC	CC	CC	CC	AA	CA	CC	CC	CC	CC	CC	CC	CC	CC	NN	CC	NN	CC	CA	NN	CC	CC	CC	CA	AA	CA	CA	AA	AA	NN	CC	CA	AA	CC	AA	AA	AA	AA	AA	CC	CC	NN	CC	CC	CC	CC	CC	CC
951	1	AA	AA	AA	AA	GG	GA	AA	AA	AA	AA	AA	AA	AA	AA	GA	AA	NN	AA	GA	GA	AA	AA	AA	GA	GG	GA	GA	GG	GG	GA	AA	GA	GG	AA	GG	GG	GG	GG	GG	AA	AA	GG	AA	AA	AA	AA	NN	AA
952	1	TT	TC	TT	CC	TT	TT	TT	TT	TT	TT	TT	TT	TT	TT	TT	TT	TT	TT	TT	TT	TT	TT	TT	TT	TT	TT	TT	TT	TT	TT	TT	TT	TT	TT	TT	TT	TT	TT	CC	TT	TC	TT	TT	TC	TT	TT	TT	TT
953	1	GG	NN	NN	GG	CC	CG	CC	CC	CC	CC	CC	CC	CC	CC	CC	CC	CC	CC	CC	CC	CC	CC	CG	CC	CG	CG	CG	CG	CG	CG	CG	CC	CG	CC	CC	CC	CC	CC	CC	NN	NN	NN	GG	GG	CC	CC	NN	CG
954	1	CC	CC	CC	CC	TT	TC	CC	CC	CC	CC	CC	CC	CC	CC	CC	CC	CC	CC	TC	TC	CC	CC	CC	CC	CC	CC	CC	CC	CC	CC	CC	CC	CC	CC	CC	CC	CC	CC	CC	CC	CC	CC	CC	CC	CC	CC	CC	CC
955	1	GG	GG	GG	GG	GG	GG	GG	GG	GG	GG	GG	GG	GG	GG	GG	GG	GG	GG	GG	GG	GG	GG	GG	GG	GG	GG	GG	GG	GG	GG	GG	GG	GG	GG	GG	GG	GG	GG	AA	GG	GG	GG	GG	GG	GG	GG	GG	GG
956	1	CC	CC	CC	CC	TT	TC	CC	CC	CC	CC	CC	CC	CC	CC	CC	CC	CC	CC	TC	TC	CC	CC	CC	CC	CC	CC	CC	CC	CC	CC	CC	CC	CC	CC	CC	CC	CC	CC	CC	CC	CC	CC	CC	CC	CC	CC	CC	CC
957	1	TT	TT	TT	TT	CC	TC	TT	TT	TT	TT	TT	TT	TT	TT	TT	TT	TT	TT	TC	TC	TT	TT	TT	TT	TT	TT	TT	TT	TT	TT	TT	TT	TT	TT	TT	TT	TT	TT	CC	TT	TT	TT	TT	TT	TT	TT	TT	TT
958	1	TT	TT	TT	TT	CC	CC	TT	TT	TT	TT	TT	TT	TT	TT	TT	TT	TT	TT	NN	NN	TT	TT	TT	TT	TT	TT	TT	TT	TT	TT	TT	TT	TT	TT	TT	TT	TT	TT	CC	TT	TT	TT	TT	TT	TT	TT	TT	TT
959	1	AA	AA	AA	AA	AA	AA	AA	AA	AA	AA	AA	AA	AA	AA	AA	AA	AA	AA	AA	AA	AA	AA	AA	AA	AA	AA	AA	AA	AA	AA	AA	AA	AA	AA	AA	AA	AA	AA	AA	AA	AA	AA	AA	AA	AA	AA	AA	AA
960	1	CC	CC	CC	CC	CC	CC	CC	CC	CC	CC	CC	CC	CC	CC	CC	CC	CC	CC	CC	CC	CC	CC	CC	CC	CC	CC	CC	CC	CC	CC	CC	CC	CC	CC	CC	CC	CC	CC	CC	CC	CC	CC	CC	CC	CC	CC	CC	CC
961	1	AA	AA	AA	CC	CC	CC	AA	AA	AA	AA	AA	AA	AA	AA	AA	AA	AA	AA	CA	CA	AA	AA	AA	CA	AA	AA	AA	AA	AA	AA	AA	AA	AA	AA	AA	AA	AA	AA	CC	AA	CA	CC	AA	CA	AA	AA	AA	AA
962	1	CC	NN	CC	TT	TT	TC	CC	CC	CC	CC	CC	CC	CC	CC	CC	CC	CC	CC	TC	TC	CC	CC	CC	TC	CC	CC	CC	CC	CC	CC	CC	CC	CC	CC	CC	CC	CC	CC	TT	CC	TC	TT	CC	TC	CC	CC	CC	CC
963	1	AA	GA	AA	GG	GG	GA	AA	AA	AA	AA	AA	AA	AA	AA	AA	AA	GA	AA	NN	NN	AA	AA	AA	GA	AA	AA	AA	AA	AA	AA	AA	AA	AA	AA	AA	AA	AA	AA	GG	AA	GA	GG	AA	GA	AA	AA	AA	AA
964	1	GG	GG	GG	GG	GG	GG	GG	GG	GG	GG	GG	GG	GG	GG	GG	GG	GG	GG	GG	GG	GG	GG	GG	GG	GG	GG	GG	GG	GG	GG	GG	GG	GG	GG	GG	GG	GG	GG	AA	GG	GG	GG	GG	GG	GG	GG	GG	GG
965	1	AA	NN	AA	GG	NN	GA	AA	AA	AA	AA	AA	AA	AA	AA	AA	AA	AA	AA	GA	GA	AA	AA	AA	AA	AA	AA	AA	AA	AA	AA	AA	AA	AA	AA	AA	AA	AA	AA	AA	AA	GA	AA	AA	GA	AA	AA	AA	AA
966	1	CC	CC	CC	NN	NN	CC	CC	CC	CC	CC	CC	CC	CC	CC	CC	CC	CC	CC	NN	NN	CC	CC	CC	CC	CC	CC	CC	CC	CC	CC	CC	CC	CC	CC	CC	CC	CC	CC	TT	CC	CC	CC	CC	CC	CC	CC	CC	CC
967	1	TT	TC	TT	CC	CC	TC	TT	TT	TT	TT	TT	TT	TT	TT	TT	TT	TT	TT	NN	NN	TT	TT	TT	TT	TT	TT	TT	TT	TT	TT	TT	TT	TT	TT	TT	TT	TT	TT	TT	TT	TC	TT	TT	TC	TT	TT	TT	TT
968	1	TT	TG	TT	GG	GG	NN	TT	TT	TT	TT	TT	TT	TT	TT	TT	TT	TT	TT	NN	NN	TT	TT	TT	TT	TT	TT	TT	TT	TT	TT	TT	TT	TT	TT	TT	TT	TT	TT	NN	TT	TG	TT	TT	TG	TT	TT	TT	TT
969	1	TT	TT	TT	TT	TT	TT	TT	TT	TT	TT	TT	TT	TT	TT	TT	TT	TC	TT	TT	TT	TT	TT	TT	TC	TT	TT	TT	TT	TT	TT	TT	TT	TT	TT	TT	TT	TT	TT	CC	TT	TT	CC	TT	TT	TT	TT	TT	TT
970	1	CC	NN	CC	TT	TT	TT	CC	CC	CC	CC	CC	CC	CC	CC	NN	CC	NN	CC	NN	TT	CC	CC	CC	TC	TT	TC	TC	TT	TT	NN	CC	NN	TT	CC	TT	TT	TT	TT	TT	CC	TC	TT	CC	TC	CC	CC	NN	CC
971	1	AA	AA	AA	AA	AA	AA	AA	AA	AA	AA	AA	AA	AA	AA	AA	AA	AA	AA	AA	AA	AA	AA	AA	AA	AA	AA	AA	AA	AA	AA	AA	AA	AA	AA	AA	AA	AA	AA	AA	AA	AA	AA	AA	AA	AA	AA	AA	AA
972	1	AA	GA	AA	GG	GG	GA	AA	AA	AA	AA	AA	AA	AA	AA	GA	AA	NN	AA	GA	GA	AA	AA	AA	GA	GG	GA	GA	GG	GG	NN	AA	GA	GG	AA	GG	GG	GG	GG	GG	AA	GA	NN	AA	GA	AA	AA	GA	AA
973	1	CC	NN	CC	TT	CC	CC	CC	CC	CC	CC	CC	CC	CC	CC	CC	CC	CC	CC	CC	CC	CC	CC	CC	TC	CC	CC	CC	CC	CC	CC	CC	CC	CC	CC	CC	CC	CC	CC	CC	CC	TC	CC	CC	TC	CC	CC	CC	CC
974	1	CC	TC	TC	TT	TT	NN	TC	TC	TC	TC	TC	TC	TC	TC	TC	TC	TC	TC	TT	TT	TC	TC	TC	TC	TC	TC	TC	TC	TC	TC	TC	TC	TC	TC	CC	CC	CC	CC	TT	CC	TC	TT	CC	TC	TC	TC	NN	CC
975	1	TA	TA	TA	TA	TA	TA	NN	TT	TT	TA	TA	TA	TA	TA	TA	TA	TA	TA	TA	TA	TT	TA	TA	TA	TT	TA	TT	TT	TT	TT	TT	TT	TT	TT	TT	TT	TT	TT	TT	TT	TA	TA	TT	TA	TT	TT	TT	TT
976	1	CC	CC	CC	TT	TT	TC	CC	CC	CC	CC	CC	CC	CC	CC	CC	CC	CC	TC	TT	TT	TT	CC	TC	TC	CC	CC	CC	CC	CC	CC	CC	CC	CC	CC	CC	CC	CC	CC	TC	CC	CC	CC	CC	NN	CC	CC	CC	CC
977	1	CC	CC	CC	CC	AA	CA	CC	CC	CC	CC	CC	CC	CC	CC	CC	CC	NN	CA	CA	AA	AA	NN	CA	CA	CC	CC	CC	CC	CC	CC	CC	CC	CC	CC	CC	CC	CC	CC	CC	CC	CC	NN	CC	CC	CC	CC	CC	CC
978	1	AA	AA	AA	AA	GG	GA	AA	AA	AA	AA	AA	AA	AA	AA	AA	AA	NN	AA	GA	GA	AA	AA	AA	GA	AA	AA	AA	AA	AA	AA	AA	AA	AA	AA	AA	AA	AA	AA	AA	AA	AA	GA	AA	AA	AA	AA	AA	AA
979	1	TT	TT	TT	TT	CC	CC	NN	CC	CC	TC	TT	TT	TC	TT	TC	TT	TC	TC	CC	CC	CC	TC	TC	TC	CC	TC	CC	CC	CC	CC	CC	CC	CC	CC	CC	CC	CC	CC	CC	CC	TC	CC	CC	TC	CC	CC	CC	CC
980	1	NN	NN	NN	TT	TT	TG	GG	GG	GG	GG	NN	NN	GG	NN	GG	NN	GG	GG	TG	TG	GG	GG	GG	GG	GG	GG	GG	GG	GG	GG	GG	GG	GG	GG	GG	GG	GG	GG	GG	GG	TG	GG	GG	TG	GG	GG	GG	GG
981	1	NN	CC	NN	CC	CC	CA	AA	AA	AA	AA	NN	NN	AA	NN	NN	NN	NN	AA	CA	CA	AA	AA	AA	AA	AA	AA	AA	AA	AA	AA	AA	AA	AA	AA	AA	AA	AA	AA	AA	AA	CA	AA	AA	CA	AA	AA	AA	AA
982	1	AA	NN	AA	GG	GG	GG	AA	AA	AA	AA	AA	AA	AA	AA	AA	AA	NN	GA	NN	GG	GG	NN	GA	GA	AA	AA	AA	AA	AA	AA	AA	AA	AA	AA	AA	AA	AA	AA	GG	AA	GA	GG	AA	NN	AA	AA	AA	AA
983	1	AA	AA	AA	AA	AA	CA	CC	CC	CC	CA	AA	AA	CA	AA	CA	AA	AA	AA	CA	AA	AA	AA	CA	AA	CC	CA	CC	CC	CC	CC	CC	CC	CC	CC	CC	CC	CC	CC	AA	CC	CC	CA	CC	NN	CC	CC	CC	CC
984	1	CC	CC	CC	CC	CC	NN	NN	TT	TT	TC	CC	CC	CC	CC	CC	CC	CC	TC	NN	CC	TT	TC	TC	CC	TT	TC	TT	TT	TT	TT	TT	TT	TT	TT	TT	TT	TT	TT	CC	TT	TC	TT	TT	TC	TT	TT	TT	TT
985	1	CC	CC	CC	CC	CC	CC	CC	CC	CC	CC	CC	CC	CC	CC	CG	CC	CC	NN	CC	CC	GG	GG	CG	CC	CG	CG	CG	GG	GG	CC	CC	NN	GG	CC	GG	GG	GG	GG	CC	CC	CC	GG	CC	CC	GG	GG	CC	CC
986	1	CC	NN	CC	TT	CC	TC	NN	NN	TT	TC	CC	CC	TC	CC	CC	CC	CC	CC	TC	CC	CC	CC	CC	CC	TC	TC	TC	CC	CC	TC	TT	TC	CC	TT	CC	CC	CC	CC	CC	TT	TT	CC	TT	TT	CC	CC	NN	TT
987	1	AA	GA	AA	GG	GG	GG	GG	GG	GG	GA	AA	AA	GA	AA	GA	AA	AA	AA	GG	GA	AA	AA	GA	AA	GG	GA	GG	GG	GG	GG	GG	GG	GG	GG	GG	GG	GG	GG	GG	GG	GG	NN	GG	GG	GG	GG	GG	GG
988	1	GG	GG	GG	GG	AA	GA	GG	GG	GG	GG	GG	GG	GG	GG	GG	GG	GG	GA	NN	AA	AA	NN	GA	GG	GA	GA	GG	AA	AA	GG	GG	GA	AA	GG	AA	AA	AA	AA	AA	GG	GG	AA	GG	GG	AA	AA	GG	GG
989	1	TT	TT	TT	TT	GG	GG	TT	TT	TT	TT	TT	TT	TT	TT	TG	TT	TT	TG	GG	GG	GG	GG	TG	TT	TG	TG	TG	GG	GG	NN	TT	TG	GG	TT	GG	GG	GG	GG	GG	TT	TT	GG	TT	TT	GG	GG	NN	TT
990	1	CC	CC	CC	CC	AA	CA	CC	CC	CC	CC	CC	CC	CC	CC	CA	CC	CC	CA	CA	AA	AA	CA	CA	CC	CA	CA	CA	AA	AA	NN	CC	CA	AA	CC	AA	AA	AA	AA	AA	CC	CC	AA	CC	CC	AA	AA	CC	CC
991	1	AA	GA	AA	GG	AA	GA	NN	GG	GG	GA	AA	AA	GA	AA	AA	AA	AA	AA	GA	AA	AA	AA	AA	AA	GA	GA	GA	AA	AA	NN	GG	GA	AA	GG	AA	AA	AA	AA	AA	GG	GG	AA	GG	GG	AA	AA	NN	GG
992	1	CC	CC	CC	TT	CC	TC	TC	TT	TT	TC	CC	CC	TC	CC	CC	CC	CC	CC	TC	CC	CC	CC	CC	CC	TC	TC	TC	CC	CC	TC	TT	TC	CC	TT	CC	CC	CC	CC	CC	TT	TT	CC	TT	TT	CC	CC	NN	TT
993	1	AA	GA	AA	GG	AA	GA	GA	GG	GG	GA	AA	AA	GA	AA	AA	AA	AA	AA	GA	AA	AA	AA	AA	AA	GA	GA	GA	AA	AA	NN	GG	GA	AA	GG	AA	AA	AA	AA	AA	GG	GG	AA	GG	GG	AA	AA	NN	GG
994	1	CC	NN	NN	CC	CC	CC	CC	CC	CC	TC	TT	TT	TC	TT	NN	TT	NN	TC	CC	CC	CC	CC	TC	TC	CC	TC	CC	CC	CC	CC	CC	CC	CC	CC	CC	CC	CC	CC	TT	CC	CC	CC	CC	CC	CC	CC	CC	CC
995	1	GG	TT	TT	TT	GG	GG	NN	GG	GG	TG	TT	TT	TT	TT	TT	TT	TT	TG	GG	GG	GG	TG	TG	TG	GG	TG	GG	GG	GG	GG	GG	GG	GG	GG	GG	GG	GG	GG	GG	GG	TG	GG	GG	TG	GG	GG	GG	GG
996	1	GG	TT	TG	NN	GG	GG	NN	GG	NN	TT	TT	TT	TT	TT	TG	TT	TT	TT	GG	TG	TT	TT	TG	TT	GG	TG	GG	NN	NN	NN	NN	NN	NN	NN	GG	GG	GG	GG	GG	NN	NN	NN	NN	NN	GG	GG	NN	NN
997	1	CC	TT	TC	NN	CC	CC	TT	CC	NN	TT	TT	TT	TT	TT	TC	TT	TT	TT	CC	CC	NN	TT	TC	TT	CC	TC	CC	NN	NN	NN	NN	NN	NN	NN	CC	CC	CC	CC	CC	NN	NN	NN	NN	NN	CC	CC	NN	NN
998	1	AA	GG	AA	GG	AA	GA	GG	NN	GG	GG	NN	NN	GG	NN	AA	NN	NN	NN	GA	AA	NN	NN	AA	GG	GA	GA	GA	GG	GG	GG	GG	GG	GG	GG	AA	AA	AA	AA	AA	GG	GG	AA	GG	GG	AA	AA	GG	GG
999	1	GG	AA	GA	AA	GG	GA	AA	NN	AA	AA	AA	AA	AA	AA	GA	AA	AA	AA	GA	GA	AA	AA	GA	AA	GA	GA	GA	AA	AA	AA	AA	AA	AA	AA	GG	GG	GG	GG	GG	AA	AA	NN	AA	AA	GG	GG	AA	AA
1000	1	CC	TT	NN	TT	CC	TC	TT	NN	TT	TT	TT	TT	TT	TT	NN	TT	TT	TT	TC	CC	TT	TT	TC	TT	TC	TC	TC	TT	TT	TT	TT	TT	TT	TT	CC	CC	CC	CC	CC	TT	TT	NN	TT	TT	CC	CC	TT	TT
1001	1	TT	CC	NN	CC	TT	TC	CC	CC	CC	CC	CC	CC	CC	CC	TC	CC	CC	CC	TC	TC	CC	CC	TC	CC	TC	TC	TC	CC	CC	CC	CC	CC	CC	CC	TT	TT	TT	TT	TT	CC	CC	CC	CC	CC	TT	TT	CC	CC
1002	1	GG	GG	GG	TG	GG	GG	GG	GG	GG	GG	GG	GG	GG	GG	GG	GG	GG	GG	GG	GG	GG	GG	GG	GG	GG	GG	GG	GG	GG	GG	GG	GG	GG	GG	GG	GG	GG	GG	GG	GG	NN	GG	GG	TG	GG	GG	GG	GG
1003	1	TT	TC	TT	TC	NN	TC	TT	TT	TT	TT	TT	TT	TT	TT	TT	TT	TT	TT	TT	NN	NN	NN	TT	TT	TT	TT	TT	TT	TT	TT	TT	TT	TT	TT	TT	TT	TT	TT	TT	TT	TC	TT	TT	TC	NN	NN	TT	TT
1004	1	TT	GG	TG	TT	NN	TG	GG	TG	GG	TG	TT	GG	NN	NN	GG	GG	TG	GG	GG	GG	NN	NN	TG	TT	GG	GG	GG	NN	NN	TT	GG	GG	GG	GG	TT	TT	TT	TT	TT	TT	TT	TT	TT	TT	GG	GG	TT	TT
1005	1	TC	CC	CC	TC	CC	CC	CC	CC	CC	CC	TC	CC	CC	CC	CC	CC	CC	CC	CC	CC	CC	CC	TC	TC	CC	CC	CC	CC	CC	TC	CC	CC	CC	CC	TC	TC	TC	TC	TC	TC	TC	TC	TC	TC	CC	CC	TC	TC
1006	1	TC	CC	CC	TC	CC	CC	CC	CC	CC	CC	TC	CC	CC	CC	CC	CC	CC	CC	CC	CC	CC	CC	TC	TC	CC	CC	CC	CC	CC	TC	CC	CC	CC	CC	TC	TC	TC	TC	TC	TC	TC	TC	TC	TC	CC	CC	TC	TC
1007	1	GA	AA	GA	GA	AA	AA	AA	NN	AA	GA	GA	AA	AA	AA	AA	AA	GA	AA	AA	AA	AA	AA	GA	GA	AA	AA	AA	AA	AA	GA	AA	AA	AA	AA	GA	GA	GA	GA	GA	GA	GA	GA	GA	GA	AA	AA	GA	GA
1008	1	TC	CC	TC	TC	CC	CC	CC	CC	CC	NN	TC	CC	CC	CC	CC	CC	CC	CC	CC	CC	CC	CC	TC	TC	CC	CC	CC	CC	CC	TC	CC	CC	CC	CC	TC	TC	TC	TC	TC	TC	TC	TC	TC	TC	CC	CC	TC	TC
1009	1	GA	GG	GG	GA	GG	GG	GG	GG	GG	GG	GA	GG	GG	GG	GG	GG	GG	GG	GG	GG	GG	GG	GA	GA	GG	GG	GG	GG	GG	GA	GG	GG	GG	GG	GA	GA	GA	GA	GA	GA	GA	GA	GA	GA	GG	GG	GA	GA
1010	1	TC	TT	TC	TC	TT	NN	TT	NN	TT	TC	TC	TT	TT	TT	TT	TT	TC	TT	TT	TT	TT	TT	TC	TC	TT	TT	TT	TT	TT	TC	TT	TT	TT	TT	TC	TC	TC	TC	TC	TC	TC	TC	TC	TC	TT	TT	TC	TC
1011	1	TC	TT	NN	TC	NN	NN	TT	NN	TT	NN	TC	TT	NN	NN	TT	TT	NN	TT	TT	TT	NN	NN	TC	TC	TT	TT	TT	NN	NN	TC	TT	TT	TT	TT	NN	NN	TC	TC	TC	TC	TC	TC	NN	NN	TT	TT	TC	TC
1012	1	TC	TT	TC	TC	NN	NN	TT	NN	TT	NN	TC	TT	NN	NN	TT	TT	NN	TT	TT	TT	NN	NN	TC	TC	TT	TT	TT	NN	NN	TC	TT	TT	TT	TT	NN	NN	TC	TC	TC	TC	TC	TC	NN	NN	TT	TT	TC	TC
1013	1	CA	AA	AA	CA	CC	CA	AA	AA	AA	AA	AA	AA	AA	AA	AA	AA	AA	AA	NN	CC	AA	AA	AA	AA	CA	NN	AA	AA	AA	AA	AA	AA	AA	AA	CC	CC	CC	CC	CC	NN	NN	CA	NN	CA	CC	CC	CA	CA
1014	1	AA	GA	AA	GG	AA	AA	AA	AA	AA	AA	AA	AA	AA	AA	AA	AA	AA	GA	AA	GA	AA	AA	GA	GA	AA	AA	AA	AA	AA	AA	AA	AA	AA	AA	AA	AA	AA	AA	AA	AA	GA	NN	AA	GA	GG	GG	AA	AA
1015	1	CC	CA	CC	AA	CC	CC	CC	CC	CC	CC	CC	CC	CC	CC	CC	CC	CC	CA	CC	CA	CC	CC	CA	CA	CC	CC	CC	CC	CC	CC	CC	CC	CC	CC	CC	CC	CC	CC	CC	CC	CA	NN	CC	CA	AA	AA	CC	CC
1016	1	CC	TC	CC	TT	CC	NN	CC	CC	CC	CC	CC	CC	CC	CC	CC	CC	CC	TC	CC	TC	CC	CC	TC	TC	CC	CC	CC	CC	CC	CC	CC	CC	CC	CC	CC	CC	CC	CC	CC	CC	TC	NN	CC	TC	TT	TT	CC	CC
1017	1	TT	TT	TT	GG	TT	TT	TT	TT	TT	TT	TT	TT	TT	TT	TT	TT	TT	TT	TT	TT	TT	TT	TT	TT	TT	TT	TT	TT	TT	TT	TT	TT	TT	TT	TT	TT	TT	TT	TT	TT	TT	TT	TT	TG	TT	TT	TT	TT
1018	1	GG	GG	GG	GG	GG	GG	GG	GG	GG	GG	GG	GG	GG	GG	GG	GG	GG	GG	GG	GG	GG	GG	GG	GG	GG	GG	GG	GG	GG	GG	GG	GG	GG	GG	GG	GG	GG	GG	GG	GG	GG	GG	GG	GG	GG	GG	GG	GG
1019	1	CC	CC	CC	CC	CC	CC	CC	CC	CC	CC	CC	CC	CC	CC	CC	CC	CC	CC	CC	CC	CC	CC	CC	CC	CC	CC	CC	CC	CC	CC	CC	CC	CC	CC	CC	CC	CC	CC	CC	CC	CC	CC	CC	CC	CC	CC	CC	CC
1020	1	CC	CC	CC	AA	CC	CC	CC	CC	CC	CC	CC	CC	CC	CC	CC	CC	CC	CC	CC	CC	CC	CC	CC	CC	CC	CC	CC	CC	CC	CC	CC	CC	CC	CC	CC	CC	CC	CC	CC	CC	CA	CC	CC	CA	CC	CC	CC	CC
1021	1	NN	GG	NN	GG	NN	NN	NN	NN	NN	NN	NN	NN	NN	NN	NN	NN	NN	NN	NN	NN	NN	NN	GG	NN	NN	NN	NN	NN	NN	NN	NN	NN	NN	NN	NN	NN	NN	NN	NN	NN	GG	NN	NN	GG	NN	NN	NN	NN
1022	1	TT	TT	TT	TT	TT	TT	TT	TT	TT	TT	NN	TT	TT	TT	TT	TT	TT	TT	TT	TT	TT	TT	TC	TT	TT	TT	TT	TT	TT	TT	TT	TT	TT	TT	TT	TT	TT	TT	CC	CC	TT	NN	TT	TT	TT	TT	TT	TT
1023	1	CC	CC	CC	CC	CC	CC	CC	CC	CC	CC	CC	CC	CC	CC	CC	CC	CC	CC	CC	CC	CC	CC	TC	CC	CC	CC	CC	CC	CC	CC	CC	CC	CC	CC	CC	CC	CC	CC	CC	CC	CC	CC	CC	CC	CC	CC	CC	CC
1024	1	GG	GG	GG	GG	GG	GG	GG	GG	GG	GG	GG	GG	GG	GG	GG	GG	GG	GG	GG	GG	GG	GG	GG	GG	GG	GG	GG	GG	GG	GG	GG	GG	GG	GG	GG	GG	GG	GG	GG	GG	GG	GG	GG	GG	GG	GG	GG	GG
1025	1	GG	GG	GG	GG	GG	GG	GG	GG	GG	GG	GG	GG	GG	GG	GG	GG	GG	GG	GG	GG	GG	GG	GA	GG	GG	GG	GG	GG	GG	GG	GG	GG	GG	GG	GG	GG	GG	GG	GG	GG	GG	GG	GG	GG	GG	GG	GG	GG
1026	1	GG	GG	GG	GG	GG	GG	GG	GG	GG	GG	GG	GG	GG	GG	GG	GG	GG	GG	GG	GG	GG	GG	GG	GG	GG	GG	GG	GG	GG	GG	GG	GG	GG	GG	GG	GG	GG	GG	GG	GG	GG	GG	GG	GG	GG	GG	GG	GG
1027	1	TT	NN	TT	CC	TT	TC	TT	TT	TT	TT	TT	TT	TC	TT	TT	TT	NN	TT	TC	TT	TT	TT	TT	TC	TC	TT	TT	CC	CC	CC	CC	CC	CC	CC	TT	TT	TT	TT	TT	CC	TC	CC	TT	TC	TT	TT	CC	CC
1028	1	GG	GG	GG	GG	AA	GA	GG	GG	GG	GG	GG	GG	GG	GG	GG	GG	GG	GA	GG	GG	GG	GG	NN	GG	GG	GG	GG	GG	GG	GG	GG	GG	GG	GG	GG	GG	GG	GG	AA	GG	GG	GG	GG	GG	GG	GG	GG	GG
1029	1	GG	GG	GG	GG	GG	GG	GA	AA	AA	GA	GG	GG	GG	GG	GG	GG	GG	GG	NN	GG	GG	GG	NN	GA	GA	GG	GG	AA	AA	GA	AA	AA	AA	AA	GG	GG	GG	GG	GG	GG	GG	GG	GG	GG	GG	GG	GA	GG
1030	1	CC	CC	CC	CC	CC	CC	CC	CC	CC	CC	CC	CC	CC	CC	CC	CC	CC	CC	CC	CC	CC	CC	CC	CC	CC	CC	CC	TC	NN	CC	CC	CC	CC	CC	CC	CC	CC	CC	CC	CC	CC	CC	CC	CC	CC	CC	CC	CC
1031	1	CC	CC	CC	TT	CC	CC	CC	CC	CC	CC	CC	CC	CC	CC	CC	CC	CC	CC	CC	CC	CC	CC	CC	NN	NN	CC	CC	TT	TT	TC	TT	TT	TT	TT	CC	CC	CC	CC	CC	CC	CC	CC	CC	TC	CC	CC	TC	CC
1032	1	CC	CC	CC	TT	TT	TT	CC	TT	TT	TC	CC	CC	CC	CC	CC	CC	CC	TC	CC	CC	CC	CC	CC	TC	CC	CC	CC	CC	CC	TC	CC	CC	CC	CC	CC	CC	CC	CC	CC	CC	CC	CC	CC	TC	CC	CC	NN	TT
1033	1	AA	NN	AA	GG	GG	GG	AA	GG	GG	GA	AA	AA	AA	AA	AA	AA	AA	GA	AA	AA	AA	AA	NN	AA	AA	AA	AA	AA	AA	AA	AA	AA	AA	AA	AA	AA	AA	AA	AA	AA	NN	AA	AA	GA	AA	AA	AA	NN
1034	1	TT	TT	TT	TT	TT	TT	TT	TT	TT	TT	TT	TT	TT	TT	TT	TT	TC	TT	TC	TC	TC	TC	TC	TT	TT	TT	TT	TT	TT	TT	TT	TT	TT	TT	TT	TT	TT	TT	TT	CC	TC	CC	CC	TC	CC	CC	TT	NN
1035	1	AA	NN	AA	AA	AA	AA	AA	AA	AA	AA	AA	AA	AA	NN	NN	NN	NN	AA	AA	AA	AA	AA	AA	AA	AA	AA	AA	AA	AA	AA	AA	AA	AA	AA	AA	AA	AA	AA	AA	AA	GA	AA	AA	AA	NN	NN	AA	AA
1036	1	GG	GA	GG	GA	GG	NN	GG	GG	NN	GG	GG	GG	GG	GG	GG	GG	GG	GG	GG	GG	GG	GG	GG	GG	GG	GG	GG	GG	GG	GG	GG	GG	GG	GG	GG	GG	GG	GG	GG	GG	GA	GG	GG	GA	GG	GG	GG	NN
1037	1	AA	CA	AA	CC	CC	CA	AA	AA	AA	AA	AA	AA	AA	AA	AA	AA	AA	CA	CA	AA	AA	AA	AA	AA	CA	AA	AA	CC	CC	CA	CC	CC	CC	CC	AA	AA	AA	AA	CA	AA	CA	AA	AA	CA	AA	AA	CA	AA
1038	1	CC	CC	CC	NN	TT	TC	TC	NN	TT	TC	CC	CC	CC	CC	CC	CC	CC	TC	CC	CC	CC	CC	TC	TC	CC	CC	CC	CC	CC	CC	CC	CC	CC	CC	CC	CC	CC	CC	CC	CC	CC	CC	CC	CC	CC	CC	CC	CC
1039	1	AA	AA	AA	AA	AA	GA	AA	NN	AA	AA	AA	AA	GA	AA	AA	AA	GA	GA	GG	GA	GA	GA	GA	AA	GA	AA	AA	GG	GG	GG	GG	GG	GG	GG	GG	GG	GG	GG	AA	GG	GA	GG	GG	GA	GG	GG	GG	GG
1040	1	AA	AA	AA	AA	AA	GA	AA	NN	AA	AA	AA	AA	GA	AA	AA	AA	NN	GA	GG	NN	GA	GA	GA	AA	GA	AA	AA	GG	GG	GG	GG	GG	GG	GG	GG	GG	GG	GG	AA	GG	NN	GG	GG	GA	GG	GG	GG	GG
1041	1	GG	GG	GG	GG	GG	NN	GG	GG	GG	GG	GG	GG	NN	GG	GG	GG	GG	NN	AA	GA	GA	GA	GA	GG	GA	GG	GG	AA	AA	AA	AA	AA	AA	AA	AA	AA	AA	AA	GG	AA	GA	AA	AA	GA	AA	AA	AA	AA
1042	1	GG	GG	GG	GG	GG	GG	GA	AA	AA	GA	GG	GG	GG	GG	GG	GG	GG	GA	NN	GG	GG	GG	GA	GA	GG	GG	GG	NN	NN	NN	NN	NN	NN	NN	NN	NN	NN	NN	GG	NN	GA	GG	NN	GG	NN	NN	AA	NN
1043	1	GG	GG	GG	GG	GG	GG	TG	TT	TT	TG	GG	GG	GG	GG	GG	GG	GG	TG	NN	GG	GG	GG	TG	TG	GG	GG	GG	NN	NN	NN	NN	NN	NN	NN	NN	NN	NN	NN	GG	NN	TG	GG	NN	GG	NN	NN	TT	NN
1044	1	GG	GG	GG	GG	GG	GG	GG	GG	GG	GG	GG	GG	GG	GG	GG	GG	GG	GG	NN	NN	GG	GG	GG	GG	GG	GG	GG	NN	NN	NN	NN	NN	NN	NN	NN	NN	NN	NN	GG	NN	GA	NN	NN	GG	NN	NN	GG	NN
1045	2	CC	CC	CC	CC	CC	CC	CC	CC	CC	CC	CC	CC	CC	CC	CC	CC	CC	CC	CC	CC	CC	CC	NN	CC	CC	CC	CC	CC	CC	CC	CC	CC	CC	CC	CC	CC	CC	CC	CC	CC	CC	CC	CC	CC	CC	CC	CC	CC
1046	2	TT	TT	TT	TT	TT	TT	AA	TT	TT	TT	TT	TT	TT	TT	TT	TT	TT	TT	TT	TT	TT	TT	TT	TT	TT	TT	TT	TT	TT	TT	TT	TT	TT	TT	TT	TT	TT	TT	TT	TT	TT	TT	TT	TT	TT	TT	TT	TT
1047	2	GA	GG	NN	GA	GA	GA	AA	GA	GA	GA	GG	GG	GG	GA	GG	GA	GA	GA	GA	GA	GA	NN	GA	GG	GG	GG	GG	GG	GG	GG	GG	GG	GG	GG	GA	GA	GA	GA	GG	GG	GG	GG	GG	GG	GG	GG	GG	GG
1048	2	GG	GG	GG	GG	GG	GG	GG	GG	GG	GG	GG	GG	GG	GG	GG	GG	GG	GG	GG	GG	GG	GG	GA	GG	GG	GG	GG	GG	GG	GG	GG	GG	GG	GG	GG	GG	GG	GG	GG	GG	GG	GG	GG	GG	GG	GG	GG	GG
1049	2	TT	TT	TT	TT	TT	TT	TT	TT	TT	TT	TT	TT	TT	TT	TT	TT	TT	TT	TT	TT	TT	TT	TG	TT	TT	TT	TT	TT	TT	TT	TT	TT	TT	TT	TT	TT	TT	TT	TT	TT	TT	TT	TT	TT	TT	TT	TT	TT
1050	2	AA	AA	AA	AA	AA	AA	AA	AA	AA	AA	AA	AA	AA	AA	AA	AA	AA	AA	AA	AA	AA	AA	GA	AA	AA	AA	AA	AA	AA	AA	AA	AA	AA	AA	AA	AA	AA	AA	AA	AA	AA	AA	AA	AA	AA	AA	AA	AA
1051	2	TT	TT	TT	TT	TT	TT	TT	TT	TT	TT	TT	TT	TT	TT	TT	TT	TT	TT	TT	TT	TT	TT	TG	TT	TT	TT	TT	TT	TT	TT	TT	TT	TT	TT	TT	TT	TT	TT	TT	TT	TT	TT	TT	TT	TT	TT	TT	TT
1052	2	TG	TG	TG	TG	TG	TG	GG	TG	TG	TG	TG	TG	TG	TG	TG	TG	TG	TG	TG	TG	TG	TG	TG	TG	TG	TG	TG	TG	TG	TG	TG	TG	TG	TG	GG	GG	GG	GG	GG	TG	TG	TG	GG	TG	TG	TG	GG	GG
1053	2	CC	AA	AA	CC	NN	CA	CC	NN	CC	CA	AA	AA	AA	CC	AA	CC	NN	CA	CA	CC	CA	AA	CC	AA	AA	AA	AA	AA	AA	AA	AA	AA	AA	AA	CA	CA	CA	CA	AA	AA	AA	AA	AA	AA	AA	AA	AA	AA
1054	2	CC	TT	TC	CC	CC	TC	CC	CC	CC	TC	TT	TT	TT	CC	TC	CC	NN	TC	TC	TC	NN	TC	CC	TT	TT	TT	TT	TT	TT	TT	TT	TT	TT	TT	TC	TC	TC	TC	TT	TT	TT	TT	TT	TT	TT	TT	TT	TT
1055	2	CC	TT	TC	CC	CC	TC	CC	CC	CC	TC	TT	TT	TT	CC	TC	CC	CC	TC	TC	TC	CC	TC	CC	TT	TT	TT	TT	TT	TT	TT	TT	TT	TT	TT	CC	CC	CC	CC	TT	TT	TT	TT	TT	TT	TT	TT	TT	TT
1056	2	AA	GG	GA	AA	AA	GA	AA	AA	AA	GA	GG	GG	GG	AA	GA	AA	AA	GA	GA	GA	GA	GA	GA	GG	GG	GG	GG	GG	GG	GG	GG	GG	GG	GG	AA	AA	AA	AA	GG	GG	GG	GG	GG	GG	GG	GG	GG	GG
1057	2	CC	TT	TC	CC	CC	CC	CC	CC	CC	CC	TT	TT	TT	CC	TC	CC	CC	TC	NN	TC	CC	TC	NN	TT	TT	TT	TT	TT	TT	TT	TT	TT	TT	TT	CC	CC	CC	CC	TT	TT	TT	TT	TT	TT	TT	TT	TT	TT
1058	2	CC	CC	CC	CC	CC	CC	NN	CC	CC	CC	CC	TC	CC	CC	CC	CC	CC	CC	CC	TC	CC	CC	TC	CC	NN	CC	CC	CC	CC	CC	CC	CC	CC	CC	TT	TT	TT	TT	CC	NN	CC	CC	CC	CC	CC	CC	CC	CC
1059	2	AA	AA	AA	AA	AA	AA	AA	AA	AA	AA	AA	AA	AA	AA	AA	AA	AA	AA	AA	AA	AA	AA	GA	AA	AA	AA	AA	AA	AA	AA	AA	AA	AA	AA	AA	AA	AA	AA	AA	AA	AA	AA	AA	AA	AA	AA	AA	AA
1060	2	CC	CC	CC	CC	CC	CC	CC	CC	CC	CC	CC	CC	CC	CC	CC	CC	CC	CC	CC	CC	CC	CC	TC	CC	CC	CC	CC	CC	CC	CC	CC	CC	CC	CC	CC	CC	CC	CC	CC	CC	CC	CC	CC	CC	CC	CC	CC	CC
1061	2	TT	TT	TT	TT	TT	TT	TT	TC	TT	TT	TT	TT	TT	TT	TT	TT	TT	TC	TC	TC	TC	TC	TC	TT	TT	TT	TT	TT	TT	TT	TT	TT	TT	TT	TC	TC	TC	TC	TT	TT	TT	TT	TT	TT	TT	TT	TT	TT
1062	2	TT	TT	TT	TT	TT	TT	TT	TT	TT	TT	TT	TT	TT	TT	TT	TT	TT	TC	TC	TC	TC	TC	TC	TT	TT	TT	TT	TT	TT	TT	TT	TT	TT	TT	TT	TT	TT	TT	TT	TT	TT	TT	TT	TT	TT	TT	TT	TT
1063	2	GG	GG	GG	GG	GG	GG	GG	GG	GG	GG	GG	GG	GG	GG	GG	GG	GG	CG	CG	CG	CG	CG	GG	GG	GG	GG	GG	GG	GG	GG	GG	GG	GG	GG	GG	GG	GG	GG	GG	GG	GG	GG	GG	GG	GG	GG	GG	GG
1064	2	TT	TT	TT	TT	TT	TT	TC	CC	TT	TT	TT	TT	TT	TT	TT	TT	TT	TT	TT	TT	TT	TT	TT	TT	TT	TT	TT	TT	TT	TT	TT	TT	TT	TT	CC	CC	CC	CC	TT	TT	TT	TT	NN	NN	TT	TT	TT	TT
1065	2	TT	TT	TT	TT	TT	TT	TT	TT	TT	TT	TT	TT	TT	TT	TT	TT	TT	TG	NN	TG	TG	TG	TT	TT	TT	TT	TT	TT	TT	TT	TT	TT	TT	TT	TG	TG	TG	TG	TT	TT	TT	TT	TT	TT	TT	TT	TT	TT
1066	2	TT	TT	TT	TT	TT	TT	TT	NN	TT	TT	TT	TT	TT	TT	TT	TT	TT	TT	TT	TT	TT	TT	TT	TT	TT	TT	TT	TT	TT	TT	TT	TT	TT	TT	AA	AA	AA	AA	TT	TT	TT	TT	TT	TT	TT	TT	TT	TT
1067	2	AA	AA	AA	AA	AA	AA	AA	AA	AA	AA	AA	AA	AA	AA	AA	AA	AA	AA	AA	AA	AA	AA	CA	AA	AA	AA	AA	AA	AA	AA	AA	AA	AA	AA	CC	CC	CC	CC	AA	AA	AA	AA	AA	AA	AA	AA	AA	AA
1068	2	TT	TT	TT	TT	TT	TT	TT	NN	TT	TT	TT	TT	TT	TT	NN	TT	TT	TT	TT	TT	TT	TT	TC	TT	TT	TT	TT	TT	TT	TT	TT	TT	TT	TT	CC	CC	CC	CC	TT	TT	TT	TT	TT	TT	TT	TT	TT	TT
1069	2	GG	GG	GG	GG	GG	GG	GG	NN	GG	GG	GG	GG	GG	GG	TG	GG	GG	GG	GG	GG	GG	GG	TG	GG	GG	GG	GG	GG	GG	GG	GG	GG	GG	GG	TG	TG	TG	TG	GG	GG	GG	GG	GG	GG	GG	GG	GG	GG
1070	2	TT	TT	TT	TT	TT	TT	TG	TG	TT	TT	TT	TT	TT	TT	TT	TT	TT	TT	TT	TT	TT	TT	TT	TT	TT	TT	TT	TT	TT	TT	TT	TT	TT	TT	TT	TT	TT	TT	TT	TT	TT	TT	TT	TT	TT	TT	TT	TT
1071	2	AA	AA	AA	AA	AA	AA	AA	AA	AA	AA	AA	AA	AA	AA	AA	AA	AA	AA	AA	AA	AA	AA	GA	AA	AA	AA	AA	AA	AA	AA	AA	AA	AA	AA	AA	AA	AA	AA	AA	AA	AA	AA	AA	AA	AA	AA	AA	AA
1072	2	AA	AA	AA	AA	AA	AA	AA	AA	AA	AA	AA	AA	AA	AA	AA	AA	AA	AA	AA	AA	AA	AA	AA	AA	AA	AA	AA	AA	AA	AA	AA	AA	AA	AA	AA	AA	AA	AA	AA	AA	AA	AA	AA	AA	AA	AA	AA	AA
1073	2	TT	TT	TT	TT	TT	TT	TT	TT	TT	TT	TT	TT	TT	TT	TT	TT	TT	TT	TT	TT	TT	TT	TT	TT	TT	TT	TT	TT	TT	TT	TT	TT	TT	TT	TT	TT	TT	TT	TT	TT	TT	TT	TT	TT	TT	TT	TT	TT
1074	2	AA	AA	AA	AA	AA	AA	AA	AA	AA	AA	AA	AA	AA	AA	AA	AA	AA	AA	AA	AA	AA	AA	CA	AA	AA	AA	AA	AA	AA	AA	AA	AA	AA	AA	AA	AA	AA	AA	AA	AA	AA	AA	AA	AA	AA	AA	AA	AA
1075	2	GG	GG	GG	GG	GG	GG	GG	GG	GG	GG	GG	GG	GG	GG	GG	GG	GG	GG	GG	GG	GG	GG	GG	GG	GG	GG	GG	GG	GG	GG	GG	GG	GG	GG	GG	GG	GG	GG	GG	GG	GG	GG	GG	GG	GG	GG	GG	GG
1076	2	TT	TT	TT	TT	TT	TT	TT	TT	TT	TT	TT	TT	TT	TT	TT	TT	TT	TT	TT	TT	TT	TT	TC	TT	TT	TT	TT	TT	TT	TT	TT	TT	TT	TT	TT	TT	TT	TT	TT	TT	TT	TT	TT	TT	TT	TT	TT	TT
1077	2	AA	AA	AA	AA	AA	AA	AA	AA	AA	AA	AA	AA	AA	AA	AA	AA	AA	AA	AA	AA	AA	AA	CA	AA	AA	AA	AA	AA	AA	AA	AA	AA	AA	AA	AA	AA	AA	AA	AA	AA	AA	AA	AA	AA	AA	AA	AA	AA
1078	2	GG	GG	GG	GG	GG	GG	GG	GG	GG	GG	GG	GG	GG	GG	GG	GG	GG	GG	GG	GG	GG	GG	GA	GG	GG	GG	GG	GG	GG	GG	GG	GG	GG	GG	GG	GG	GG	GG	GG	GG	GG	GG	GG	GG	GG	GG	GG	GG
1079	2	GG	GG	GG	GG	GG	GG	GG	GG	GG	GG	GG	GG	GG	GG	GG	GG	GG	GG	GG	GG	GG	GG	GA	GG	GG	GG	GG	GG	GG	GG	GG	GG	GG	GG	GG	GG	GG	GG	GG	GG	GG	GG	GG	GG	GG	GG	GG	GG
1080	2	AA	AA	AA	AA	AA	AA	AA	AA	AA	AA	AA	AA	AA	AA	AA	AA	AA	AA	AA	AA	AA	AA	GA	AA	AA	AA	AA	AA	AA	AA	AA	AA	AA	AA	AA	AA	AA	AA	AA	AA	AA	AA	AA	AA	AA	AA	AA	AA
1081	2	TT	TT	TT	TT	TT	TT	TT	TT	TT	TT	TT	TT	TT	TT	TT	TT	TT	TT	TT	TT	TT	TT	TC	TT	TT	TT	TT	TT	TT	TT	TT	TT	TT	TT	TT	TT	TT	TT	TT	TT	TT	TT	TT	TT	TT	TT	TT	TT
1082	2	AA	AA	AA	AA	AA	AA	AA	AA	AA	AA	AA	AA	AA	AA	AA	AA	AA	AA	AA	AA	AA	AA	GA	AA	AA	AA	AA	AA	AA	AA	AA	AA	AA	AA	AA	AA	AA	AA	AA	AA	AA	AA	AA	AA	AA	AA	AA	AA
1083	2	GG	GG	GG	GG	GG	GG	GG	GG	GG	GG	GG	GG	GG	GG	GG	GG	GG	GG	GG	GG	GG	GG	GG	GG	GG	GG	GG	GG	GG	GG	GG	GG	GG	GG	GG	GG	GG	GG	GG	GG	GG	GG	GG	GG	GG	GG	GG	GG
1084	2	GG	GG	GG	GG	GG	GG	GG	GG	GG	GG	GG	GG	GG	GG	GG	GG	GG	GG	GG	GG	GG	GG	GG	GG	GG	GG	GG	GG	GG	GG	GG	GG	GG	GG	GG	GG	GG	GG	GG	GG	GG	GG	GG	GG	GG	GG	GG	GG
1085	2	TT	TT	TT	TT	TT	TT	TT	TT	TT	TT	TT	TT	TT	TT	TT	TT	TT	TT	TT	TT	TT	TT	TT	TT	TT	TT	TT	TT	TT	TT	TT	TT	TT	TT	TT	TT	TT	TT	TT	TT	TT	TT	TT	TT	TT	TT	TT	TT
1086	2	GG	GG	GG	GG	GG	GG	GG	GG	GG	GG	GG	GG	GG	GG	GG	GG	GG	GG	GG	GG	GG	GG	GG	GG	GG	GG	GG	GG	GG	GG	GG	GG	GG	GG	GG	GG	GG	GG	GG	GG	GG	GG	GG	GG	GG	GG	GG	GG
1087	2	TT	TT	TT	TT	TT	TT	TT	TT	TT	TT	TT	TT	TT	TT	TT	TT	TT	TT	TT	TT	TT	TT	TG	TT	TT	TT	TT	TT	TT	TT	TT	TT	TT	TT	TT	TT	TT	TT	TT	TT	TT	TT	TT	TT	TT	TT	TT	TT
1088	2	CC	CC	CC	CC	CC	CC	CC	CC	CC	CC	CC	CC	CC	CC	CC	CC	CC	CC	CC	CC	CC	CC	TC	CC	CC	CC	CC	CC	CC	CC	CC	CC	CC	CC	CC	CC	CC	CC	CC	CC	CC	CC	CC	CC	CC	CC	CC	CC
1089	2	AA	AA	AA	AA	AA	AA	AA	AA	AA	AA	AA	AA	AA	AA	AA	AA	AA	AA	AA	AA	AA	AA	GA	AA	AA	AA	AA	AA	AA	AA	AA	AA	AA	AA	AA	AA	AA	AA	AA	AA	AA	AA	AA	AA	AA	AA	AA	AA
1090	2	TT	TT	TT	TT	TT	TT	TT	TT	TT	TT	TT	TT	TT	TT	TT	TT	TT	TT	TT	TT	TT	TT	TG	TT	TT	TT	TT	TT	TT	TT	TT	TT	TT	TT	TT	TT	TT	TT	TT	TT	TT	TT	TT	TT	TT	TT	TT	TT
1091	2	GG	GG	GG	GG	GG	GG	GG	GG	GG	GG	GG	GG	GG	GG	GG	GG	GG	GG	GG	GG	GG	GG	TG	GG	GG	GG	GG	GG	GG	GG	GG	GG	GG	GG	GG	GG	GG	GG	GG	GG	GG	GG	GG	GG	GG	GG	GG	GG
1092	2	GG	GG	GG	GG	GG	GG	GG	GG	GG	GG	GG	GG	GG	GG	GG	GG	GG	GG	GG	GG	GG	GG	GA	GG	GG	GG	GG	GG	GG	GG	GG	GG	GG	GG	GG	GG	GG	GG	GG	GG	GG	GG	GG	GG	GG	GG	GG	GG
1093	2	AA	AA	AA	AA	AA	AA	AA	AA	AA	AA	AA	AA	AA	AA	AA	AA	AA	AA	AA	AA	AA	AA	CA	AA	AA	AA	AA	AA	AA	AA	AA	AA	AA	AA	AA	AA	AA	AA	AA	AA	AA	AA	AA	AA	AA	AA	AA	AA
1094	2	CC	CC	CC	CC	CC	CC	CC	CC	CC	CC	CC	CC	CC	CC	CC	CC	CC	CC	CC	CC	CC	CC	TC	CC	CC	CC	CC	CC	CC	CC	CC	CC	CC	CC	CC	CC	CC	CC	CC	CC	CC	CC	CC	CC	CC	CC	CC	CC
1095	2	CC	CC	CC	CC	CC	CC	CC	CC	CC	CC	CC	CC	CC	CC	CC	CC	CC	CC	CC	CC	CC	CC	CC	CC	CC	CC	CC	CC	CC	CC	CC	CC	CC	CC	CC	CC	CC	CC	CC	CC	CC	CC	CC	CC	CC	CC	CC	CC
1096	2	TT	TT	TT	TT	TT	TT	TT	TT	TT	TT	TT	TT	TT	TT	TT	TT	TT	TT	TT	TT	TT	TT	TC	TT	TT	TT	TT	TT	TT	TT	TT	TT	TT	TT	TT	TT	TT	TT	TT	TT	TT	TT	TT	TT	TT	TT	TT	TT
1097	2	CC	CC	CC	CC	CC	CC	CC	CC	CC	CC	CC	CC	CC	CC	CC	CC	CC	CC	CC	CC	CC	CC	TC	CC	CC	CC	CC	CC	CC	CC	CC	CC	CC	CC	CC	CC	CC	CC	CC	CC	CC	CC	CC	CC	CC	CC	CC	CC
1098	2	CC	TT	TC	TT	TT	TT	CC	CC	CC	TC	TT	TT	TT	TT	TT	CC	CC	TC	TT	TC	CC	CC	CC	TC	TT	TC	TT	TT	TT	TT	TT	TT	TT	TT	TT	TT	TT	TT	TT	TT	TT	TT	TT	TT	TT	TT	TT	TT
1099	2	AA	CC	CA	CC	CC	CC	CA	NN	AA	CA	CC	CC	CC	CC	CC	AA	CA	CA	CC	CA	AA	AA	AA	CA	CC	CA	CC	CC	CC	CC	CC	CC	CC	CC	CC	CC	CC	CC	CC	CC	CC	CC	CC	CC	CC	CC	CC	CC
1100	2	AA	AA	AA	AA	AA	AA	AA	AA	AA	AA	AA	AA	AA	AA	AA	AA	AA	AA	AA	AA	AA	AA	GA	AA	AA	AA	AA	AA	AA	AA	AA	AA	AA	AA	AA	AA	AA	AA	AA	AA	AA	AA	AA	AA	AA	AA	AA	AA
1101	2	AA	GG	GG	AA	GG	GG	GG	GG	AA	GA	GG	GG	GG	GG	GG	AA	NN	GA	GA	GA	AA	AA	GA	GA	GG	NN	GG	GG	GG	GG	GG	GG	GG	GG	AA	AA	AA	AA	GG	GG	GG	GG	GG	GG	GG	GG	GG	GG
1102	2	CC	TT	TC	CC	TT	TT	TT	NN	CC	TC	TT	TT	TT	TT	TC	CC	CC	TC	TC	TC	CC	CC	TC	TC	TT	TC	TT	TT	TT	TT	TT	TT	TT	TT	CC	CC	CC	CC	TT	TT	TT	TT	TT	TT	TT	TT	TT	TT
1103	2	CC	TT	TC	CC	TT	TT	TT	NN	CC	TC	TT	TT	TT	TT	TC	CC	NN	TC	TC	TC	CC	CC	TC	TC	TT	TC	TT	TT	TT	TT	TT	TT	TT	TT	CC	CC	CC	CC	TT	TT	TT	TT	TT	TT	TT	TT	TT	TT
1104	2	TT	TT	TT	TT	TT	TT	TT	TT	TT	TT	TT	TT	TT	TT	TT	TT	TT	TT	TT	TT	TT	TT	TT	TT	TT	TT	TT	TT	TT	TT	TT	TT	TT	TT	TT	TT	TT	TT	TT	TT	TT	TT	TT	TT	TT	TT	TT	TT
1105	2	GG	GG	GG	GG	GG	GG	GG	GG	GG	GG	GG	GG	GG	GG	GG	GG	GG	GG	GG	GG	GG	GG	GG	GG	GG	GG	GG	GG	GG	GG	GG	GG	GG	GG	GG	GG	GG	GG	GG	GG	GG	GG	GG	GG	GG	GG	GG	GG
1106	2	GG	GG	GG	AA	GG	GG	GG	GA	GA	GG	GG	GG	GG	GG	NN	GG	GG	GG	GA	GA	GG	GG	GG	GG	GG	GG	GG	GG	GG	GG	GG	GG	GG	GG	AA	AA	AA	AA	GG	GG	GG	GG	GG	GG	GG	GG	GG	GG
1107	2	CC	CC	CC	TT	CC	CC	CC	CC	CC	CC	CC	CC	CC	CC	NN	CC	CC	CC	TC	TC	CC	CC	CC	CC	CC	CC	CC	CC	CC	CC	CC	CC	CC	CC	TT	TT	TT	TT	CC	CC	CC	CC	CC	CC	CC	CC	CC	CC
1108	2	GG	GG	GG	GA	GG	NN	GA	GA	GG	GG	GG	GG	GG	GG	GG	GA	GA	GA	GA	GA	GA	GA	GA	GA	GA	GA	GA	GA	GA	GA	GA	GA	GA	GA	GA	GA	GA	GA	GA	GA	GA	GG	GG	GG	GG	GG	GA	GA
1109	2	TT	NN	TT	GG	TG	TG	NN	GG	TT	TT	TT	TT	TT	TT	TG	GG	GG	TG	GG	TG	GG	GG	GG	TG	GG	GG	GG	GG	GG	GG	GG	GG	GG	GG	GG	GG	GG	GG	GG	GG	GG	NN	TT	TT	TT	TT	GG	GG
1110	2	TT	TC	TT	CC	TC	TC	NN	CC	TT	TT	TT	TT	TT	TT	TC	CC	CC	TC	CC	TC	CC	CC	CC	TC	CC	CC	CC	CC	CC	CC	CC	CC	CC	CC	CC	CC	CC	CC	CC	CC	CC	NN	TT	TT	TT	TT	CC	CC
1111	2	AA	NN	AA	GG	NN	GA	GG	GG	AA	AA	AA	AA	AA	AA	GA	GG	GG	GA	GG	GA	GG	GG	GG	GA	GG	GG	GG	GG	GG	GG	GG	GG	GG	GG	GG	GG	GG	GG	GG	GG	GG	NN	AA	AA	AA	AA	GG	GG
1112	2	TT	NN	TT	CC	TC	TC	NN	CC	TT	TT	TT	TT	TT	TT	TC	CC	CC	TC	CC	TC	CC	CC	CC	TC	CC	CC	CC	CC	CC	CC	CC	CC	CC	CC	CC	CC	CC	CC	CC	CC	CC	NN	TT	TT	TT	TT	CC	CC
1113	2	GG	GG	GG	TT	NN	TG	NN	TT	GG	GG	GG	GG	GG	GG	NN	TT	TT	TG	TT	TG	TT	TT	TT	TG	TT	TT	TT	TT	TT	TT	TT	TT	TT	TT	TT	TT	TT	TT	TT	TT	TT	GG	GG	GG	GG	GG	TT	TT
1114	2	AA	GA	AA	GG	GA	GA	GG	GG	AA	AA	AA	AA	AA	AA	GA	GG	GG	GA	GA	GA	GG	GG	GG	GA	GA	GA	GA	AA	AA	GA	AA	AA	AA	AA	GG	GG	GG	GG	GG	GG	GG	AA	AA	AA	AA	AA	GG	GG
1115	2	GG	NN	GG	AA	GG	GG	GA	AA	GG	GG	GG	GG	GG	GG	NN	AA	AA	GA	GA	GA	AA	AA	AA	GA	GA	GA	GA	GG	GG	GA	GG	GG	GG	GG	AA	NN	AA	AA	AA	AA	AA	GG	GG	GG	GG	GG	GA	AA
1116	2	GG	GG	GG	AA	GG	NN	GA	AA	GG	GG	GG	GG	GG	GG	GG	AA	AA	GA	GA	GA	AA	AA	AA	GA	GA	GA	NN	GG	GG	GA	GG	GG	GG	GG	AA	AA	AA	AA	AA	AA	AA	GG	GG	GG	GG	GG	NN	AA
1117	2	AA	GA	AA	GG	GA	GA	GG	GG	AA	AA	AA	AA	AA	AA	GA	GG	GG	GA	GG	GA	GG	GG	GG	GA	GG	GG	GG	GG	GG	GG	GG	GG	GG	GG	GG	GG	GG	GG	GG	GG	GG	AA	AA	AA	AA	AA	GG	GG
1118	2	TT	TT	TT	TT	TT	TT	TT	TT	TT	TT	TT	TT	TT	TT	TT	TT	TT	TT	TC	TT	TT	TT	TC	TT	TC	TC	TC	CC	CC	TC	CC	CC	CC	CC	TT	TT	TT	TT	TT	TT	TT	TC	TT	TT	TT	TT	TC	TT
1119	2	GG	GG	GG	GG	GG	GG	TG	TG	GG	GG	GG	GG	GG	GG	GG	GG	GG	GG	TG	GG	GG	GG	TG	GG	TG	TG	TG	TG	TG	TG	TG	TG	TG	TG	GG	GG	GG	GG	TG	GG	GG	GG	GG	GG	GG	GG	NN	GG
1120	2	TT	TT	TT	CC	TC	TC	NN	CC	TT	TT	TT	TT	TC	TT	TC	CC	NN	TC	CC	TC	CC	CC	CC	TC	CC	CC	CC	CC	CC	CC	CC	CC	CC	CC	CC	CC	CC	CC	CC	TT	TT	TC	TT	TT	TT	TT	CC	CC
1121	2	TT	TT	TT	GG	TG	TG	GG	GG	TT	TT	TT	TT	NN	TT	NN	GG	GG	TG	GG	TG	GG	GG	GG	TG	GG	GG	GG	GG	GG	GG	GG	GG	GG	GG	GG	GG	GG	GG	GG	TT	TT	NN	TT	TT	TT	TT	GG	GG
1122	2	CC	CC	CC	CC	CC	CC	CC	CC	CC	CC	CC	CC	CC	CC	CC	CC	CC	CC	TC	CC	CC	CC	TC	CC	TC	TC	TC	TT	TT	TC	TT	TT	TT	TT	CC	CC	CC	CC	CC	CC	CC	NN	CC	CC	CC	CC	NN	CC
1123	2	GG	GG	GG	GG	GG	GG	GG	GG	GG	GG	GG	GG	GG	GG	GG	GG	GG	GG	GG	GG	GG	GG	GG	GG	GG	GG	GG	GG	GG	GG	GG	GG	GG	GG	GG	GG	GG	GG	GG	GG	GG	GG	GG	GG	GG	GG	GG	GG
1124	2	TT	TT	TT	TT	TT	TT	TT	TT	TT	TT	TT	TT	TT	TT	TT	TT	TT	TT	TT	TT	TT	TT	TT	TT	TT	TT	TT	TT	TT	TT	TT	TT	TT	TT	TT	TT	TT	TT	TT	TT	TT	TT	TT	TT	TT	TT	TT	TT
1125	2	CC	CC	CC	CC	CC	NN	CC	CC	CC	CC	CC	CC	CC	NN	CC	CC	CC	CC	CC	CC	NN	NN	CC	CC	CC	CC	CC	CC	NN	CC	CC	CC	CC	CC	CC	NN	CC	CC	CC	CC	CC	CC	NN	NN	CC	CC	CC	CC
1126	2	TT	TT	TT	TT	TT	TT	TT	TT	TT	TT	TT	TT	TT	TT	TT	TT	TT	TT	TT	TT	TT	TT	TT	TT	TT	TT	TT	TT	TT	TT	TT	TT	TT	TT	TT	TT	TT	TT	TT	TT	TT	TT	TT	TT	TT	TT	TT	TT
1127	2	TT	TT	TT	TT	TT	TT	TT	TT	TT	TT	TT	TT	TT	TT	TT	TT	TT	TT	TT	TT	TT	TT	TT	TT	TT	TT	TT	TT	TT	TT	TT	TT	TT	TT	TT	TT	TT	TT	TT	TT	TT	TT	TT	TT	TT	TT	TT	TT
1128	2	TT	NN	TT	GG	TG	NN	GG	GG	TT	TT	NN	TT	NN	TT	TG	GG	GG	TG	GG	TG	GG	GG	GG	TT	GG	NN	GG	GG	GG	NN	GG	GG	GG	GG	GG	GG	GG	GG	GG	GG	GG	NN	NN	NN	TT	TT	GG	TG
1129	2	CC	TC	CC	TT	TC	TC	TC	TT	CC	CC	TC	CC	CC	CC	TC	TT	TT	TC	TT	TC	TT	TT	TT	CC	TT	TC	TT	TT	TT	TC	TT	TT	TT	TT	TT	TT	TT	TT	TT	TT	TT	CC	CC	CC	CC	CC	TT	TC
1130	2	TT	TT	TT	TT	TT	TT	TT	TT	TT	TT	TT	TT	TT	TT	TT	TT	TT	TT	TT	TT	TT	TT	TT	TT	TT	TT	TT	TT	TT	TT	TT	TT	TT	TT	TT	TT	TT	TT	TT	TT	TT	TT	TT	TT	TT	TT	TT	TT
1131	2	TT	CC	CC	CC	TC	CC	TT	CC	TT	TT	TC	TT	TC	TC	TT	CC	CC	CC	TC	CC	TC	TC	CC	TC	TT	TT	TT	TC	TC	TC	TT	TT	TT	TT	CC	CC	CC	CC	TT	TT	TC	TT	CC	CC	TC	TC	CC	CC
1132	2	CC	CC	CC	AA	CA	CA	CA	AA	CC	CC	CA	CC	CC	CC	NN	AA	AA	CA	AA	CA	AA	AA	AA	CC	AA	CA	AA	AA	AA	CA	AA	AA	AA	AA	AA	AA	AA	AA	AA	AA	AA	CC	CC	CC	CC	CC	AA	CA
1133	2	GG	AA	NN	AA	GA	GA	AA	AA	AA	AA	AA	AA	AA	AA	AA	AA	AA	GA	GA	AA	AA	AA	GA	AA	GA	GA	GA	GG	GG	GA	GG	GG	GG	GG	AA	AA	AA	AA	AA	AA	AA	AA	AA	GA	AA	AA	NN	AA
1134	2	CC	NN	NN	CC	CC	TC	CC	NN	TT	TC	CC	CC	TC	CC	CC	CC	NN	TC	TT	TT	TT	TC	TC	TC	TT	TC	TT	TT	TT	TT	TT	TT	TT	TT	TC	TC	CC	CC	TC	TT	TC	TT	TT	TC	CC	CC	TT	TT
1135	2	AA	CC	AA	CC	CC	CC	AA	CC	AA	AA	AA	AA	CC	CC	AA	CC	CC	CC	CC	CC	AA	CC	CC	CA	AA	CA	AA	AA	NN	NN	AA	AA	AA	AA	CC	CC	CC	CC	CC	CC	CC	CC	CC	CC	CC	CC	CC	CA
1136	2	CC	CC	CC	CC	CC	CC	CC	CC	CC	CC	CC	CC	CC	CC	CC	CC	CC	TT	CC	CC	CC	CC	CC	CC	CC	CC	CC	CC	CC	CC	CC	CC	CC	CC	CC	CC	CC	CC	CC	CC	CC	CC	CC	CC	CC	CC	CC	CC
1137	2	TT	TT	TT	TT	TT	TT	TT	TT	TT	TT	TT	TT	TT	TT	TT	TT	TT	CC	TT	TT	TT	TT	TT	TT	TT	TT	TT	TT	TT	TT	TT	TT	TT	TT	TT	TT	TT	TT	TT	TT	TT	TT	TT	TT	TT	TT	TT	TT
1138	2	CC	CC	CC	CC	CC	CC	CC	CC	CC	CC	CC	CC	CC	CC	CC	CC	CC	TC	CC	CC	CC	CC	CC	CC	CC	CC	CC	CC	CC	CC	CC	CC	CC	CC	CC	CC	CC	CC	CC	CC	CC	CC	CC	CC	CC	CC	CC	CC
1139	2	TT	TT	TT	TT	TT	TT	TT	TT	TT	TT	TT	TT	TT	TT	TT	TT	TT	TT	TT	TT	TT	TT	TT	TT	TT	TT	TT	TT	TT	TT	TT	TT	TT	TT	TT	TT	TT	TT	TT	TT	TT	TT	TT	TT	TT	TT	TG	TG
1140	2	CC	CC	CC	CC	CC	CC	CC	CC	CC	CC	CC	CC	CC	CC	CC	CC	CC	CC	CC	CC	CC	CC	CC	CC	CC	CC	CC	CC	CC	CC	CC	CC	CC	CC	CC	CC	CC	CC	CC	CC	CC	CC	CC	CC	CC	CC	TC	TC
1141	2	GG	NN	GG	GG	GG	GG	GG	GG	GG	GG	GG	GG	GG	GG	GG	GG	GG	GG	GG	GG	GG	GG	GG	GG	GG	GG	GG	GG	GG	NN	GG	GG	GG	GG	GG	GG	GG	GG	GG	GG	GG	GG	GG	GG	GG	GG	GA	GA
1142	2	TT	NN	TT	TT	TT	TT	TT	TT	TT	TT	TT	TT	TT	TT	TT	TT	TT	TT	TT	TT	TT	TT	TT	TT	TT	TT	TT	TT	TT	NN	TT	TT	TT	TT	TT	TT	TT	TT	TT	TT	TT	TT	TT	TT	TT	TT	CC	TC
1143	2	GG	NN	GG	GG	GG	GG	GG	GG	GG	GG	GG	GG	GG	GG	GG	GG	GG	GG	GG	GG	GG	GG	GG	GG	GG	GG	GG	GG	GG	NN	GG	GG	GG	GG	GG	GG	GG	GG	GG	GG	GG	GG	GG	GG	GG	GG	NN	GA
1144	2	CC	NN	CC	CC	CC	CC	CC	CC	CC	CC	CC	CC	CC	CC	CC	CC	CC	CC	CC	CC	CC	CC	CC	CC	CC	CC	CC	CC	CC	NN	CC	CC	CC	CC	CC	CC	CC	CC	CC	CC	CC	CC	CC	CC	CC	CC	TT	TC
1145	2	CC	CC	CC	CC	CC	CC	CC	CC	CC	CC	CC	CC	CC	CC	CC	CC	CC	CC	CC	CC	CC	CC	CC	CC	CC	CC	CC	CC	CC	CC	CC	CC	CC	CC	CC	CC	CC	CC	CC	CC	CC	CC	CC	CC	CC	CC	TC	TC
1146	2	TT	TC	TT	TT	TT	TT	TT	TT	TT	TT	TT	TT	TT	TT	TT	TT	TT	TT	TT	TT	TT	TT	TT	TT	TT	TT	TT	TT	TT	NN	TT	TT	TT	TT	TT	TT	TT	TT	TT	TT	TT	TT	TT	TT	TT	TT	CC	TC
1147	2	GG	NN	GG	GG	GG	GG	GG	GG	GG	GG	GG	GG	GG	GG	GG	GG	GG	GG	GG	GG	GG	GG	GG	GG	GG	GG	GG	GG	GG	GG	GG	GG	GG	GG	GG	GG	GG	GG	GG	GG	GG	GG	GG	GG	GG	GG	TG	TG
1148	2	GG	GG	GG	GG	GG	GG	GG	GG	GG	GG	GG	GG	GG	GG	GG	GG	GG	GG	GG	GG	GG	GG	GG	GG	GG	GG	GG	GG	GG	GG	GG	GG	GG	GG	GG	GG	GG	GG	GG	GG	GG	GG	GG	GG	GG	GG	NN	GA
1149	2	TT	TC	TT	TT	TT	TT	TT	TT	TT	TT	TT	TT	TT	TT	TT	TT	TT	TT	TT	TT	TT	TT	TT	TT	TT	TT	TT	TT	TT	NN	TT	TT	TT	TT	TT	TT	TT	TT	TT	TT	TT	TT	TT	TT	TT	TT	CC	TC
1150	2	TT	TT	TT	TT	TT	TT	TT	TT	TT	TT	TT	TT	TT	TT	TT	TT	TT	TT	TT	TT	TT	TT	TT	TT	TT	TT	TT	TT	TT	TT	TT	TT	TT	TT	TT	TT	TT	TT	TT	TT	TT	TT	TT	TT	TT	TT	TT	TT
1151	2	CC	CC	CC	CC	CC	CC	CC	CC	CC	CC	CC	CC	CC	CC	CC	CC	CC	CC	CC	CC	CC	CC	CC	CC	CC	CC	CC	CC	CC	CC	CC	CC	CC	CC	CC	CC	CC	CC	CC	CC	CC	CC	CC	CC	CC	CC	CC	CC
1152	2	TT	TC	TT	TT	TT	TT	TT	TT	TT	TT	TT	TT	TT	TT	TT	TT	TT	TT	TT	TT	TT	TT	TT	TT	TT	TT	TT	TT	TT	TC	TT	TT	TT	TT	TT	TT	TT	TT	TT	TT	TC	TT	TT	TT	TT	TT	TC	TC
1153	2	CC	CC	CC	CC	CC	CC	CC	CC	CC	CC	CC	CC	CC	CC	CC	CC	CC	CC	CC	CC	CC	CC	CC	CC	CC	CC	CC	CC	CC	CC	CC	CC	CC	CC	CC	CC	CC	CC	CC	CC	CC	CC	CC	CC	CC	CC	NN	CA
1154	2	GG	GG	GG	GG	NN	GG	GG	GG	GG	GG	GG	GG	NN	NN	GG	GG	GG	GG	GG	GG	NN	NN	GG	GG	GG	GG	GG	GA	NN	GG	GG	GG	GG	GG	GA	NN	GG	GG	GG	GG	GG	GG	NN	NN	GG	GG	GG	GG
1155	2	CC	TT	TC	TT	TT	TT	TT	TT	TT	TT	TT	TT	TT	TT	TT	TT	TT	TT	TC	TT	TT	TT	TT	TT	CC	TC	CC	CC	CC	TC	CC	CC	CC	CC	TT	TT	TT	TT	TT	TT	TC	TT	TT	TT	TT	TT	CC	TC
1156	2	CC	TT	TC	TT	TT	TT	TT	TT	TT	TT	TT	TT	TT	TT	TT	TT	TT	TT	TC	TT	TT	TT	TT	TT	CC	TC	CC	CC	CC	TC	CC	CC	CC	CC	TT	TT	TT	TT	TT	TT	TT	TT	TT	TT	TT	TT	CC	TT
1157	2	GG	AA	GA	AA	AA	AA	AA	AA	AA	AA	AA	AA	AA	AA	AA	AA	AA	AA	GA	AA	AA	AA	AA	AA	GG	GG	GG	GG	GG	GA	GG	GG	GG	GG	AA	AA	AA	AA	AA	AA	AA	AA	AA	AA	AA	AA	NN	AA
1158	2	GG	TT	NN	TT	TT	TT	TT	TT	TT	TT	TT	TT	TT	TT	TT	TT	TT	TT	TG	TT	TT	TT	TT	TT	GG	TG	GG	GG	GG	TG	GG	GG	GG	GG	TT	TT	TT	TT	TT	TT	TG	TT	TT	TT	TT	TT	GG	TG
1159	2	GG	AA	NN	AA	AA	AA	AA	AA	AA	AA	AA	AA	AA	AA	AA	AA	AA	AA	GA	AA	AA	AA	AA	AA	GG	GA	GG	GG	GG	GA	GG	GG	GG	GG	AA	AA	AA	AA	AA	AA	GA	AA	AA	AA	AA	AA	GG	GA
1160	2	TT	CC	TC	CC	CC	CC	CC	CC	CC	CC	CC	CC	CC	CC	CC	CC	CC	CC	TC	CC	CC	CC	CC	CC	TT	TC	TT	TT	TT	TC	TT	TT	TT	TT	CC	CC	CC	CC	CC	CC	TC	CC	CC	CC	CC	CC	TT	TC
1161	2	GG	AA	NN	AA	AA	AA	AA	AA	AA	AA	AA	AA	AA	AA	AA	AA	AA	AA	GA	AA	AA	AA	AA	AA	GG	NN	GG	GG	GG	NN	GG	GG	GG	GG	AA	AA	AA	AA	AA	AA	GA	AA	AA	AA	AA	AA	GG	GA
1162	2	GG	AA	GA	AA	AA	AA	AA	AA	AA	AA	AA	AA	AA	AA	AA	AA	AA	AA	GA	AA	AA	AA	AA	AA	GG	GA	GG	GG	GG	GA	GG	GG	GG	GG	AA	AA	AA	AA	AA	AA	GA	AA	AA	AA	AA	AA	GG	GA
1163	2	CC	AA	AA	AA	AA	AA	AA	AA	AA	AA	AA	AA	AA	AA	AA	AA	AA	AA	AA	AA	AA	AA	AA	AA	CC	CA	CC	CC	CC	CA	CC	CC	CC	CC	AA	AA	AA	AA	AA	AA	AA	AA	AA	AA	AA	AA	CC	NN
1164	2	NN	AA	AA	AA	AA	AA	AA	AA	AA	AA	AA	AA	AA	AA	AA	AA	NN	AA	AA	AA	AA	AA	AA	AA	AA	NN	AA	AA	AA	NN	AA	AA	AA	AA	AA	AA	AA	AA	AA	AA	GA	AA	AA	AA	AA	AA	GG	GA
1165	2	GG	AA	NN	AA	AA	NN	AA	AA	AA	AA	AA	AA	AA	AA	AA	AA	AA	AA	GA	AA	AA	NN	AA	AA	GG	GA	GG	GG	GG	GA	GG	GG	GG	GG	NN	NN	AA	AA	AA	AA	GA	AA	NN	NN	AA	AA	GG	GA
1166	2	GG	AA	GA	AA	AA	AA	AA	AA	AA	AA	AA	AA	AA	AA	AA	AA	AA	AA	GA	AA	AA	AA	AA	AA	GG	NN	GG	GG	GG	NN	GG	GG	GG	GG	AA	AA	AA	AA	AA	AA	GA	AA	AA	AA	AA	AA	GG	GA
1167	2	CC	TT	TC	TT	TT	TT	TT	TT	TT	TT	TT	TT	TT	TT	TT	TT	TT	TT	TC	TT	TT	TT	TT	TT	CC	TC	CC	CC	CC	TC	CC	CC	CC	CC	TT	TT	TT	TT	TT	TT	TT	TT	TT	TT	TT	TT	NN	TT
1168	2	AA	CC	NN	CC	CC	NN	CC	CC	CC	CC	CC	CC	CC	CC	CC	CC	CC	CC	CA	CC	CC	NN	CC	CC	AA	CA	AA	AA	AA	CA	AA	AA	AA	AA	NN	NN	CC	CC	CC	CC	CC	CC	NN	NN	CC	CC	CC	CC
1169	2	CC	CC	CC	CC	CC	CC	CC	CC	CC	CC	CC	CC	CC	CC	CC	CC	CC	CC	CC	CC	CC	CC	CC	CC	CC	CC	CC	CC	CC	NN	CC	CC	CC	CC	CC	CC	CC	CC	CC	CC	NN	CC	CC	CC	CC	CC	NN	NN
1170	2	GG	GG	GG	GG	GG	GG	GG	GG	GG	GG	GG	GG	GG	GG	GG	GG	GG	GG	GG	GG	GG	GG	GG	GG	GG	GG	GG	GG	GG	GA	GG	GG	GG	GG	GG	GG	GG	GG	GG	GG	GA	GG	GG	GG	GG	GG	NN	GA
1171	2	AA	AA	AA	AA	AA	AA	AA	AA	AA	AA	AA	AA	AA	AA	AA	AA	AA	AA	AA	AA	AA	AA	AA	AA	AA	AA	AA	AA	AA	NN	AA	AA	AA	AA	AA	AA	AA	AA	AA	AA	GA	AA	AA	AA	AA	AA	GA	GA
1172	2	GG	GG	GG	GG	GG	GG	GG	GG	GG	GG	GG	GG	GG	GG	GG	GG	GG	GG	GG	GG	GG	GG	GG	GG	GG	GG	GG	GG	GG	TG	GG	GG	GG	GG	GG	GG	GG	GG	GG	GG	TG	GG	GG	GG	GG	GG	TG	TG
1173	2	AA	AA	AA	AA	AA	AA	AA	AA	AA	AA	AA	AA	AA	AA	AA	AA	AA	AA	AA	AA	AA	AA	AA	AA	AA	AA	AA	AA	AA	NN	AA	AA	AA	AA	AA	AA	AA	AA	AA	AA	GA	AA	AA	AA	AA	AA	GA	GA
1174	2	TT	TT	TT	TT	TT	TT	TT	TT	TT	TT	TT	TT	TT	TT	TT	TT	TT	TT	TT	TT	TT	TT	TT	TT	TT	TT	TT	TT	TT	TT	TT	TT	TT	TT	TT	TT	TT	TT	TT	TT	TT	TT	TT	TT	TT	TT	TT	TT
1175	2	GG	GG	GG	GG	GG	GG	GG	GG	GG	GG	GG	GG	GG	GG	GG	GG	GG	GG	GG	GG	GG	GG	GG	GG	GG	GG	GG	GG	GG	GG	GG	GG	GG	GG	GG	GG	GG	GG	GG	GG	GG	GG	GG	GG	GG	GG	GG	GG
1176	2	GG	GG	GG	GG	GG	GG	GG	GG	GG	GG	GG	GG	GG	GG	GG	GG	GG	GG	GG	GG	GG	GG	GG	GG	GG	GG	GG	GG	GG	NN	GG	GG	GG	GG	GG	GG	GG	GG	GG	GG	TG	GG	GG	GG	GG	GG	TG	TG
1177	2	NN	NN	NN	NN	NN	NN	NN	NN	NN	NN	NN	NN	NN	NN	NN	NN	NN	NN	NN	NN	NN	NN	NN	NN	NN	NN	NN	NN	NN	TT	NN	NN	NN	NN	NN	NN	NN	NN	NN	NN	TT	NN	NN	NN	NN	NN	TT	TT
1178	2	GG	GG	GG	GG	GG	GG	GG	GG	GG	GG	GG	GG	GG	GG	GG	GG	GG	GG	GG	GG	GG	GG	GG	GG	GG	GG	GG	GG	GG	GG	GG	GG	GG	GG	GG	GG	GG	GG	GG	GG	GG	GG	GG	GG	GG	GG	GG	GG
1179	2	CC	CC	CC	CC	CC	CC	CC	CC	CC	CC	CC	CC	CC	CC	CC	CC	CC	CC	CC	CC	CC	CC	CC	CC	CC	CC	CC	CC	CC	CC	CC	CC	CC	CC	CC	CC	CC	CC	CC	CC	NN	CC	CC	CC	CC	CC	TT	TC
1180	2	CC	CC	CC	CC	CC	CC	CC	CC	CC	CC	CC	CC	CC	CC	CC	CC	CC	CC	CC	CC	CC	CC	CC	CC	CC	CC	CC	CC	CC	CC	CC	CC	CC	CC	CC	CC	CC	CC	CC	CC	CC	CC	CC	CC	CC	CC	CA	CC
1181	2	CC	CC	CC	CC	CC	CC	CC	CC	CC	CC	CC	CC	CC	CC	CC	CC	CC	CC	CC	CC	CC	CC	CC	CC	CC	CC	CC	CC	CC	CA	CC	CC	CC	CC	CC	CC	CC	CC	CC	CC	CA	CC	CC	CC	CC	CC	AA	CA
1182	2	AA	AA	AA	AA	AA	AA	AA	AA	AA	AA	AA	AA	AA	AA	AA	AA	AA	AA	AA	AA	AA	AA	AA	AA	AA	AA	AA	AA	AA	NN	AA	AA	AA	AA	AA	AA	AA	AA	AA	AA	GA	AA	AA	AA	AA	AA	GA	GA
1183	2	AA	AA	AA	AA	AA	AA	AA	AA	AA	AA	AA	AA	AA	AA	AA	AA	AA	AA	AA	AA	AA	AA	AA	AA	AA	AA	AA	AA	AA	CA	AA	AA	AA	AA	AA	AA	AA	AA	AA	AA	CA	AA	AA	AA	AA	AA	CC	CA
1184	2	TT	TT	TT	TT	TT	TT	TT	TT	TT	TT	TT	TT	TT	TT	TT	TT	TT	TT	TT	TT	TT	TT	TT	TT	TT	TT	TT	TT	TT	NN	TT	TT	TT	TT	TT	TT	TT	TT	TT	TT	TC	TT	TT	TT	TT	TT	CC	TC
1185	2	CC	CC	CC	CC	CC	CC	CC	CC	CC	CC	CC	CC	CC	CC	CC	CC	CC	CC	CC	CC	CC	CC	CC	CC	CC	CC	CC	CC	CC	CC	CC	CC	CC	CC	CC	CC	CC	CC	CC	CC	NN	CC	CC	CC	CC	CC	NN	TC
1186	2	TT	TT	TT	TT	TT	TT	TT	TT	TT	TT	TT	TT	TT	TT	TT	TT	TT	TT	TT	TT	TT	TT	TT	TT	TT	TT	TT	TT	TT	TT	TT	TT	TT	TT	TT	TT	TT	TT	TT	TT	TC	TT	TT	TT	TT	TT	CC	TC
1187	2	TT	TT	TT	TT	TT	TT	TT	TT	TT	TT	TT	TT	TT	TT	TT	TT	TT	TT	TT	TT	TT	TT	TT	TT	TT	TT	TT	TT	TT	TC	TT	TT	TT	TT	TT	TT	TT	TT	TT	TT	TC	TT	TT	TT	TT	TT	CC	TC
1188	2	GG	GG	GG	GG	GG	GG	GG	GG	GG	GG	GG	GG	GG	GG	GG	GG	GG	GG	GG	GG	GG	GG	GG	GG	GG	GG	GG	GG	GG	GA	GG	GG	GG	GG	GG	GG	GG	GG	GG	GG	GA	GG	GG	GG	GG	GG	GA	GA
1189	2	AA	AA	AA	AA	AA	AA	AA	AA	AA	AA	AA	AA	AA	AA	AA	AA	AA	AA	AA	AA	AA	AA	AA	AA	AA	AA	AA	AA	AA	NN	AA	AA	AA	AA	AA	AA	AA	AA	AA	AA	GA	AA	AA	AA	AA	AA	GG	GA
1190	2	AA	AA	AA	AA	AA	AA	AA	AA	AA	AA	AA	AA	AA	AA	AA	AA	AA	AA	AA	AA	AA	AA	AA	AA	AA	AA	AA	AA	AA	NN	AA	AA	AA	AA	AA	AA	AA	AA	AA	AA	GA	AA	AA	AA	AA	AA	GA	GA
1191	2	AA	AA	AA	AA	AA	AA	AA	AA	AA	AA	AA	AA	AA	AA	AA	AA	AA	AA	AA	AA	AA	AA	AA	AA	AA	AA	AA	AA	AA	AA	AA	AA	AA	AA	AA	AA	AA	AA	AA	AA	AA	AA	AA	AA	AA	AA	AA	AA
1192	2	CC	CC	CC	CC	CC	CC	CC	CC	CC	CC	CC	CC	CC	CC	CC	CC	CC	CC	CC	CC	CC	CC	CC	CC	CC	CC	CC	CC	CC	CC	CC	CC	CC	CC	CC	CC	CC	CC	CC	CC	CC	CC	CC	CC	CC	CC	CC	CC
1193	2	CC	CC	CC	CC	CC	CC	CC	CC	CC	CC	CC	CC	CC	CC	CC	CC	CC	CC	CC	CC	CC	CC	CC	CC	CC	CC	CC	CC	CC	CC	CC	CC	CC	CC	CC	CC	CC	CC	CC	CC	NN	CC	CC	CC	CC	CC	AA	NN
1194	2	GG	GG	GG	GG	GG	GG	GG	GG	GG	GG	GG	GG	GG	GG	NN	GG	GG	GG	GG	GG	GG	GG	GG	GG	GG	GG	GG	GG	GG	NN	GG	GG	GG	GG	GG	GG	GG	GG	GG	GG	TG	GG	GG	GG	GG	GG	TT	TG
1195	2	TT	TT	TT	TT	TT	TT	TT	TT	TT	TT	TT	TT	TT	TT	TT	TT	TT	TT	TT	TT	TT	TT	TT	TT	TT	TT	TT	TT	TT	TT	TT	TT	TT	TT	TT	TT	TT	TT	TT	TT	TT	TT	TT	TT	TT	TT	TT	TT
1196	2	TT	TT	TT	TT	TT	TT	TT	TT	TT	TT	TT	TT	TT	TT	TT	TT	TT	TT	TT	TT	TT	TT	TT	TT	TT	TT	TT	TT	TT	TC	TT	TT	TT	TT	TT	TT	TT	TT	TT	TT	TC	TT	TT	TT	TT	TT	TC	TC
1197	2	CC	CC	CC	NN	CC	CC	CC	CC	CC	CC	CC	CC	CC	NN	CC	CC	CC	CC	CC	CC	NN	NN	CC	CC	CC	CC	CC	NN	NN	TT	CC	CC	NN	NN	NN	CC	CC	NN	CC	CC	TT	CC	CC	CC	NN	NN	TT	TT
1198	2	NN	NN	NN	NN	NN	NN	NN	NN	NN	NN	NN	NN	NN	NN	NN	NN	NN	NN	NN	NN	NN	NN	NN	NN	NN	NN	NN	NN	NN	GG	NN	NN	NN	NN	NN	NN	NN	NN	NN	NN	GG	NN	NN	NN	NN	NN	GG	GG
1199	2	NN	NN	NN	NN	NN	NN	NN	NN	NN	NN	NN	NN	NN	NN	NN	NN	NN	NN	NN	NN	NN	NN	NN	NN	NN	NN	NN	NN	NN	AA	NN	NN	NN	NN	NN	NN	NN	NN	NN	NN	AA	NN	NN	NN	NN	NN	AA	AA
1200	2	GG	GG	GG	GG	GG	GG	GG	NN	GG	TG	GG	GG	GG	GG	NN	GG	GG	GG	GG	GG	GG	GG	GG	GG	GG	GG	GG	GG	GG	GG	GG	GG	GG	GG	GG	GG	GG	GG	TT	GG	GG	GG	GG	GG	GG	GG	GG	GG
1201	2	GG	GG	GG	GG	GG	GG	GG	NN	GG	GA	GG	GG	GG	NN	GG	GG	GG	GG	GG	GG	GG	NN	GG	GG	GG	GG	GG	NN	NN	GG	GG	GG	GG	GG	NN	NN	GG	GG	AA	GG	GG	GG	NN	NN	GG	GG	GG	GG
1202	2	TT	TT	TT	TT	TT	TT	TT	NN	TT	TC	TT	TT	TT	TT	TC	TT	TT	TT	TT	TT	TT	TT	TT	TT	TT	TT	TT	TT	TT	NN	TT	TT	TT	TT	TT	TT	TT	TT	CC	TT	TC	TC	TT	TT	TT	TT	NN	TC
1203	2	TT	TT	TT	TT	TT	TT	TT	CC	TT	TC	TT	TT	TT	TT	TC	TT	TT	TT	TT	TT	TT	TT	TT	TT	TT	TT	TT	TT	TT	TT	TT	TT	TT	TT	TT	TT	TT	TT	CC	TT	TT	NN	TT	TT	TT	TT	TT	TT
1204	2	TT	TT	TT	TT	TT	TT	TT	TT	TT	TT	TT	TT	TT	TT	TT	TT	TT	TT	TT	TT	TT	TT	TT	TT	TT	TT	TT	TT	TT	TC	TT	TT	TT	TT	TT	TT	TT	TT	TT	TT	TC	TT	TT	TT	TT	TT	TC	TC
1205	2	TT	TT	TT	TT	TT	TT	TT	TT	TT	TT	TT	TT	TT	TT	TT	TT	TT	TT	TT	TT	TT	TT	TT	TT	TT	TT	TT	TT	TT	TC	TT	TT	TT	TT	TT	TT	TT	TT	TT	TT	TC	TT	TT	TT	TT	TT	TC	TC
1206	2	AA	AA	AA	AA	AA	AA	AA	AA	AA	AA	AA	AA	AA	AA	AA	AA	AA	AA	AA	AA	AA	AA	AA	AA	AA	AA	AA	AA	AA	GA	AA	AA	AA	AA	AA	AA	AA	AA	AA	AA	AA	AA	AA	AA	AA	AA	GG	GA
1207	2	TT	TT	TT	TT	TT	TT	TT	TT	TT	TT	TT	TT	TT	TT	TT	TT	TT	TT	TT	TT	TT	TT	TT	TT	TT	TT	TT	TT	TT	TC	TT	TT	TT	TT	TT	TT	TT	TT	TT	TT	TT	TT	TT	TT	TT	TT	CC	TC
1208	2	AA	AA	AA	AA	AA	AA	AA	AA	AA	AA	AA	AA	AA	AA	AA	AA	AA	AA	AA	AA	AA	AA	AA	AA	AA	AA	AA	AA	AA	AA	AA	AA	AA	AA	AA	AA	AA	AA	AA	AA	AA	AA	AA	AA	AA	AA	AA	AA
1209	2	CC	CC	CC	CC	CC	CC	CC	CC	CC	CC	CC	CC	CC	CC	CC	CC	CC	CC	CC	CC	CC	CC	CC	CC	CC	CC	CC	CC	CC	CA	CC	CC	CC	CC	CC	CC	CC	CC	CC	CC	CC	CC	CC	CC	CC	CC	AA	CA
1210	2	CC	CC	CC	CC	CC	CC	CC	CC	CC	CC	CC	CC	CC	CC	CC	NN	CC	CC	CC	CC	CC	CC	NN	NN	CC	CC	CC	CC	CC	NN	CC	CC	CC	NN	CC	CC	NN	CC	CC	CC	CC	CC	CC	CC	CC	CC	CG	NN
1211	2	GG	GG	GG	GG	GG	GG	GG	GG	GG	GG	GG	GG	GG	GG	GG	GG	GG	GG	GG	GG	GG	NN	GG	GG	GG	GG	GG	GG	NN	GG	GG	GG	GG	GG	GG	NN	GG	GG	GG	GG	GG	GG	NN	NN	GG	GG	NN	GA
1212	2	TT	TT	TT	TT	TT	TT	TT	TT	TT	TT	TT	TT	TT	TT	TT	TT	TT	TT	TT	TT	TT	TT	TT	TT	TT	TT	TT	TT	TT	TC	TT	TT	TT	TT	TT	TT	TT	TT	TT	TT	TT	TT	TT	TT	TT	TT	NN	TC
1213	2	GG	GG	GG	GG	GG	GG	GG	GG	GG	GG	GG	GG	GG	GG	GG	GG	GG	GG	GG	GG	GG	GG	GG	GG	GG	GG	GG	GG	GG	GA	GG	GG	GG	GG	GG	GG	GG	GG	GG	GG	GG	GG	GG	GG	GG	GG	GA	GA
1214	2	AA	AA	AA	AA	AA	AA	AA	AA	AA	AA	AA	AA	AA	AA	AA	AA	AA	AA	AA	AA	AA	AA	AA	AA	AA	AA	AA	AA	AA	GA	AA	AA	AA	AA	AA	AA	AA	AA	AA	AA	AA	AA	AA	AA	AA	AA	NN	GA
1215	2	GG	GG	GG	GG	GG	GG	GG	GG	GG	GG	GG	GG	GG	GG	GG	GG	GG	GG	GG	GG	GG	GG	GG	GG	GG	GG	GG	GG	GG	GG	GG	GG	GG	GG	GG	GG	GG	GG	GG	GG	GG	GG	GG	GG	GG	GG	GG	GG
1216	2	AA	AA	AA	AA	AA	AA	AA	AA	AA	AA	AA	AA	AA	AA	AA	AA	AA	AA	AA	AA	AA	AA	AA	AA	AA	AA	AA	AA	AA	NN	AA	AA	AA	AA	AA	AA	AA	AA	AA	AA	AA	AA	AA	AA	AA	AA	CA	CA
1217	2	AA	AA	AA	AA	AA	AA	AA	AA	AA	AA	AA	AA	AA	AA	AA	AA	AA	AA	AA	AA	AA	AA	AA	AA	AA	AA	AA	AA	AA	NN	AA	AA	AA	AA	AA	AA	AA	AA	AA	AA	AA	AA	AA	AA	AA	AA	NN	GA
1218	2	GG	GG	GG	GG	GG	GG	GG	GG	GG	GG	GG	GG	GG	GG	GG	GG	GG	GG	GG	GG	GG	GG	GG	GG	GG	GG	GG	GG	GG	GA	GG	GG	GG	GG	GG	GG	GG	GG	GG	GG	GG	GG	GG	GG	GG	GG	AA	GA
1219	2	GG	GG	GG	GG	GG	GG	GG	NN	GG	GA	GG	GG	GG	GG	GG	GG	GG	GG	GG	GG	GG	GG	GG	GG	GG	GG	GG	GG	GG	GG	GG	GG	GG	GG	GG	GG	GG	GG	AA	GG	GG	GG	GG	GG	GG	GG	GG	GG
1220	2	GG	GG	GG	NN	GG	GG	GG	NN	GG	GA	GG	GG	GG	GG	GG	GG	GG	GG	GG	GG	GG	GG	GG	GG	GG	GG	GG	GG	GG	GG	GG	GG	GG	GG	GG	GG	GG	GG	AA	GG	GG	GG	GG	NN	NN	NN	NN	NN
1221	2	AA	AA	AA	AA	AA	AA	AA	AA	AA	AA	AA	AA	AA	AA	AA	AA	AA	AA	AA	AA	AA	AA	AA	AA	AA	AA	AA	AA	AA	AA	AA	AA	AA	AA	AA	AA	AA	AA	AA	AA	AA	AA	AA	AA	AA	AA	AA	AA
1222	2	AA	CC	NN	CC	CC	CC	CC	AA	CC	CA	CC	CC	CC	CC	NN	CC	CC	CC	CC	CC	CC	CC	CC	CC	CC	CC	CC	CC	CC	NN	CC	CC	CC	CC	AA	AA	AA	AA	AA	CC	CC	CC	CC	CC	CC	CC	AA	CA
1223	2	TT	TT	TT	TT	TT	TT	TT	CC	TT	TC	TT	TT	TT	TT	TC	TT	TT	TT	TT	TT	TT	TT	TT	TT	TT	TT	TT	TT	TT	TC	TT	TT	TT	TT	TT	TT	TT	TT	CC	TT	TT	TT	TT	TT	TT	TT	CC	TC
1224	2	TT	TT	TT	TT	TT	TC	TT	TT	TT	TC	TC	TT	TC	CC	TT	CC	CC	TC	TT	TT	TT	TT	TT	TT	CC	CC	CC	CC	CC	TC	CC	CC	CC	CC	TT	TT	TT	TT	TT	TT	CC	TT	CC	CC	CC	CC	CC	NN
1225	2	GG	GG	GG	GG	GG	GG	GG	GG	GG	GG	GG	GG	GG	GG	GG	GG	GG	GG	GG	GG	GG	GG	GG	GG	GG	GG	GG	GG	GG	NN	GG	GG	GG	GG	GG	GG	GG	GG	GG	GG	GG	GG	GG	GG	GG	GG	GA	GA
1226	2	CC	CC	CC	CC	CC	CC	CC	CC	CC	CC	CC	CC	CC	CC	CC	CC	CC	CC	CC	CC	CC	CC	CC	CC	CC	CC	CC	CC	CC	CC	CC	CC	CC	CC	CC	CC	CC	CC	CC	CC	CC	CC	CC	CC	CC	CC	CC	CC
1227	2	CC	CC	CC	CC	CC	CC	CC	CC	CC	CC	CC	CC	CC	CC	CC	CC	CC	CC	CC	CC	CC	CC	CC	CC	CC	CC	CC	CC	CC	CC	CC	CC	CC	CC	CC	CC	CC	CC	CC	CC	CC	CC	CC	CC	CC	CC	CC	CC
1228	2	AA	AA	AA	AA	AA	AA	AA	AA	AA	AA	AA	AA	AA	AA	AA	AA	AA	AA	AA	AA	AA	AA	AA	AA	AA	AA	AA	AA	AA	AA	AA	AA	AA	AA	AA	AA	AA	AA	AA	AA	AA	AA	AA	AA	AA	AA	AA	AA
1229	2	CC	CC	CC	CC	CC	CC	CC	CC	CC	CC	CC	CC	CC	CC	CC	CC	CC	CC	CC	CC	CC	CC	CC	CC	CC	CC	CC	CC	CC	CC	CC	CC	CC	CC	CC	CC	CC	CC	CC	CC	CC	CC	CC	CC	CC	CC	CC	CC
1230	2	TT	TT	TT	TT	TT	TT	TT	TT	TT	TT	TT	TT	TT	TT	TT	TT	TT	TT	TT	TT	TT	TT	TT	TT	TT	TT	TT	TT	TT	TT	TT	TT	TT	TT	TT	TT	TT	TT	TT	TT	TT	TT	TT	TT	TT	TT	TT	TT
1231	2	GG	GG	GG	GG	GG	GG	GG	GG	GG	GG	GG	GG	GG	GG	GG	GG	GG	GG	GG	GG	GG	GG	GG	GG	GG	GG	GG	GG	GG	GG	GG	GG	GG	GG	GG	GG	GG	GG	GG	GG	GG	GG	GG	GG	GG	GG	GG	GG
1232	2	GG	AA	NN	GG	GG	GA	AA	AA	AA	AA	AA	AA	AA	AA	AA	AA	AA	GA	NN	NN	AA	AA	GA	AA	AA	AA	AA	AA	AA	AA	AA	AA	AA	AA	AA	AA	AA	AA	AA	AA	AA	AA	AA	GA	GA	GG	AA	AA
1233	2	CC	TC	TC	CC	CC	TC	TT	TT	TT	TT	TT	TT	TT	TT	TT	TT	TT	TC	CC	NN	TT	TT	TC	TT	CC	TC	CC	CC	CC	TC	CC	CC	CC	CC	TT	TT	TT	TT	TT	TT	TT	TC	TT	TC	TC	CC	TC	TT
1234	2	AA	GG	GG	AA	AA	GA	GG	GG	GG	GG	GG	GG	GG	GG	GG	GG	GG	GA	AA	NN	GG	GG	GA	GG	AA	GA	AA	AA	AA	GA	AA	AA	AA	AA	GG	GG	GG	GG	GG	GG	GG	GG	GG	GA	GA	AA	GG	GG
1235	2	GG	TG	TG	GG	GG	TG	TT	TT	TT	TT	TT	TT	TT	TT	TT	TT	TT	TG	TG	TG	TT	TT	TG	TT	TT	TT	TT	TT	TT	TT	TT	TT	TT	TT	TT	TT	TT	TT	TT	TT	TT	TG	TT	TG	TG	GG	TT	TT
1236	2	CC	TC	TC	CC	CC	TC	TT	TT	TT	TT	TT	TT	TT	TT	TT	TT	TT	TC	TC	TC	TT	TT	TC	TT	TT	TT	TT	TT	TT	TT	TT	TT	TT	TT	TT	TT	TT	TT	TT	TT	TT	TC	TT	TC	TC	CC	TT	TT
1237	2	TT	NN	NN	TT	TT	TC	CC	CC	CC	CC	CC	CC	CC	CC	CC	CC	CC	TC	TC	TC	CC	CC	TC	CC	CC	CC	CC	CC	CC	CC	CC	CC	CC	CC	CC	CC	CC	CC	CC	CC	CC	NN	CC	TC	TC	NN	CC	CC
1238	2	CC	CG	CG	CC	CC	CG	GG	GG	GG	GG	GG	GG	GG	GG	GG	GG	GG	CG	CC	NN	GG	GG	CG	GG	NN	GG	NN	NN	NN	GG	NN	NN	NN	NN	GG	GG	GG	GG	NN	GG	GG	GG	GG	CG	CG	CC	NN	GG
1239	2	CC	CC	CC	CC	CC	CC	CC	CC	CC	CC	CC	CC	CC	CC	NN	CC	CC	CC	CC	CC	CC	CC	CC	CC	CC	CC	CC	CC	CC	CC	CC	CC	CC	CC	AA	AA	AA	AA	AA	CC	CC	CC	CC	CC	CC	CC	NN	CA
1240	2	AA	AA	AA	AA	AA	AA	AA	NN	AA	AA	AA	AA	AA	AA	NN	AA	AA	AA	AA	AA	AA	AA	AA	AA	AA	AA	AA	AA	AA	NN	AA	AA	AA	AA	CC	CC	CC	CC	CC	AA	AA	AA	AA	AA	AA	AA	NN	CA
1241	2	AA	AA	AA	AA	AA	AA	AA	NN	AA	AA	AA	AA	AA	AA	GA	AA	AA	AA	AA	AA	AA	AA	AA	AA	AA	AA	AA	AA	AA	GA	AA	AA	AA	AA	GG	GG	GG	GG	GG	AA	AA	AA	AA	AA	AA	AA	NN	GA
1242	2	NN	NN	NN	NN	GG	GG	NN	NN	NN	NN	NN	NN	NN	NN	AA	NN	NN	GG	GG	GG	NN	NN	NN	NN	NN	NN	NN	NN	NN	NN	NN	NN	NN	NN	AA	AA	AA	AA	AA	NN	AA	NN	NN	NN	NN	NN	NN	NN
1243	2	NN	NN	NN	NN	GG	GG	NN	GA	NN	NN	NN	NN	NN	NN	AA	NN	NN	GG	GG	GG	NN	NN	NN	NN	NN	NN	NN	NN	NN	NN	NN	NN	NN	NN	AA	AA	AA	AA	AA	NN	AA	NN	NN	NN	NN	NN	NN	NN
1244	2	GG	GG	GG	GG	GG	GG	GG	GG	GG	GG	GG	GG	GG	GG	NN	GG	GG	GG	GG	GG	GG	GG	GG	GG	GG	GG	GG	GG	GG	GG	GG	GG	GG	GG	GG	GG	GG	GG	AA	GG	GG	GG	GG	GG	GG	GG	GG	GG
1245	2	AA	AA	AA	AA	CA	CA	AA	AA	AA	AA	AA	AA	AA	AA	CA	AA	AA	CA	CA	CA	AA	AA	AA	AA	AA	AA	AA	AA	AA	AA	AA	AA	AA	AA	AA	AA	AA	AA	CC	AA	AA	AA	AA	AA	AA	AA	AA	AA
1246	2	TT	TT	TT	TT	TT	TT	TT	TT	TT	TT	TT	TT	TT	TT	TC	TT	TT	TT	TT	TT	TT	TT	TT	TT	TT	TT	TT	TT	TT	TT	TT	TT	TT	TT	TT	TT	TT	TT	CC	TT	TT	TT	TT	TT	TT	TT	TT	TT
1247	2	TT	TT	TT	TT	TC	TC	TT	TT	TT	TT	TT	TT	TT	TT	TT	TT	TT	TC	TC	TC	TT	TT	TT	TT	TT	TT	TT	TT	TT	TT	TT	TT	TT	TT	TT	TT	TT	TT	TT	TT	TT	TT	TT	TT	TT	TT	TT	TT
1248	2	AA	AA	AA	AA	GA	GA	AA	AA	AA	AA	AA	AA	AA	AA	AA	AA	AA	GA	GA	GA	AA	AA	AA	AA	AA	AA	AA	AA	AA	AA	AA	AA	AA	AA	AA	AA	AA	AA	AA	AA	AA	AA	AA	AA	AA	AA	AA	AA
1249	2	GG	GG	GG	NN	AA	GA	GG	GG	GG	GG	GG	GG	GG	GG	GG	GG	GG	GA	GA	GA	GG	GG	GG	GG	GG	GG	GG	GG	GG	GG	GG	GG	GG	GG	GG	GG	GG	GG	NN	GG	GG	GG	NN	NN	GG	NN	GG	GG
1250	2	TT	TT	TT	NN	GG	TG	TT	TT	TT	TT	TT	TT	TT	TT	TT	TT	TT	TG	GG	GG	TT	TT	TT	TT	TT	TT	TT	TT	TT	TT	TT	TT	TT	TT	TT	TT	TT	TT	NN	TT	TT	TT	NN	NN	TT	TT	TT	TT
1251	2	GG	GG	GG	AA	AA	GA	GG	GG	GG	GG	GG	GG	GG	GG	NN	GG	GG	GA	GA	GA	GG	GG	GA	GG	GG	GG	GG	GG	GG	GG	GG	GG	GG	GG	GG	GG	GG	GG	AA	GG	GG	GG	AA	AA	GA	AA	GG	GG
1252	2	GG	GG	GG	AA	AA	AA	GG	GG	GG	GG	GG	GG	GG	GG	GG	GG	GG	GA	AA	NN	GG	GG	GA	GG	GG	GG	GG	GG	GG	GG	GG	GG	GG	GG	GG	GG	GG	GG	AA	GG	GG	GG	AA	AA	GA	AA	GG	GG
1253	2	AA	GA	AA	GG	GG	GA	AA	AA	AA	AA	AA	AA	AA	AA	GA	AA	AA	GA	NN	NN	AA	AA	GA	AA	AA	AA	AA	AA	AA	AA	AA	AA	AA	AA	AA	AA	AA	AA	GG	AA	AA	AA	GG	GG	GA	GG	AA	AA
1254	2	GG	GG	GG	AA	GA	GA	GG	GG	GG	GG	GG	GG	GG	GG	GG	GG	GG	GG	GG	GG	GG	GG	GA	GG	GG	GG	GG	GG	GG	GG	GG	GG	GG	GG	GG	GG	GG	GG	AA	GG	GG	GG	AA	AA	GA	AA	GG	GG
1255	2	GG	GG	GG	GG	GG	GG	GG	GG	GG	GG	GG	GG	GG	GG	GG	GG	GG	GG	GG	GG	GG	GG	GG	GG	GG	GG	GG	GG	GG	GG	GG	GG	GG	GG	GG	GG	GG	GG	GG	GG	GG	GG	GG	GG	GG	GG	GG	GG
1256	2	CC	CC	CC	CC	CC	CC	CC	CC	CC	CC	CC	CC	CC	CC	CC	CC	CC	CC	CC	CC	CC	CC	CC	CC	CC	CC	CC	CC	CC	CC	CC	CC	CC	CC	CC	CC	CC	CC	CC	CC	CA	CC	CC	CC	CC	CC	CC	CC
1257	2	GG	TG	GG	TT	TT	TG	GG	GG	GG	GG	GG	GG	GG	GG	TG	GG	GG	TG	TG	TG	GG	GG	TG	GG	GG	GG	GG	GG	GG	GG	GG	GG	GG	GG	GG	GG	GG	GG	TT	GG	TG	GG	TT	TT	TG	TT	GG	GG
1258	2	CC	CC	CC	CC	TC	TC	CC	CC	CC	CC	CC	CC	CC	CC	CC	CC	CC	TC	TT	TT	CC	CC	CC	CC	CC	CC	CC	CC	CC	CC	CC	CC	CC	CC	CC	CC	CC	CC	CC	CC	CC	CC	CC	CC	CC	CC	CC	CC
1259	2	GG	GG	GG	AA	GA	GA	GG	GG	GG	GG	GG	GG	GG	GG	GG	GG	GG	GG	GG	GG	GG	GG	NN	GG	GG	GG	GG	GG	GG	GG	GG	GG	GG	GG	GG	GG	GA	NN	AA	GG	NN	GG	AA	AA	GA	AA	GG	GG
1260	2	GG	GG	GG	GG	GG	GG	GG	GG	GG	GG	GG	GG	GG	GG	GG	GG	GG	GG	GG	GG	GG	GG	GG	GG	GG	GG	GG	GG	GG	GG	GG	GG	GG	GG	GG	GG	GG	GG	GG	GG	GA	GG	GG	GG	GG	GG	GG	GG
1261	2	GG	GG	GG	GG	GG	GG	GG	GG	GG	GG	GG	GG	GG	GG	GG	GG	GG	GG	GG	GG	GG	GG	GG	GG	GG	GG	GG	GG	GG	GG	GG	GG	GG	GG	GG	GG	GG	GG	GG	GG	GG	GG	GG	GG	GG	GG	GG	GG
1262	2	CC	CC	CC	CC	CC	CC	CC	CC	CC	CC	CC	CC	CC	CC	CC	CC	CC	CC	CC	CC	CC	CC	CC	CC	CC	CC	CC	CC	CC	CC	CC	CC	CC	CC	CC	CC	CC	CC	CC	CC	CC	CC	CC	CC	CC	CC	CC	CC
1263	2	CC	CC	CC	CC	CC	CC	CC	CC	CC	CC	CC	CC	CC	CC	CC	CC	CC	CC	CC	CC	CC	CC	CC	CC	CC	CC	CC	CC	CC	CC	CC	CC	CC	CC	CC	CC	CC	CC	CC	CC	CC	CC	CC	CC	CC	CC	CC	CC
1264	2	GG	GG	GG	GG	AA	GA	GG	GG	GG	GG	GG	GG	GG	GG	GG	GG	GG	GA	NN	AA	GG	GG	GG	GG	GG	GG	GG	GG	GG	GG	GG	GG	GG	GG	GG	GG	GA	GA	AA	GG	GA	GG	GG	GG	GG	GG	GG	GG
1265	2	CC	CC	CC	CC	TT	CC	CC	CC	CC	CC	CC	CC	CC	CC	CC	CC	CC	TC	TC	TC	CC	CC	CC	CC	CC	CC	CC	CC	CC	CC	CC	CC	CC	CC	CC	CC	TC	CC	TT	CC	CC	CC	CC	CC	CC	CC	CC	CC
1266	2	AA	AA	AA	AA	GG	GA	AA	AA	AA	AA	AA	AA	AA	AA	AA	AA	AA	GA	GA	GA	AA	AA	AA	AA	AA	AA	AA	AA	AA	AA	AA	AA	AA	AA	AA	AA	GA	GA	GG	AA	GA	AA	AA	AA	AA	AA	AA	AA
1267	2	GG	GG	GG	GG	AA	GA	GG	GG	GG	GG	GG	GG	GG	GG	GG	GG	GG	GA	GA	AA	GG	GG	GG	GG	GG	GG	GG	GG	GG	GG	GG	GG	GG	GG	GG	GG	GA	GA	AA	GG	GA	GG	GG	GG	GG	GG	GG	GG
1268	2	GG	GG	GG	GG	GG	GG	GG	GG	GG	GG	GG	GG	GG	GG	GG	GG	GG	GG	GG	GG	GG	GG	GG	GG	GG	GG	GG	GG	GG	GG	GG	GG	GG	GG	GG	GG	GG	GG	GG	GG	GG	GG	GG	GG	GG	GG	GG	GG
1269	2	CC	CC	CC	CC	CC	CC	CC	CC	CC	CC	CC	CC	CC	CC	CC	CC	CC	CC	CC	CC	CC	CC	CC	CC	CC	CC	CC	CC	CC	CC	CC	CC	CC	CC	CC	CC	CC	CC	CC	CC	CC	CC	CC	CC	CC	CC	CC	CC
1270	2	CC	CC	CC	CC	CC	CC	CC	CC	CC	CC	CC	CC	CC	CC	CC	CC	CC	CC	CC	CC	CC	CC	CC	CC	CC	CC	CC	CC	CC	CC	CC	CC	CC	CC	CC	CC	TC	TC	TT	CC	TC	CC	CC	CC	CC	CC	CC	CC
1271	2	TT	TT	TT	TT	TT	TT	TT	TT	TT	TT	TT	TT	TT	TT	TT	TT	TT	TT	TT	TT	TT	TT	TT	TT	TT	TT	TT	TT	TT	TT	TT	TT	TT	TT	TT	TT	TG	TG	GG	TT	TG	TT	TT	TT	TT	TT	TT	TT
1272	2	GG	GG	GG	GG	GG	GG	GG	GG	GG	GG	GG	GG	GG	GG	GG	GG	GG	GG	GG	GG	GG	GG	GG	GG	GG	GG	GG	GG	GG	GG	GG	GG	GG	GG	GG	GG	GG	GG	GG	GG	GG	GG	GG	GG	GG	GG	GG	GG
1273	2	GG	GG	GG	GG	GG	NN	GG	GG	GG	GG	GG	GG	GG	GG	GG	GG	GG	GG	GG	GG	GG	NN	GG	GG	GG	GG	GG	NN	NN	GG	GG	GG	GG	GG	NN	NN	GG	GG	GG	GG	GG	GG	GG	NN	GG	NN	GG	GG
1274	2	AA	AA	AA	AA	AA	AA	AA	AA	AA	AA	AA	AA	AA	AA	AA	AA	AA	AA	AA	AA	AA	AA	AA	AA	AA	AA	AA	AA	AA	AA	AA	AA	AA	AA	AA	AA	AA	AA	AA	AA	AA	AA	AA	AA	AA	AA	AA	AA
1275	2	AA	AA	AA	CC	AA	CA	AA	AA	AA	AA	AA	AA	AA	AA	NN	AA	AA	AA	AA	AA	AA	AA	CA	AA	CC	NN	CC	AA	CC	AA	CC	CC	CA	AA	CC	CC	CA	NN	AA	AA	AA	AA	CC	CC	CA	CC	AA	AA
1276	2	GG	GG	GG	TT	GG	TG	GG	GG	GG	GG	GG	GG	GG	GG	GG	GG	GG	GG	GG	GG	GG	GG	TG	GG	TT	TG	TT	GG	TT	GG	TT	TT	TG	GG	TT	TT	TG	TG	GG	GG	GG	GG	TT	TT	TG	TT	GG	GG
1277	2	TT	TC	TT	CC	TT	TC	TT	TC	TT	TT	TT	TT	TT	TT	TC	TT	TT	TT	TT	TT	TT	TT	TC	TT	CC	TC	CC	TT	CC	TT	CC	CC	TC	TT	CC	CC	TC	TC	TT	TT	TT	TC	CC	CC	TC	CC	TC	TT
1278	2	TT	TT	TT	TT	TT	TT	TT	TT	TT	TT	TT	TT	TT	TT	NN	TT	TT	TT	TT	TT	TT	TT	TT	TT	TT	TT	TT	TT	TT	TT	TT	TT	TT	TT	TT	TT	TC	TC	CC	TT	TC	TT	CC	TC	TT	TT	TT	TT
1279	2	CC	CC	CC	CC	CC	CC	CC	CC	CC	CC	CC	CC	CC	CC	CC	CC	CC	CC	CC	CC	CC	CC	CC	CC	CC	CC	CC	CC	CC	CC	CC	CC	CC	CC	CC	CC	TC	TC	TT	CC	TC	CC	CC	CC	CC	CC	CC	CC
1280	2	GG	GG	GG	GG	GG	GG	GG	GG	GG	GG	GG	GG	GG	GG	GG	GG	GG	GG	GG	GG	GG	GG	GG	GG	GG	GG	GG	GG	GG	GG	GG	GG	GG	GG	GG	GG	GA	NN	AA	GG	NN	GG	GG	GG	GG	GG	GG	GG
1281	2	CC	CC	CC	CC	CC	CC	CC	CC	CC	CC	CC	CC	CC	CC	CC	CC	CC	CC	CC	CC	CC	CC	CC	CC	CC	CC	CC	CC	CC	CC	CC	CC	CC	CC	CC	CC	CC	CC	CC	CC	CC	CC	CC	CC	CC	CC	CC	CC
1282	2	AA	AA	AA	AA	AA	AA	AA	AA	AA	AA	AA	AA	AA	AA	AA	AA	AA	AA	AA	AA	AA	AA	AA	AA	AA	AA	AA	AA	AA	AA	AA	AA	AA	AA	AA	AA	GA	GA	GG	AA	GA	AA	AA	AA	AA	AA	AA	AA
1283	2	CC	CC	CC	CC	CC	CC	CC	CC	CC	CC	CC	CC	CC	CC	CC	CC	CC	CC	CC	CC	CC	CC	CC	CC	CC	CC	CC	CC	CC	CC	CC	CC	CC	CC	CC	CC	CA	NN	AA	CC	NN	CC	AA	CA	CC	CC	CC	CC
1284	2	TT	TT	TT	TT	TT	TT	TT	TT	TT	TT	TT	TT	TT	TT	NN	TT	TT	TT	TT	TT	TT	TT	TT	TT	TT	TT	TT	TT	TT	TT	TT	TT	TT	TT	TT	TT	TC	TC	CC	TT	TC	TT	CC	TC	TT	TT	TT	TT
1285	2	NN	NN	NN	NN	NN	NN	NN	NN	NN	NN	NN	NN	NN	NN	GG	NN	NN	NN	NN	NN	NN	NN	NN	NN	NN	NN	NN	NN	NN	NN	NN	NN	NN	NN	NN	NN	AA	AA	AA	NN	AA	NN	GG	GG	NN	NN	NN	NN
1286	2	TT	TT	TT	TT	TT	TT	TT	TT	TT	TT	TT	TT	TT	TT	TT	TT	TT	TT	TT	TT	TT	TT	TT	TT	TT	TT	TT	TT	TT	TT	TT	TT	TT	TT	TT	TT	TG	TG	GG	TT	TG	TT	TT	TT	TT	TT	TT	TT
1287	2	AA	AA	AA	AA	AA	AA	AA	AA	AA	AA	AA	AA	AA	AA	GA	AA	AA	AA	AA	AA	AA	AA	AA	AA	AA	AA	AA	AA	AA	AA	AA	AA	AA	AA	AA	AA	AA	AA	AA	AA	AA	AA	GG	GA	AA	AA	AA	AA
1288	2	AA	AA	AA	AA	AA	AA	AA	AA	AA	AA	AA	AA	AA	AA	AA	AA	AA	AA	AA	AA	AA	AA	AA	AA	AA	AA	AA	AA	AA	AA	AA	AA	AA	AA	AA	AA	GA	GA	GG	AA	GA	AA	AA	AA	AA	AA	AA	AA
1289	2	TT	TT	TT	TT	TT	TA	TT	TT	TT	TT	TT	NN	TT	TT	TT	TT	TT	TT	TT	TT	TT	TT	TT	TT	TA	TT	TA	TT	TT	TA	TT	AA	AA	AA	TT	TT	TT	TT	TT	TT	TT	TT	TT	TT	AA	AA	TT	NN
1290	2	CC	TC	TC	CC	CC	NN	CC	CC	CC	CC	CC	TT	NN	TC	TT	CC	CC	CC	CC	CC	CC	CC	CC	TC	CC	CC	CC	CC	CC	CC	CC	CC	CC	CC	CC	CC	CC	CC	CC	TT	TC	TC	TT	TC	CC	CC	CC	CC
1291	2	TT	NN	TC	TT	TT	TC	TT	TT	TT	TT	TT	CC	TC	TC	CC	TT	NN	TT	TT	TT	TT	TT	TT	TC	TT	TT	TT	TT	TT	TT	TT	TT	TT	TT	TT	TT	TC	TC	CC	CC	CC	CC	CC	TC	TT	TT	TT	TT
1292	2	GG	NN	NN	GG	GG	GG	GG	GG	GG	GG	GG	TT	GG	GG	TT	GG	GG	GG	GG	GG	GG	GG	GG	TG	GG	GG	GG	GG	GG	GG	GG	GG	GG	GG	GG	GG	NN	GG	TT	TT	TT	NN	TT	GG	GG	GG	GG	GG
1293	2	AA	GG	GG	AA	AA	GA	AA	AA	AA	AA	AA	GG	GA	GA	GG	AA	GA	AA	AA	AA	AA	AA	AA	GA	AA	AA	AA	AA	AA	AA	AA	AA	AA	AA	AA	AA	GA	GA	GG	GG	GG	GG	GG	GA	AA	AA	AA	AA
1294	2	AA	GG	GG	AA	AA	GA	AA	AA	AA	AA	AA	GG	GA	GA	GG	AA	NN	AA	AA	AA	AA	AA	AA	GA	AA	AA	AA	AA	AA	AA	AA	AA	AA	AA	AA	AA	GA	GA	GG	GG	GG	GG	GG	GA	AA	AA	AA	AA
1295	2	TT	TC	TC	TT	TT	TC	TT	TT	TT	TT	TT	CC	TC	TC	CC	TT	TC	TT	TT	TT	TT	TT	TT	TC	TT	TT	TT	TT	TT	TT	TT	TT	TT	TT	TT	TT	TC	TC	CC	CC	CC	NN	CC	TC	TT	TT	TT	TT
1296	2	GG	GA	GA	GG	GG	GA	GG	GG	GG	GG	GG	AA	GA	GA	AA	GG	NN	GG	GG	GG	GG	GG	GG	GA	GG	GG	GG	GG	GG	GG	GG	GG	GG	GG	GG	GG	GA	GA	AA	AA	AA	GA	AA	GA	GG	GG	GG	GG
1297	2	AA	AA	AA	AA	AA	AA	AA	AA	AA	AA	AA	AA	AA	AA	AA	AA	AA	AA	AA	AA	AA	AA	AA	AA	AA	AA	AA	AA	AA	AA	AA	AA	AA	AA	AA	AA	AA	AA	NN	AA	AA	AA	AA	AA	AA	AA	AA	AA
1298	2	CC	CC	NN	CC	CC	CC	CC	CC	CC	CC	CC	CA	CC	CC	CA	CC	CC	CC	CC	CC	CC	CC	CC	CC	CC	CC	CC	CC	CC	CC	CC	CC	CC	CC	CC	CC	CC	CC	CC	CA	NN	CA	CA	CC	CC	CC	CC	CC
1299	2	GG	GG	GG	GG	GG	GG	GG	GG	GG	GG	GG	GG	GG	GG	GG	GG	GG	GG	GG	GG	GG	GG	GG	GG	GG	GG	GG	GG	GG	GG	GG	GG	GG	GG	GG	GG	TG	TG	TT	GG	TG	GG	GG	GG	GG	GG	GG	GG
1300	2	TT	TT	TT	TT	TT	TT	TT	TT	TT	TT	TT	TT	TT	TT	TT	TT	TT	TT	TT	TT	TT	TT	TT	TT	TT	TT	TT	TT	TT	TT	TT	TT	TT	TT	TT	TT	TC	TC	CC	TT	TC	TT	TT	TT	TT	TT	TT	TT
1301	2	AA	CA	CA	AA	AA	AA	AA	AA	AA	AA	AA	CC	AA	AA	NN	AA	AA	AA	AA	AA	AA	AA	AA	CA	AA	AA	AA	AA	AA	AA	AA	AA	AA	AA	AA	AA	AA	AA	AA	CC	CA	CA	CC	AA	AA	AA	AA	AA
1302	2	CC	CC	CC	CC	CC	CC	CC	CC	CC	CC	CC	CC	CC	CC	CC	CC	CC	CC	CC	CC	CC	CC	CC	CC	CC	CC	CC	CC	CC	CC	CC	CC	CC	CC	CC	CC	CC	CC	CC	CC	CC	CC	CC	CC	CC	CC	CC	CC
1303	2	GG	GA	GA	GG	GG	NN	GG	GG	GG	GG	GG	AA	NN	NN	AA	GG	GG	GG	GG	GG	GG	NN	GG	GA	GG	GG	GG	GG	GG	GG	GG	GG	GG	GG	GG	GG	GG	GG	GG	AA	GA	NN	NN	NN	GG	GG	GG	GG
1304	2	GG	GA	GA	GG	GG	GA	GG	GG	GG	GG	GG	AA	GA	GA	AA	GG	NN	GG	GG	GG	GG	GG	GG	GA	GG	GG	GG	GG	GG	GG	GG	GG	GG	GG	GG	GG	GG	GG	GG	AA	GA	NN	AA	GA	GG	GG	GG	GG
1305	2	AA	GG	GG	AA	AA	NN	AA	AA	AA	AA	AA	GG	AA	NN	GG	AA	AA	AA	AA	AA	AA	AA	AA	GA	AA	AA	AA	AA	NN	AA	AA	AA	AA	AA	AA	AA	AA	AA	AA	GG	GA	GG	NN	NN	AA	AA	AA	AA
1306	2	AA	CC	CC	AA	AA	CA	AA	AA	AA	AA	AA	CC	CA	CA	CC	AA	CA	AA	AA	AA	AA	AA	AA	CA	AA	AA	AA	AA	AA	AA	AA	AA	AA	AA	AA	AA	AA	AA	AA	CC	NN	CC	CC	CA	AA	AA	AA	AA
1307	2	TT	TT	TT	TT	TT	TT	TT	TT	TT	TT	TT	TT	TT	TT	TT	TT	TT	TT	TT	TT	TT	TT	TT	TT	TT	TT	TT	TT	TT	TT	TT	TT	TT	TT	TT	TT	TT	TT	TT	TT	TT	TT	TT	TT	TT	TT	TT	TT
1308	2	AA	NN	NN	AA	AA	CA	AA	AA	AA	AA	AA	CC	CA	CA	CC	AA	NN	AA	AA	AA	AA	AA	AA	CA	AA	AA	AA	AA	AA	AA	AA	AA	AA	AA	AA	AA	AA	AA	AA	CC	CA	CC	CC	CA	AA	AA	AA	AA
1309	2	GG	GG	GG	GG	GG	GG	GG	GG	GG	GG	GG	GG	GG	GG	GG	GG	GG	GG	GG	GG	GG	GG	GG	GG	GG	GG	GG	GG	GG	GG	GG	GG	GG	GG	GG	GG	GA	GA	AA	GG	GA	GG	GG	GG	GG	GG	GG	GG
1310	2	AA	NN	NN	AA	AA	GA	AA	NN	AA	AA	AA	GG	GA	GA	GG	AA	GA	AA	AA	AA	AA	AA	AA	GA	AA	AA	AA	AA	AA	AA	AA	AA	AA	AA	GG	GG	GG	GG	GG	GG	GG	NN	GG	GA	AA	AA	AA	AA
1311	2	CC	TC	TC	CC	CC	TC	CC	CC	CC	CC	CC	TT	TC	TC	TT	CC	NN	CC	CC	CC	CC	CC	CC	TC	CC	CC	CC	CC	CC	CC	CC	CC	CC	CC	TT	TT	TT	TT	TT	TT	TT	TC	TT	TC	CC	CC	CC	CC
1312	2	GG	GG	GG	GG	GG	GG	GG	GG	GG	GG	GG	GG	GG	GG	GG	GG	GG	GG	GG	GG	GG	GG	GG	GG	GG	GG	GG	GG	GG	GG	GG	GG	GG	GG	GG	GG	GG	GG	GG	GG	GG	GG	GG	GG	GG	GG	GG	GG
1313	2	AA	AA	AA	AA	AA	AA	AA	AA	AA	AA	AA	AA	AA	AA	AA	AA	AA	AA	AA	AA	AA	AA	AA	AA	AA	AA	AA	AA	AA	AA	AA	AA	AA	AA	AA	AA	AA	AA	AA	AA	AA	AA	AA	AA	AA	AA	AA	AA
1314	2	CC	CC	CC	CC	CC	CC	CC	CC	CC	CC	CC	CC	CC	CC	CC	CC	CC	CC	CC	CC	CC	CC	NN	CC	CC	CC	CC	CC	CC	CC	CC	CC	CC	CC	CC	CC	CC	CC	CC	CC	CC	CC	CC	CC	CC	CC	CC	CC
1315	2	GG	GG	GG	GG	GG	GG	GG	GG	GG	GG	GG	GG	GG	GG	GG	GG	GG	GG	GG	GG	GG	GG	GG	GG	GG	GG	GG	GG	GG	GG	GG	GG	GG	GG	GG	GG	TG	TG	TT	GG	NN	GG	GG	GG	GG	GG	GG	GG
1316	2	AA	CC	CC	AA	CC	CA	AA	AA	AA	AA	AA	CC	CA	CA	CC	AA	NN	CA	CC	CC	AA	AA	AA	CA	AA	AA	AA	CC	AA	CC	AA	AA	NN	CC	CC	CC	CC	CC	CC	CC	CC	CC	CC	CA	AA	AA	CC	CC
1317	2	GG	GA	GA	GG	AA	GA	GG	GG	GG	GG	GG	AA	GA	GA	GA	GG	GG	GA	AA	GA	GG	GG	GG	GA	GG	GG	GG	AA	GG	AA	GG	GG	GA	AA	AA	AA	GA	GA	GG	AA	GA	GA	AA	GA	GG	GG	GA	AA
1318	2	TT	GG	NN	TT	GG	TG	TT	TT	TT	TT	TT	GG	TT	TT	GG	TT	NN	TG	GG	NN	TT	TT	TT	TG	TT	TT	TT	GG	TT	GG	TT	TT	TG	GG	GG	GG	TG	TG	TT	GG	NN	GG	GG	NN	TT	TT	GG	GG
1319	2	CC	TC	TC	CC	TT	TC	CC	CC	CC	CC	CC	TT	TC	TC	TT	CC	CC	TC	TT	TC	CC	CC	CC	TC	CC	CC	CC	TT	CC	TT	CC	CC	TC	TT	TT	TT	TT	TT	TT	TT	TT	NN	TT	TC	CC	CC	TC	TT
1320	2	AA	CC	NN	AA	CC	CA	AA	AA	AA	AA	AA	CC	NN	CA	CC	AA	AA	CA	CC	CA	AA	AA	AA	CA	AA	AA	AA	CC	AA	CC	AA	AA	CA	CC	CC	CC	CC	CC	CC	CC	CC	CC	CC	CA	AA	AA	CC	CC
1321	2	AA	NN	NN	AA	GG	GA	AA	AA	AA	AA	AA	GG	NN	GA	GG	AA	AA	GA	GG	GA	AA	AA	AA	GA	AA	AA	AA	GG	AA	GG	AA	AA	GA	GG	GG	GG	GG	GG	GG	GG	GG	GG	GG	GA	AA	AA	NN	GG
1322	2	AA	GA	GA	AA	GG	GA	AA	NN	AA	AA	AA	GG	GA	GA	GG	AA	GA	GA	GG	GA	AA	AA	AA	GA	AA	AA	AA	GG	AA	GG	AA	AA	GA	GG	GG	GG	GA	GA	AA	GG	GA	GA	GG	GA	AA	AA	GA	GG
1323	2	CC	TC	TC	CC	TT	TC	CC	CC	CC	CC	CC	TT	TC	TC	TT	CC	NN	TC	TT	TC	CC	CC	CC	TC	CC	CC	CC	TT	CC	TT	CC	CC	TC	TT	TT	TT	TT	TT	TT	TT	TT	TC	TT	TC	CC	CC	TC	TT
1324	2	TT	CC	CC	TT	CC	TC	TT	NN	TT	TT	TT	CC	TC	TC	CC	TT	TC	TC	CC	TC	TT	TT	TT	TC	TT	TT	TT	CC	TT	CC	TT	TT	TC	CC	CC	CC	CC	CC	CC	CC	CC	CC	CC	TC	TT	TT	CC	CC
1325	2	GG	NN	GA	GG	AA	GA	GG	GG	GG	GG	GG	AA	NN	GA	AA	GG	GG	GA	AA	GA	GG	GG	GG	GA	GG	GG	GG	AA	GG	AA	GG	GG	GA	AA	AA	AA	AA	AA	AA	AA	AA	NN	AA	GA	GG	GG	NN	AA
1326	2	AA	GG	GG	AA	GG	GA	AA	NN	AA	AA	AA	GG	GA	GA	GG	AA	GA	GA	GG	NN	AA	AA	AA	GA	AA	AA	AA	GG	AA	GG	AA	AA	NN	GG	GG	GG	GG	GG	GG	GG	GG	GG	GG	GA	AA	AA	GG	GG
1327	2	CC	TC	TC	CC	TT	TC	CC	CC	CC	CC	CC	TT	TC	TC	TT	CC	CC	TC	TT	TC	CC	CC	CC	TC	CC	CC	CC	TT	CC	TT	CC	CC	TC	TT	TT	TT	TT	TT	TT	TT	TT	TC	TT	TC	CC	CC	TC	TT
1328	2	AA	NN	NN	AA	GG	GA	AA	NN	AA	AA	AA	GG	GA	GA	GG	AA	GA	GA	GG	GA	AA	AA	AA	GA	AA	AA	AA	GG	AA	GG	AA	AA	GA	GG	GG	GG	GG	GG	GG	GG	GG	NN	GG	GA	AA	AA	NN	GG
1329	2	TT	GG	TG	TT	GG	TG	TT	NN	TT	TT	TT	GG	TG	TG	GG	TT	NN	TG	GG	TG	TT	TT	TT	TG	TT	TT	TT	GG	TT	GG	TT	TT	TG	GG	GG	GG	GG	GG	GG	GG	GG	GG	GG	TG	TT	TT	GG	GG
1330	2	CC	TC	TC	CC	TT	TC	CC	CC	CC	CC	CC	TT	TC	TC	TT	CC	NN	TC	TT	TC	CC	CC	CC	TC	CC	CC	CC	TT	CC	TT	CC	CC	TC	TT	TT	TT	TT	TT	TT	TT	TT	TT	TT	TC	CC	CC	NN	TT
1331	2	TT	NN	NN	TT	CC	TC	TT	TT	TT	TT	TT	CC	TC	TC	CC	TT	NN	TC	CC	TC	TT	TT	TT	TC	TT	TT	TT	CC	TT	CC	TT	TT	TC	CC	CC	CC	CC	CC	CC	CC	CC	NN	CC	TC	TT	TT	NN	CC
1332	2	TT	CC	NN	TT	CC	TC	TT	NN	TT	TT	TT	CC	TC	TC	CC	TT	TC	TC	CC	NN	TT	TT	TT	TC	TT	TT	TT	CC	TT	CC	TT	TT	TC	CC	CC	CC	CC	CC	CC	CC	CC	NN	CC	TC	TT	TT	CC	CC
1333	2	AA	GG	NN	AA	GG	GA	AA	AA	AA	AA	AA	GG	GA	GA	GG	AA	AA	GA	GG	GA	AA	AA	AA	GA	AA	AA	AA	GG	AA	GG	AA	AA	GA	GG	GG	GG	GG	GG	GG	GG	GG	GG	GG	GA	AA	AA	GG	GG
1334	2	AA	GG	GG	AA	GG	GA	NN	NN	AA	AA	AA	GG	GA	GA	GG	AA	NN	GA	GG	NN	AA	AA	AA	GA	AA	AA	AA	GG	AA	GG	AA	AA	NN	GG	GG	GG	GG	GG	GG	GG	GG	GG	GG	GA	AA	AA	GG	GG
1335	2	CC	TT	NN	CC	TT	TC	CC	NN	CC	CC	CC	TT	TC	TC	TT	CC	NN	TC	TT	NN	CC	CC	CC	TC	CC	CC	CC	TT	CC	TT	CC	CC	TC	TT	TT	TT	TT	TT	TT	TT	TT	TT	TT	TC	CC	CC	TT	TT
1336	2	GG	NN	NN	GG	AA	GA	GG	GG	GG	GG	GG	AA	NN	NN	AA	GG	GG	GA	AA	GA	GG	GG	GG	GA	GG	GG	GG	AA	GG	AA	GG	GG	GA	AA	AA	AA	AA	AA	AA	AA	AA	AA	AA	GA	GG	GG	NN	AA
1337	2	CC	TC	TC	CC	TT	TC	CC	CC	CC	CC	CC	TT	NN	TC	TT	CC	CC	TC	TT	TC	CC	CC	CC	TC	CC	CC	CC	TT	CC	TT	CC	CC	TC	TT	TT	TT	TT	TT	TT	TT	TT	NN	TT	TC	CC	CC	TC	TT
1338	2	AA	NN	CA	AA	CC	CA	AA	NN	AA	AA	AA	CC	CA	CA	CC	AA	NN	CA	CC	CA	AA	AA	AA	CA	AA	AA	AA	CC	AA	CC	AA	AA	CA	CC	CC	CC	CC	CC	CC	CC	NN	CC	CC	CA	AA	AA	NN	CC
1339	2	CC	TC	TC	CC	TT	TC	CC	CC	CC	CC	CC	TT	NN	TC	TT	CC	CC	TC	TT	TC	CC	CC	CC	TC	CC	CC	CC	TT	CC	TT	CC	CC	TC	TT	TT	TT	TT	TT	TT	TT	NN	NN	TT	TC	CC	CC	TC	TT
1340	2	TT	CC	CC	TT	CC	TC	TT	TT	TT	TT	TT	CC	NN	NN	CC	TT	TT	TC	CC	CC	TT	TT	TT	TC	TT	TT	TT	CC	TT	CC	TT	TT	NN	CC	CC	CC	CC	CC	CC	CC	CC	CC	CC	TC	TT	TT	CC	CC
1341	2	TT	NN	NN	TT	CC	TC	TT	TT	TT	TT	TT	CC	TC	TC	CC	TT	NN	TC	CC	TC	TT	TT	TT	TC	TT	TT	TT	CC	TT	CC	TT	TT	TC	CC	CC	CC	CC	CC	CC	CC	CC	CC	CC	TC	TT	TT	CC	CC
1342	2	GG	NN	TG	GG	TT	TG	GG	GG	GG	GG	GG	TT	NN	NN	TT	GG	GG	TG	TT	TG	GG	GG	GG	TG	GG	GG	GG	TT	GG	TT	GG	GG	TG	TT	TT	NN	TT	TT	TT	TT	TT	TT	NN	TG	GG	GG	NN	TT
1343	2	GG	GA	GA	GG	AA	GA	GG	GG	GG	GG	GG	AA	NN	GA	AA	GG	GG	GA	AA	GA	GG	GG	GG	GA	GG	GG	GG	AA	GG	AA	GG	GG	GA	AA	AA	AA	AA	AA	AA	AA	AA	NN	AA	GA	GG	GG	NN	AA
1344	2	GG	NN	NN	GG	AA	GA	NN	GA	GG	GG	GG	AA	GA	GA	AA	GG	GA	GA	AA	NN	GG	GG	GG	GA	GG	GG	GG	AA	GG	AA	GG	GG	GA	AA	AA	AA	AA	AA	AA	AA	AA	NN	AA	GA	GG	GG	NN	AA
1345	2	GG	NN	GA	GG	AA	GA	GG	GG	GG	GG	GG	AA	GA	GA	AA	GG	GG	GA	AA	GA	GG	GG	GG	GA	GG	GG	GG	AA	GG	AA	GG	GG	GA	AA	AA	AA	AA	AA	AA	AA	AA	NN	AA	GA	GG	GG	NN	AA
1346	2	AA	AA	AA	AA	AA	AA	AA	AA	AA	AA	AA	AA	AA	AA	GA	AA	AA	AA	AA	AA	AA	AA	AA	AA	AA	AA	AA	AA	AA	AA	AA	AA	AA	AA	AA	AA	AA	AA	AA	AA	AA	AA	AA	AA	AA	AA	AA	AA
1347	2	TT	CC	NN	TT	CC	TC	TT	TT	TT	TT	TT	CC	NN	TC	CC	TT	TT	TC	CC	TC	TT	TT	TT	TC	TT	TT	TT	CC	TT	CC	TT	TT	TC	CC	CC	CC	CC	CC	CC	CC	CC	CC	CC	TC	TT	TT	CC	CC
1348	2	GG	NN	NN	GG	AA	GA	GG	GG	GG	GG	GG	AA	GA	GA	NN	GG	NN	GA	AA	NN	GG	GG	GG	GA	GG	GG	GG	AA	GG	AA	GG	GG	GA	AA	AA	AA	GA	GA	GG	AA	NN	NN	AA	GA	GG	GG	NN	AA
1349	2	TT	CC	CC	TT	CC	TC	TT	TC	TT	TT	TT	CC	TC	TC	TC	TT	TC	TC	CC	CC	TT	TT	TT	TC	TT	TT	TT	CC	TT	CC	TT	TT	NN	CC	CC	CC	TC	NN	TT	CC	NN	CC	CC	TC	TT	TT	CC	CC
1350	2	GG	NN	NN	GG	NN	GG	GG	GG	GG	GG	GG	NN	GG	GG	NN	GG	GG	GG	NN	NN	GG	GG	GG	GG	GG	GG	GG	GG	GG	NN	GG	GG	GG	NN	NN	NN	GG	NN	GG	NN	NN	NN	NN	GG	GG	GG	NN	NN
1351	2	TT	TT	TT	TT	TT	TT	TT	TT	TT	TT	TT	TT	TT	TT	TT	TT	TT	TT	TT	TT	TT	TT	TT	TT	TT	TT	TT	TT	TT	TT	TT	TT	TT	TT	TT	TT	TT	TT	TT	TT	TT	TT	TT	TT	TT	TT	TT	TT
1352	2	TT	TT	TT	TT	CC	TC	TT	TT	TT	TT	TT	TT	TT	TT	NN	TT	TT	TC	CC	NN	TT	TT	TT	TT	TT	TT	TT	TT	TT	CC	TT	TT	NN	CC	TT	TT	TT	TT	TT	TT	TC	TT	TT	TT	TT	TT	CC	CC
1353	2	AA	AA	AA	AA	AA	AA	AA	AA	AA	AA	AA	AA	AA	AA	GA	AA	AA	AA	AA	AA	AA	AA	AA	AA	AA	AA	AA	AA	AA	AA	AA	AA	AA	AA	AA	AA	AA	AA	AA	AA	GA	AA	AA	AA	AA	AA	AA	AA
1354	2	GG	GG	GG	GG	GG	GG	GG	GG	GG	GG	GG	GG	GG	GG	GA	GG	GG	GG	GG	GG	GG	GG	GG	GG	GG	GG	GG	GG	GG	GG	GG	GG	GG	GG	GG	GG	GG	GG	GG	GG	GA	GG	GG	GG	GG	GG	GG	GG
1355	2	GG	GG	GG	GG	GG	GG	GG	GG	GG	GG	GG	GG	GG	GG	TG	GG	GG	GG	GG	GG	GG	GG	GG	GG	GG	GG	GG	GG	GG	GG	GG	GG	GG	GG	GG	GG	GG	GG	GG	GG	TG	GG	GG	GG	GG	GG	GG	GG
1356	2	AA	NN	GA	AA	NN	GA	AA	AA	AA	AA	AA	GA	GA	GA	GA	AA	AA	GA	GA	GA	AA	AA	AA	GA	AA	AA	AA	AA	AA	NN	AA	AA	GA	NN	NN	NN	GA	GA	AA	NN	GA	NN	GG	GA	AA	AA	NN	NN
1357	2	TT	TT	TT	TT	TT	TT	TT	TT	TT	TT	TT	TT	TT	TT	TG	TT	TT	TT	TT	TT	TT	TT	TT	TT	TT	TT	TT	TT	TT	TT	TT	TT	TT	TT	TT	TT	TT	TT	TT	TT	TG	TT	TT	TT	TT	TT	TT	TT
1358	2	TT	NN	TC	TT	CC	TC	TT	TT	TT	TT	TT	CC	TC	TC	TC	TT	NN	TC	CC	TC	TT	TT	TT	TC	TT	TT	TT	TT	TT	CC	TT	TT	TC	CC	CC	CC	TC	TC	TT	CC	TC	CC	CC	TC	TT	TT	CC	CC
1359	2	CC	NN	NN	CC	AA	CA	CC	CC	CC	CC	CC	AA	NN	CA	CA	CC	CC	CA	AA	CA	CC	CC	CC	CA	CC	CC	CC	CC	CC	AA	CC	CC	CA	AA	AA	AA	CA	CA	CC	AA	CA	NN	AA	CA	CC	CC	NN	AA
1360	2	TT	GG	NN	TT	GG	TG	TT	TT	TT	TT	TT	GG	TT	TG	NN	TT	NN	TG	GG	NN	TT	TT	TT	TG	TT	TT	TT	TT	TT	GG	TT	TT	TG	GG	NN	NN	TG	TG	TT	GG	TG	GG	NN	NN	TT	TT	GG	GG
1361	2	TT	TT	TT	TT	TT	TT	TT	TT	TT	TT	TT	TT	TT	TT	TC	TT	TT	TT	TT	TT	TT	TT	TT	TT	TT	TT	TT	TT	TT	TT	TT	TT	TT	TT	TT	TT	NN	TT	TT	TT	TC	TT	TT	TT	TT	TT	TT	TT
1362	2	AA	AA	AA	AA	AA	AA	AA	AA	AA	AA	AA	AA	AA	AA	GA	AA	AA	AA	AA	AA	AA	AA	AA	AA	AA	AA	AA	AA	AA	AA	AA	AA	AA	AA	AA	AA	AA	AA	AA	AA	GA	AA	AA	AA	AA	AA	AA	AA
1363	2	GG	TG	TG	GG	TT	TG	GG	GG	GG	GG	GG	TT	TG	TG	TT	GG	NN	TG	TT	TG	GG	GG	GG	GG	GG	GG	GG	GG	GG	TT	GG	GG	TT	TT	TT	TT	TG	TG	GG	TT	TT	NN	TT	TG	GG	GG	NN	TT
1364	2	AA	GA	GA	AA	GG	GA	AA	AA	AA	AA	AA	GG	GA	GA	GG	AA	AA	GA	GG	GA	AA	AA	AA	AA	AA	AA	AA	AA	AA	GG	AA	AA	GG	GG	GG	GG	GA	GA	AA	GG	GG	GA	GG	GA	AA	AA	GA	GG
1365	2	AA	NN	GA	AA	GG	GA	AA	AA	AA	AA	AA	GG	NN	NN	GG	AA	AA	GA	GG	GA	AA	AA	AA	AA	AA	AA	AA	AA	AA	GG	AA	AA	GG	GG	GG	GG	GG	GG	GG	GG	GG	NN	GG	GA	AA	AA	NN	GG
1366	2	TT	TT	TT	TT	TT	TT	TT	TT	TT	TT	TT	TT	TT	TT	TG	TT	TT	TT	TT	TT	TT	TT	TT	TT	TT	TT	TT	TT	TT	TT	TT	TT	TT	TT	TT	TT	TT	TT	TT	TT	TG	TT	TT	TT	TT	TT	TT	TT
1367	2	TT	TT	TT	TT	TT	TT	TT	TT	TT	TT	TT	TT	TT	TT	NN	TT	TT	TT	TT	TT	TT	TT	TT	TT	TT	TT	TT	TT	TT	TT	TT	TT	TT	TT	TT	TT	TT	TT	TT	TT	TG	TT	NN	NN	TT	TT	TT	TT
1368	2	GG	GG	GG	GG	GG	GG	GG	GG	GG	GG	GG	GG	GG	GG	NN	GG	GG	GG	GG	GG	GG	GG	GG	GG	GG	GG	GG	GG	GG	GG	GG	GG	GG	GG	GG	GG	GG	GG	GG	GG	GA	GG	GG	GG	GG	GG	GG	GG
1369	2	GG	GG	GG	GG	GG	GG	GG	GG	GG	GG	GG	GG	GG	GG	NN	GG	GG	GG	GG	GG	GG	GG	GG	GG	GG	GG	GG	GG	GG	GG	GG	GG	GG	GG	GG	GG	GG	GG	GG	GG	GA	GG	GG	GG	GG	GG	GG	GG
1370	2	NN	NN	TT	TT	TT	TT	NN	NN	NN	NN	NN	NN	TT	TT	TC	NN	NN	NN	TT	NN	TT	TT	TT	NN	TT	TT	TT	TT	TT	TT	TT	TT	TT	TT	TT	TT	NN	NN	NN	TT	TC	NN	TT	TT	TT	TT	NN	NN
1371	2	CC	CC	CC	CC	CC	CC	CC	CC	CC	CC	CC	CC	CC	CC	CC	CC	CC	CC	CC	CC	CC	NN	CC	CC	CC	CC	CC	CC	CC	CC	CC	CC	CC	CC	CC	NN	CC	CC	CC	CC	TC	CC	CC	NN	CC	CC	CC	CC
1372	2	CC	CC	CC	CC	CC	CC	CC	CC	CC	CC	CC	CC	CC	CC	CC	CC	CC	CC	CC	CC	CC	CC	CC	CC	CC	CC	CC	CC	CC	CC	CC	CC	CC	CC	CC	CC	CC	CC	CC	CC	TC	CC	CC	CC	CC	CC	CC	CC
1373	2	TT	TT	TT	TT	TT	TT	TT	TT	TT	TT	TT	TT	TT	TT	TT	TT	TT	TT	TT	TT	TT	TT	TT	TT	TT	TT	TT	TT	TT	TT	TT	TT	TT	TT	TT	TT	TG	TG	GG	TT	NN	TT	TT	TT	TT	TT	TT	TT
1374	2	CC	CC	CC	CC	CC	CC	CC	CC	CC	CC	CC	CC	CC	CC	CC	CC	CC	CC	CC	CC	CC	CC	CC	CC	CC	CC	CC	CC	CC	CC	CC	CC	CC	CC	CC	CC	TC	TC	TT	CC	TC	CC	CC	CC	CC	CC	CC	CC
1375	2	TT	TT	TT	NN	TT	TT	TT	TT	TT	TT	NN	TT	TT	TT	TT	TT	TT	TT	TT	TT	TT	TT	TT	TT	TT	TT	TT	TT	TT	TT	TT	TT	TT	TT	TT	TT	TC	TC	CC	TT	TC	TT	TT	TT	TT	TT	TT	TT
1376	2	AA	AA	AA	AA	AA	AA	AA	AA	AA	AA	AA	AA	AA	AA	AA	AA	AA	AA	AA	AA	AA	AA	AA	AA	AA	AA	AA	AA	AA	AA	AA	AA	AA	AA	AA	AA	GA	GA	GG	AA	AA	AA	AA	AA	AA	AA	AA	AA
1377	2	CC	CC	CC	CC	CC	CC	CC	CC	CC	CC	CC	CC	CC	CC	CC	CC	CC	CC	CC	CC	CC	CC	CC	CC	CC	CC	CC	CC	CC	CC	CC	CC	CC	CC	CC	CC	TC	TC	TT	CC	CC	CC	CC	CC	CC	CC	CC	CC
1378	2	TT	TT	TT	TT	TT	NN	TT	TT	TT	TT	TT	TT	TT	NN	TT	TT	TT	TT	TT	TT	NN	NN	TT	TT	TT	TT	TT	NN	NN	TT	TT	TT	TT	TT	NN	NN	TC	TC	CC	TT	TT	TT	NN	NN	TT	TT	TT	TT
1379	2	CC	CC	CC	CC	CC	CC	CC	CC	CC	CC	CC	CC	CC	CC	CC	CC	CC	CC	CC	CC	CC	CC	CC	CC	CC	CC	CC	CC	CC	CC	CC	CC	CC	CC	CC	CC	CA	CA	AA	CC	CC	CC	CC	CC	CC	CC	CC	CC
1380	2	CC	CC	CC	CC	CC	CC	CC	CC	CC	CC	CC	CC	CC	CC	CC	CC	CC	CC	CC	CC	CC	CC	CC	CC	CC	CC	CC	CC	CC	CC	CC	CC	CC	CC	CC	CC	CA	CA	CA	CC	CC	CC	CC	CC	CC	CC	CC	CC
1381	2	CC	CC	CC	CC	CC	CC	CC	CC	CC	CC	CC	CC	CC	CC	CC	CC	CC	CC	CC	CC	CC	CC	CC	CC	CC	CC	CC	CC	CC	CC	CC	CC	CC	CC	CC	CC	TC	TC	TT	CC	CC	CC	CC	CC	CC	CC	CC	CC
1382	2	CC	CC	CC	CC	CC	CC	CC	CC	CC	CC	CC	CC	CC	CC	CC	CC	CC	CC	CC	CC	CC	CC	CC	CC	CC	CC	CC	CC	CC	CC	CC	CC	CC	CC	CC	CC	CC	CC	CC	CC	CC	CC	CC	CC	CC	CC	CC	CC
1383	2	TT	TT	TT	TT	TT	TT	TT	TT	TT	TT	TT	TT	TT	TT	TT	TT	TT	TT	TT	TT	TT	TT	TT	TT	TT	TT	TT	TT	TT	TT	TT	TT	TT	TT	TT	TT	TT	TT	NN	TT	NN	TT	TT	TT	TT	TT	TT	TT
1384	2	AA	AA	AA	AA	AA	AA	AA	AA	AA	AA	AA	AA	AA	AA	AA	AA	AA	AA	AA	AA	AA	AA	AA	AA	AA	AA	AA	AA	AA	AA	AA	AA	AA	AA	AA	AA	AA	AA	AA	AA	GA	AA	AA	AA	AA	AA	AA	AA
1385	2	CC	CC	CC	CC	CC	CC	CC	CC	CC	CC	CC	CC	CC	CC	CC	CC	CC	CC	CC	CC	CC	CC	CC	CC	CC	CC	CC	CC	CC	CC	CC	CC	CC	CC	CC	CC	CC	CC	CC	CC	TC	CC	CC	CC	CC	CC	CC	CC
1386	2	TT	TT	TT	TT	TT	TT	TT	TT	TT	TT	TT	TT	TT	TT	TT	TT	TT	TT	TT	TT	TT	TT	TT	TT	TT	TT	TT	TT	TT	TT	TT	TT	TT	TT	TT	TT	TG	NN	NN	TT	TG	TT	TT	TT	TT	TT	TT	TT
1387	2	GA	AA	AA	AA	AA	AA	GA	AA	GA	GA	GA	GA	AA	AA	GA	GA	GA	NN	AA	AA	AA	AA	AA	NN	AA	NN	AA	AA	AA	AA	AA	AA	AA	AA	AA	AA	AA	AA	AA	AA	GA	AA	AA	AA	AA	AA	AA	AA
1388	2	TT	TT	TT	TT	TT	TT	TT	TT	TT	TT	TT	TT	TT	TT	TT	TT	TT	TT	TT	TT	TT	TT	TT	TT	TT	TT	TT	TT	TT	TT	TT	TT	TT	TT	TT	TT	TT	TT	TT	TT	TC	TT	TT	TT	TT	TT	TT	TT
1389	2	CC	CC	CC	CC	CC	CC	CC	CC	CC	CC	CC	CC	CC	CC	CC	CC	CC	CC	CC	CC	CC	CC	CC	CC	CC	CC	CC	CC	CC	CC	CC	CC	CC	CC	CC	CC	TC	TC	TT	CC	TC	CC	CC	CC	CC	CC	CC	CC
1390	2	GG	GG	GG	GG	GG	GG	GG	GG	GG	GG	GG	GG	GG	GG	GG	GG	GG	GG	GG	GG	GG	GG	GG	GG	GG	GG	GG	GG	GG	GG	GG	GG	GG	GG	GG	GG	GG	GG	GG	GG	TG	GG	GG	GG	GG	GG	GG	GG
1391	2	CC	CC	CC	CC	CC	CC	CC	CC	CC	CC	CC	CC	CC	CC	CC	CC	CC	CC	CC	CC	CC	CC	CC	CC	CC	CC	CC	CC	CC	CC	CC	CC	CC	CC	CC	CC	CC	CC	CC	CC	CC	CC	CC	CC	CC	CC	CC	CC
1392	2	AA	AA	AA	AA	AA	AA	AA	AA	AA	AA	AA	AA	AA	AA	AA	AA	AA	AA	AA	AA	AA	AA	AA	AA	AA	AA	AA	AA	AA	AA	AA	AA	AA	AA	AA	AA	CA	CA	CC	AA	AA	AA	AA	AA	AA	AA	AA	AA
1393	2	AA	AA	AA	AA	AA	AA	AA	AA	AA	AA	AA	AA	AA	AA	AA	AA	AA	AA	AA	AA	AA	AA	AA	AA	AA	AA	AA	AA	AA	AA	AA	AA	AA	AA	AA	AA	GA	GA	GG	AA	AA	AA	AA	AA	AA	AA	AA	AA
1394	2	CC	CC	CC	CC	CC	CC	CC	CC	CC	CC	CC	CC	CC	CC	CC	CC	CC	CC	CC	CC	CC	CC	CC	CC	CC	CC	CC	CC	CC	CC	CC	CC	CC	CC	CC	CC	TC	TC	TT	CC	CC	CC	CC	CC	CC	CC	CC	CC
1395	2	CC	CC	CC	CC	CC	CC	CC	CC	CC	CC	CC	CC	CC	CC	CC	CC	CC	CC	CC	CC	CC	CC	CC	CC	CC	CC	CC	CC	CC	CC	CC	CC	CC	CC	CC	CC	CA	CA	AA	CC	CC	CC	CC	CC	CC	CC	CC	CC
1396	2	AA	AA	AA	AA	AA	AA	AA	AA	AA	AA	AA	AA	AA	AA	AA	AA	AA	AA	AA	AA	AA	AA	AA	AA	AA	AA	AA	AA	AA	AA	AA	AA	AA	AA	AA	AA	CC	AA	CC	AA	AA	AA	AA	AA	AA	AA	AA	AA
1397	2	TT	TT	TT	TT	TT	TT	TT	TT	TT	TT	TT	TT	TT	TT	TT	TT	TT	TT	TT	TT	TT	TT	TT	TT	TT	TT	TT	TT	TT	TT	TT	TT	TT	TT	TT	TT	TT	TT	TT	TT	TC	TT	TT	TT	TT	TT	TT	TT
1398	2	CC	CC	CC	CC	CC	CC	CC	CC	CC	CC	CC	CC	CC	CC	CC	CC	CC	CC	CC	CC	CC	CC	CC	CC	CC	CC	CC	CC	CC	CC	CC	CC	CC	CC	CC	CC	CC	CC	CC	CC	NN	CC	CC	CC	CC	CC	CC	CC
1399	2	AA	AA	AA	AA	AA	AA	AA	AA	AA	AA	AA	AA	AA	AA	AA	AA	AA	AA	AA	AA	AA	AA	AA	AA	AA	AA	AA	AA	AA	AA	AA	AA	AA	AA	AA	AA	AA	AA	AA	AA	GA	AA	AA	AA	AA	AA	AA	AA
1400	2	TT	TT	TT	TT	TT	TT	TT	TT	TT	TT	TT	TT	TT	TT	TT	TT	TT	TT	TT	TT	TT	TT	TT	TT	TT	TT	TT	TT	TT	TT	TT	TT	TT	TT	TT	TT	TT	TT	TT	TT	TC	TT	TT	TT	TT	TT	TT	TT
1401	2	GG	GG	GG	GG	GG	GG	GG	GG	GG	GG	GG	GG	GG	GG	GG	GG	GG	GG	GG	GG	GG	GG	GG	GG	GG	GG	GG	GG	GG	GG	GG	GG	GG	GG	GG	GG	AA	GA	AA	GG	NN	GG	GG	GG	GG	GG	GG	GG
1402	2	TT	TT	TT	TT	TT	TT	TT	TT	TT	TT	TT	TT	TT	TT	TT	TT	TT	TT	TT	TT	TT	TT	TT	TT	TT	TT	TT	TT	TT	TT	TT	TT	TT	TT	TT	TT	GG	TG	GG	TT	TT	TT	TT	TT	TT	TT	TT	TT
1403	2	CC	CC	CC	CC	CC	CC	CC	CC	CC	CC	CC	CC	CC	CC	CC	CC	CC	CC	CC	CC	CC	CC	CC	CC	CC	CC	CC	CC	CC	CC	CC	CC	CC	CC	CC	CC	AA	CA	AA	CC	CA	CC	CC	CC	CC	CC	CC	CC
1404	2	GG	GG	GG	GG	GG	GG	GG	GG	GG	GG	GG	GG	GG	GG	GG	GG	GG	GG	GG	GG	GG	GG	GG	GG	GG	GG	GG	GG	GG	GG	GG	GG	GG	GG	GG	GG	TT	TG	TT	GG	GG	GG	GG	GG	GG	GG	GG	GG
1405	2	TT	TT	TT	TT	TT	TT	TT	TT	TT	TT	TT	TT	TT	TT	TT	TT	TT	TT	TT	TT	TT	TT	TT	TT	TT	TT	TT	TT	TT	TT	TT	TT	TT	TT	TT	TT	CC	TC	CC	TT	TT	TT	TT	TT	TT	TT	TT	TT
1406	2	GG	GG	GG	GG	GG	GG	GG	GG	GG	GG	GG	GG	GG	GG	GG	GG	GG	GG	GG	GG	GG	GG	GG	GG	GG	GG	GG	GG	GG	GG	GG	GG	GG	GG	GG	GG	TT	TG	TT	GG	GG	GG	GG	GG	GG	GG	GG	GG
1407	2	CC	CC	CC	CC	CC	CC	CC	CC	CC	CC	CC	CC	CC	CC	CC	CC	CC	CC	CC	CC	CC	CC	CC	CC	CC	CC	CC	CC	CC	CC	CC	CC	CC	CC	CC	CC	TT	NN	TT	CC	CC	CC	CC	CC	CC	CC	CC	CC
1408	2	TT	TT	TT	TT	TT	TT	TT	TT	TT	TT	TT	TT	TT	TT	TT	TT	TT	TT	TT	TT	TT	TT	TT	TT	TT	TT	TT	TT	TT	TT	TT	TT	TT	TT	TT	TT	CC	TC	CC	TT	TT	TT	TT	TT	TT	TT	TT	TT
1409	2	GG	GG	GG	GG	GG	GG	GG	GG	GG	GG	GG	GG	GG	GG	GG	GG	GG	GG	GG	GG	GG	GG	GG	GG	GG	GG	GG	GG	GG	GG	GG	GG	GG	GG	GG	GG	AA	GA	AA	GG	GG	GG	GG	GG	GG	GG	GG	GG
1410	2	GG	GG	GG	GG	GG	GG	GG	GG	GG	GG	GG	GG	GG	GG	GG	GG	GG	GG	GG	GG	GG	GG	GG	GG	GG	GG	GG	GG	GG	GG	GG	GG	GG	GG	GG	GG	AA	GA	AA	GG	GG	GG	GG	GG	GG	GG	GG	GG
1411	2	AA	AA	AA	AA	AA	AA	AA	AA	AA	AA	AA	AA	AA	AA	AA	AA	AA	AA	AA	AA	AA	AA	AA	AA	AA	AA	AA	AA	AA	AA	AA	AA	AA	AA	AA	AA	CC	NN	CC	AA	AA	AA	AA	AA	AA	AA	AA	AA
1412	2	AA	AA	AA	AA	AA	AA	AA	AA	AA	AA	AA	AA	AA	AA	AA	AA	AA	AA	AA	AA	AA	AA	AA	AA	AA	AA	AA	AA	AA	AA	AA	AA	AA	AA	AA	AA	GG	GA	GG	AA	AA	AA	AA	AA	AA	AA	AA	AA
1413	2	GG	GG	GG	GG	GG	GG	GG	GG	GG	GG	GG	GG	GG	GG	GG	GG	GG	GG	GG	GG	GG	GG	GG	GG	GG	GG	GG	GG	GG	GG	GG	GG	GG	GG	GG	GG	GG	GG	GG	GG	GG	GG	GG	GG	GG	GG	GG	GG
1414	2	AA	AA	AA	AA	AA	AA	AA	AA	AA	AA	AA	AA	AA	AA	AA	AA	AA	AA	AA	AA	AA	AA	AA	AA	AA	AA	AA	AA	AA	AA	AA	AA	AA	AA	AA	AA	AA	AA	AA	AA	AA	AA	AA	AA	AA	AA	AA	AA
1415	2	CC	CC	CC	CC	CC	CC	CC	CC	CC	CC	CC	CC	CC	CC	CC	CC	CC	CC	CC	CC	CC	CC	CC	CC	CC	CC	CC	CC	CC	CC	CC	CC	CC	CC	CC	CC	CC	CC	CC	CC	CC	CC	CC	CC	CC	CC	CC	CC
1416	2	TT	TT	TT	TT	TT	TT	TT	TT	TT	TT	TT	TT	TT	TT	TT	TT	TT	TT	TT	TT	TT	TT	TT	TT	TT	TT	TT	TT	TT	TT	TT	TT	TT	TT	TT	TT	CC	NN	CC	TT	TT	TT	TT	TT	TT	TT	TT	TT
1417	2	GG	GG	GG	GG	GG	GG	GG	GG	GG	GG	GG	GG	GG	GG	GG	GG	GG	GG	GG	GG	GG	GG	GG	GG	GG	GG	GG	GG	GG	GG	GG	GG	GG	GG	GG	GG	AA	GA	AA	GG	GG	GG	GG	GG	GG	GG	GG	GG
1418	2	AA	AA	AA	AA	AA	AA	AA	AA	AA	AA	AA	AA	AA	AA	AA	AA	AA	AA	AA	AA	AA	AA	AA	AA	AA	AA	AA	AA	AA	AA	AA	AA	AA	AA	AA	AA	GG	GA	GG	AA	AA	AA	AA	AA	AA	AA	AA	AA
1419	2	TT	TT	TT	TT	TT	TT	TT	TT	TT	TT	TT	TT	TT	TT	TT	TT	TT	TT	TT	TT	TT	TT	TT	TT	TT	TT	TT	TT	TT	TT	TT	TT	TT	TT	TT	TT	GG	NN	GG	TT	TT	TT	TT	TT	TT	TT	TT	TT
1420	2	TT	TT	TT	TT	NN	NN	TT	TT	TT	TT	TT	TT	NN	NN	TT	TT	TT	TT	TT	TT	NN	NN	TT	TT	TT	TT	TT	NN	NN	TT	TT	TT	TT	TT	NN	NN	GG	TT	GG	TT	TT	TT	NN	NN	TT	TT	TT	TT
1421	2	CC	CC	CC	CC	CC	CC	CC	CC	CC	CC	CC	CC	CC	CC	CC	CC	CC	CC	CC	CC	CC	CC	CC	CC	CC	CC	CC	CC	CC	CC	CC	CC	CC	CC	CC	CC	TT	NN	TT	CC	CC	CC	CC	CC	CC	CC	CC	CC
1422	2	GG	GG	GG	GG	GG	GG	GG	GG	GG	GG	GG	GG	GG	GG	GG	GG	GG	GG	GG	GG	GG	GG	GG	GG	GG	GG	GG	GG	GG	GG	GG	GG	GG	GG	GG	GG	TT	NN	TT	GG	GG	GG	GG	GG	GG	GG	GG	GG
1423	2	AA	AA	AA	AA	AA	AA	AA	AA	AA	AA	AA	AA	AA	AA	AA	AA	AA	AA	AA	AA	AA	AA	AA	AA	AA	AA	AA	AA	AA	AA	AA	AA	AA	AA	AA	AA	GG	NN	GG	AA	AA	AA	AA	NN	AA	AA	AA	AA
1424	2	AA	AA	AA	AA	AA	AA	AA	AA	AA	AA	AA	AA	AA	AA	AA	AA	AA	AA	AA	AA	AA	AA	AA	AA	AA	AA	AA	AA	AA	AA	AA	AA	AA	AA	AA	AA	GG	GA	GG	AA	AA	AA	AA	AA	AA	AA	AA	AA
1425	2	CC	CC	CC	CC	CC	NN	CC	CC	CC	CC	CC	CC	CC	CC	CC	CC	CC	CC	CC	CC	CC	NN	CC	CC	CC	CC	CC	NN	NN	CC	CC	CC	CC	CC	CC	NN	AA	CC	AA	CC	CC	CC	CC	NN	CC	CC	CC	CC
1426	2	CC	CC	CC	CC	CC	CC	CC	CC	CC	CC	CC	CC	CC	CC	CC	CC	CC	CC	CC	CC	CC	CC	CC	CC	CC	CC	CC	CC	CC	CC	CC	CC	CC	CC	CC	CC	CC	CC	CC	CC	TC	CC	CC	CC	CC	CC	CC	CC
1427	2	GG	GG	GG	GG	GG	GG	GG	GG	GG	GG	GG	GG	GG	GG	GG	GG	GG	GG	GG	GG	GG	GG	GG	GG	GG	GG	GG	GG	GG	GG	GG	GG	GG	GG	GG	GG	GG	GG	GG	GG	TG	GG	GG	GG	GG	GG	GG	GG
1428	2	CC	CC	CC	CC	CC	CC	CC	CC	CC	CC	CC	CC	CC	CC	CC	CC	CC	CC	CC	CC	CC	CC	CC	CC	CC	CC	CC	CC	CC	CC	CC	CC	CC	CC	CC	CC	CC	CC	CC	CC	CC	CC	CC	CC	CC	CC	CC	CC
1429	2	AA	AA	AA	AA	AA	AA	AA	AA	AA	AA	AA	AA	AA	AA	AA	AA	AA	AA	AA	AA	AA	AA	AA	AA	AA	AA	AA	AA	AA	AA	AA	AA	AA	AA	AA	AA	NN	AA	NN	AA	GA	AA	AA	AA	AA	AA	AA	AA
1430	2	AA	AA	AA	AA	AA	AA	AA	AA	AA	AA	AA	AA	AA	AA	AA	AA	AA	AA	AA	AA	AA	AA	AA	AA	AA	AA	AA	AA	AA	AA	AA	AA	AA	AA	AA	AA	AA	AA	AA	AA	CA	AA	AA	AA	AA	AA	AA	AA
1431	2	TT	TT	TT	TT	TT	TT	TT	TT	TT	TT	TT	TT	TT	TT	TT	TT	TT	TT	TT	TT	TT	TT	TT	TT	TT	TT	TT	TT	TT	TT	TT	TT	TT	TT	TT	TT	TT	TT	TT	TT	TC	TT	TT	TT	TT	TT	TT	TT
1432	2	GG	GG	GG	GG	GG	GG	GG	GG	GG	GG	GG	GG	GG	GG	GG	GG	GG	GG	GG	GG	GG	GG	GG	GG	GG	GG	GG	GG	GG	GG	GG	GG	GG	GG	GG	GG	GG	GG	GG	GG	TG	GG	GG	GG	GG	GG	GG	GG
1433	2	AA	AA	AA	AA	AA	AA	AA	AA	AA	AA	AA	AA	AA	AA	AA	AA	AA	AA	AA	AA	AA	AA	AA	AA	AA	AA	AA	AA	AA	AA	AA	AA	AA	AA	AA	AA	CC	NN	CC	AA	CA	AA	AA	AA	AA	AA	AA	AA
1434	2	TT	TT	TT	TT	TT	TT	TT	TT	TT	TT	TT	TT	TT	TT	TT	TT	TT	TT	TT	TT	TT	TT	TT	TT	TT	TT	TT	TT	TT	TT	TT	TT	TT	TT	TT	TT	CC	TC	CC	TT	TC	TT	TT	TT	TT	TT	TT	TT
1435	2	CC	CC	CC	CC	CC	CC	CC	CC	CC	CC	CC	CC	CC	CC	CC	CC	CC	CC	CC	CC	CC	CC	CC	CC	CC	CC	CC	CC	CC	CC	CC	CC	CC	CC	CC	CC	CC	CC	CC	CC	CA	CC	CC	CC	CC	CC	CC	CC
1436	2	AA	AA	AA	AA	AA	AA	AA	AA	AA	AA	AA	AA	AA	AA	AA	AA	AA	AA	AA	AA	AA	AA	AA	AA	AA	AA	AA	AA	AA	AA	AA	AA	AA	AA	AA	AA	AA	AA	AA	AA	GA	AA	AA	AA	AA	AA	AA	AA
1437	2	GG	GG	GG	GG	GG	GG	GG	GG	GG	GG	GG	GG	GG	GG	GG	GG	GG	GG	GG	GG	GG	GG	GG	GG	GG	GG	GG	GG	NN	GG	GG	GG	GG	GG	GG	NN	GG	GG	GG	GG	GA	GG	GG	NN	GG	GG	GG	GG
1438	2	AA	AA	AA	AA	AA	AA	AA	AA	AA	AA	AA	AA	AA	AA	AA	AA	AA	AA	AA	AA	AA	AA	AA	AA	AA	AA	AA	AA	AA	AA	AA	AA	AA	AA	AA	AA	AA	AA	AA	AA	CA	AA	AA	AA	AA	AA	AA	AA
1439	2	CC	CC	CC	CC	NN	NN	CC	CC	CC	CC	CC	CC	NN	NN	CC	CC	CC	CC	CC	CC	NN	NN	CC	TC	CC	CC	CC	NN	NN	CC	CC	CC	CC	CC	NN	NN	TT	NN	TT	CC	TC	CC	NN	NN	CC	CC	CC	CC
1440	2	AA	AA	AA	AA	AA	AA	AA	AA	AA	AA	AA	AA	AA	AA	AA	AA	AA	AA	AA	AA	AA	AA	AA	GA	AA	AA	AA	AA	AA	AA	AA	AA	AA	AA	AA	AA	AA	AA	AA	AA	GA	AA	AA	AA	AA	AA	AA	AA
1441	2	CC	CC	CC	CC	CC	CC	CC	CC	CC	CC	CC	CC	CC	CC	CC	CC	CC	CC	CC	CC	CC	CC	CC	TC	CC	CC	CC	CC	CC	CC	CC	CC	CC	CC	CC	CC	TT	NN	TT	CC	TC	CC	CC	CC	CC	CC	CC	CC
1442	2	CC	CC	CC	CC	CC	CC	CC	CC	CC	CC	CC	CC	CC	CC	CC	CC	CC	CC	CC	CC	CC	CC	CC	TC	CC	CC	CC	CC	CC	CC	CC	CC	CC	CC	CC	CC	TT	CC	TT	CC	TC	CC	CC	CC	CC	CC	CC	CC
1443	2	CC	CC	CC	CC	CC	CC	CC	CC	CC	CC	CC	CC	CC	CC	CC	CC	CC	CC	CC	CC	CC	CC	CC	TC	CC	CC	CC	CC	CC	CC	CC	CC	CC	CC	CC	CC	TT	TC	TT	CC	TC	CC	CC	CC	CC	CC	CC	CC
1444	2	AA	AA	AA	AA	AA	AA	AA	AA	AA	AA	AA	AA	AA	AA	AA	AA	AA	AA	AA	AA	AA	AA	AA	NN	AA	AA	AA	AA	AA	AA	AA	AA	AA	AA	AA	AA	CC	CA	CC	AA	CA	AA	AA	AA	AA	AA	AA	AA
1445	2	NN	NN	NN	NN	NN	NN	AA	NN	NN	AA	NN	NN	NN	GA	AA	AA	AA	AA	AA	AA	GA	NN	AA	GA	AA	NN	AA	NN	NN	NN	AA	AA	AA	AA	GA	NN	GG	GA	GG	AA	GA	AA	NN	NN	NN	NN	AA	AA
1446	2	GG	GG	GG	GG	GG	GG	GG	GG	GG	GG	GG	GG	GG	GG	GG	GG	GG	GG	GG	GG	GG	GG	GG	GA	GG	GG	GG	GG	GG	GG	GG	GG	GG	GG	GG	GG	AA	GA	AA	GG	GA	GG	GG	GG	GG	GG	GG	GG
1447	2	AA	AA	AA	AA	AA	AA	AA	AA	AA	AA	AA	AA	AA	AA	AA	AA	AA	AA	AA	AA	AA	AA	AA	AA	AA	AA	AA	AA	AA	AA	AA	AA	AA	AA	AA	AA	CC	AA	CC	AA	AA	AA	AA	AA	AA	AA	AA	AA
1448	2	GG	GG	GG	GG	GG	GG	GG	GG	GG	GG	GG	GG	GG	GG	GG	GG	GG	GG	GG	GG	GG	GG	GG	GA	GG	GG	GG	GG	GG	GG	GG	GG	GG	GG	GG	GG	AA	GA	AA	GG	GA	GG	GG	GG	GG	GG	GG	GG
1449	2	CC	CC	CC	CC	CC	CC	CC	CC	CC	CC	CC	CC	CC	CC	CC	CC	CC	CC	CC	CC	CC	CC	CC	TC	CC	CC	CC	CC	CC	CC	CC	CC	CC	CC	CC	CC	TT	TC	TT	CC	TC	CC	CC	CC	CC	CC	CC	CC
1450	2	TT	TT	TT	TT	TT	TT	TT	TT	TT	TT	TT	TT	TT	TT	TT	TT	TT	TT	TT	TT	TT	TT	TT	TC	TT	TT	TT	TT	TT	TT	TT	TT	TT	TT	TT	TT	CC	TC	CC	TT	TC	TT	TT	TT	TT	TT	TT	TT
1451	2	GG	GG	GG	GG	GG	GG	GG	GG	GG	GG	GG	GG	GG	GG	GG	GG	GG	GG	GG	GG	GG	GG	GG	GA	GG	GG	GG	GG	GG	GG	GG	GG	GG	GG	GG	GG	GG	GG	GG	GG	GA	GG	GG	GG	GG	GG	GG	GG
1452	2	CC	CC	CC	CC	CC	CC	CC	CC	CC	CC	CC	CC	CC	CC	CC	CC	CC	CC	CC	CC	CC	CC	CC	TC	CC	CC	CC	CC	CC	CC	CC	CC	CC	CC	CC	CC	TT	TC	TT	CC	TC	CC	CC	CC	CC	CC	CC	CC
1453	2	CC	CC	CC	CC	CC	CC	CC	CC	CC	CC	CC	CC	CC	CC	CC	CC	CC	CC	CC	CC	CC	CC	CC	CA	CC	CC	CC	CC	CC	CC	CC	CC	CC	CC	CC	CC	AA	CA	AA	CC	CA	CC	CC	CC	CC	CC	CC	CC
1454	2	GG	GG	GG	GG	GG	GG	GG	GG	GG	GG	GG	GG	GG	GG	GG	GG	GG	GG	GG	GG	GG	GG	GG	GA	GG	GG	GG	GG	GG	GG	GG	GG	GG	GG	GG	GG	AA	GA	AA	GG	GA	GG	GG	GG	GG	GG	GG	GG
1455	2	GG	GG	GG	GG	GG	GG	GG	GG	GG	GG	GG	GG	GG	GG	GG	GG	GG	GG	GG	GG	GG	GG	GG	GA	GG	GG	GG	GG	GG	GG	GG	GG	GG	GG	GG	GG	GG	GG	GG	GG	GA	GG	GG	GG	GG	GG	GG	GG
1456	2	AA	AA	AA	AA	AA	AA	AA	AA	AA	AA	AA	AA	AA	AA	AA	AA	AA	AA	AA	AA	AA	AA	AA	AA	AA	AA	AA	AA	AA	AA	AA	AA	AA	AA	AA	AA	AA	AA	AA	AA	AA	AA	AA	AA	AA	AA	AA	AA
1457	2	CC	CC	CC	CC	CC	CC	CC	CC	CC	CC	CC	CC	CC	CC	CC	CC	CC	CC	CC	CC	CC	CC	CC	CC	CC	CC	CC	CC	CC	CC	CC	CC	CC	CC	CC	CC	TT	TC	TT	CC	CC	CC	CC	CC	CC	CC	CC	CC
1458	2	TT	TT	TT	TT	TT	TT	TT	TT	TT	TT	TT	TT	TT	TT	TT	TT	TT	TT	TT	TT	TT	TT	TT	TT	TT	TT	TT	TT	TT	TT	TT	TT	TT	TT	TT	TT	CC	TC	CC	TT	TT	TT	TT	TT	TT	TT	TT	TT
1459	2	CC	CC	CC	CC	CC	CC	CC	CC	CC	CC	CC	CC	CC	CC	CC	CC	CC	CC	CC	CC	CC	CC	CC	CC	CC	CC	CC	CC	CC	CC	CC	CC	CC	CC	CC	CC	AA	CC	AA	CC	CC	CC	CC	CC	CC	CC	CC	CC
1460	2	CC	NN	CC	CC	CC	CC	CC	CC	CC	CC	CC	CC	CC	CC	CC	CC	CC	CC	CC	CC	CC	CC	CC	CC	CC	CC	CC	CC	CC	CC	CC	CC	CC	CC	CC	CC	AA	NN	AA	CC	CA	CC	CC	CC	CC	CC	CC	CC
1461	2	GG	GG	GG	GG	GG	GG	GG	GG	GG	GG	GG	GG	GG	GG	GG	GG	GG	GG	GG	GG	GG	GG	GG	GG	GG	GG	GG	GG	GG	GG	GG	GG	GG	GG	GG	GG	TT	GG	TT	GG	TG	GG	GG	GG	GG	GG	GG	GG
1462	2	AA	NN	AA	AA	AA	AA	AA	AA	AA	AA	AA	AA	AA	AA	AA	AA	AA	AA	AA	AA	AA	AA	AA	AA	AA	AA	AA	AA	AA	AA	AA	AA	AA	AA	AA	AA	GG	NN	GG	AA	GA	AA	AA	AA	AA	AA	AA	AA
1463	2	TT	TT	TT	TT	TT	TT	TT	TT	TT	TT	TT	TT	TT	TT	TT	TT	TT	TT	TT	TT	TT	TT	TT	TT	TT	TT	TT	TT	TT	TT	TT	TT	TT	TT	TT	TT	CC	TT	CC	TT	TT	TT	TT	TT	TT	TT	TT	TT
1464	2	TT	TT	TT	TT	TT	TT	TT	TT	TT	TT	TT	TT	NN	NN	TT	TT	TT	TT	TT	TT	TT	TT	TT	TT	TT	TT	TT	TT	NN	TT	TT	TT	TT	TT	TT	TT	TT	TT	TT	TT	TT	TT	NN	NN	TT	TT	TT	TT
1465	2	GG	GG	GG	GG	GG	GG	GG	GG	GG	GG	GG	GG	GG	GG	GG	GG	GG	GG	GG	GG	GG	GG	GG	GG	GG	GG	GG	GG	GG	GG	GG	GG	GG	GG	GG	GG	GG	GG	GG	GG	GG	GG	GG	GG	GG	GG	GG	GG
1466	2	TT	NN	TT	TT	TT	TT	TT	TT	TT	TT	TT	TT	TT	TT	TT	TT	TT	TT	TT	TT	TT	TT	TT	TT	TT	TT	TT	TT	TT	TT	TT	TT	TT	TT	TT	TT	TT	TT	TT	TT	TC	TT	TT	TT	TT	TT	TT	TT
1467	2	CC	CC	CC	CC	CC	CC	CC	CC	CC	CC	CC	CC	CC	CC	CC	CC	CC	CC	CC	CC	CC	CC	CC	CC	CC	CC	CC	CC	CC	CC	CC	CC	CC	CC	CC	CC	CC	CC	CC	CC	CC	CC	CC	CC	CC	CC	CC	CC
1468	2	GG	GG	GG	GG	GG	GG	GG	GG	GG	GG	GG	GG	GG	GG	GG	GG	GG	GG	GG	GG	GG	GG	GG	GG	GG	GG	GG	GG	GG	GG	GG	GG	GG	GG	GG	GG	GG	GG	GG	GG	NN	GG	GG	GG	GG	GG	GG	GG
1469	2	GG	NN	GG	GG	GG	GG	GG	GG	GG	GG	GG	GG	GG	GG	GG	GG	GG	GG	GG	GG	GG	GG	GG	GG	GG	GG	GG	GG	GG	GG	GG	GG	GG	GG	GG	GG	GG	GG	GG	GG	GA	GG	GG	GG	GG	GG	GG	GG
1470	2	AA	NN	AA	AA	AA	AA	AA	AA	AA	AA	AA	AA	AA	AA	AA	AA	AA	AA	AA	AA	AA	AA	AA	AA	AA	AA	AA	AA	AA	AA	AA	AA	AA	AA	AA	AA	CC	AA	CC	AA	CA	AA	AA	AA	AA	AA	AA	AA
1471	2	GG	TG	GG	GG	GG	GG	GG	GG	GG	GG	GG	GG	GG	GG	GG	GG	GG	GG	GG	GG	GG	GG	GG	GG	GG	GG	GG	GG	GG	GG	GG	GG	GG	GG	GG	GG	TT	TG	TT	GG	TG	GG	GG	GG	GG	GG	GG	GG
1472	2	TT	TT	TT	TT	TT	TT	TT	TT	TT	TT	TT	TT	TT	TT	TT	TT	TT	TT	TT	TT	TT	TT	TT	TT	TT	TT	TT	TT	TT	TT	TT	TT	TT	TT	TT	TT	GG	TG	GG	TT	TT	TT	TT	TT	TT	TT	TT	TT
1473	2	TT	TG	TT	TT	TT	TT	TT	TT	TT	TT	TT	TT	TT	TT	TT	TT	TT	TT	TT	TT	TT	TT	TT	TT	TT	TT	TT	TT	TT	TT	TT	TT	TT	TT	TT	TT	GG	NN	GG	TT	TG	TT	TT	TT	TT	TT	TT	TT
1474	2	GG	GG	GG	GG	GG	GG	GG	GG	GG	GG	GG	GG	GG	GG	GG	GG	GG	GG	GG	GG	GG	GG	GG	GG	GG	GG	GG	GG	GG	GG	GG	GG	GG	GG	GG	GG	GG	GG	GG	GG	NN	GG	GG	GG	GG	GG	GG	GG
1475	2	AA	GA	AA	AA	AA	AA	AA	AA	AA	AA	AA	AA	AA	AA	AA	AA	AA	AA	AA	AA	AA	AA	AA	AA	AA	AA	AA	AA	AA	AA	AA	AA	AA	AA	AA	AA	AA	AA	AA	AA	GA	AA	AA	AA	AA	AA	AA	AA
1476	2	GG	GG	GG	GG	GG	GG	GG	GG	GG	GG	GG	GG	GG	GG	GG	GG	GG	GG	GG	GG	GG	GG	GG	GG	GG	GG	GG	GG	GG	GG	GG	GG	GG	GG	GG	GG	TT	TG	TT	GG	TG	GG	GG	GG	GG	GG	GG	GG
1477	2	AA	AA	AA	AA	AA	AA	AA	AA	AA	AA	AA	AA	AA	AA	AA	AA	AA	AA	AA	AA	AA	AA	AA	AA	AA	AA	AA	AA	AA	AA	AA	AA	AA	AA	AA	AA	GG	AA	GG	AA	AA	AA	AA	AA	AA	AA	AA	AA
1478	2	CC	CC	CC	CC	CC	CC	CC	CC	CC	CC	CC	CC	CC	CC	CC	CC	CC	CC	CC	CC	CC	CC	CC	CC	CC	CC	CC	CC	CC	CC	CC	CC	CC	CC	CC	CC	TT	NN	TT	CC	TC	CC	CC	CC	CC	CC	CC	CC
1479	2	AA	AA	AA	AA	AA	AA	AA	AA	AA	AA	AA	AA	AA	AA	AA	AA	AA	AA	AA	AA	AA	AA	AA	AA	AA	AA	AA	AA	AA	AA	AA	AA	AA	AA	AA	AA	GG	GA	GG	AA	AA	AA	AA	AA	AA	AA	AA	AA
1480	2	AA	AA	AA	AA	AA	AA	AA	AA	AA	AA	AA	AA	AA	AA	AA	AA	AA	AA	AA	AA	AA	AA	AA	AA	AA	AA	AA	AA	AA	AA	AA	AA	AA	AA	AA	AA	GG	GA	GG	AA	AA	AA	AA	AA	AA	AA	AA	AA
1481	2	GG	GG	GG	GG	GG	GG	GG	GG	GG	GG	GG	GG	GG	GG	GG	GG	GG	GG	GG	GG	GG	GG	GG	GG	GG	GG	GG	GG	GG	GG	GG	GG	GG	GG	GG	GG	GG	GG	GG	GG	GA	GG	GG	GG	GG	GG	GG	GG
1482	2	AA	AA	AA	AA	AA	AA	AA	AA	AA	AA	AA	AA	AA	AA	AA	AA	AA	AA	AA	AA	AA	AA	AA	AA	AA	AA	AA	AA	AA	AA	AA	AA	AA	AA	AA	AA	AA	AA	AA	AA	GA	AA	AA	AA	AA	AA	AA	AA
1483	2	CC	CC	CC	CC	CC	CC	CC	CC	CC	CC	CC	CC	CC	CC	CC	CC	CC	CC	CC	CC	CC	CC	CC	CC	CC	CC	CC	CC	CC	CC	CC	CC	CC	CC	CC	CC	TT	TC	TT	CC	CC	CC	CC	CC	CC	CC	CC	CC
1484	2	TT	TT	TT	TT	TT	TT	TT	TT	TT	TT	TT	TT	TT	TT	TT	TT	TT	TT	TT	TT	TT	TT	TT	TT	TT	TT	TT	TT	TT	TT	TT	TT	TT	TT	TT	TT	GG	NN	GG	TT	TT	TT	TT	TT	TT	TT	TT	TT
1485	2	AA	AA	AA	AA	AA	AA	AA	AA	AA	AA	AA	AA	AA	AA	AA	AA	AA	AA	AA	AA	AA	AA	AA	AA	AA	AA	AA	AA	AA	AA	AA	AA	AA	AA	AA	AA	GG	GA	GG	AA	AA	AA	AA	AA	AA	AA	AA	AA
1486	2	AA	AA	AA	AA	AA	AA	AA	AA	AA	AA	AA	AA	AA	AA	AA	AA	AA	AA	AA	AA	AA	AA	AA	AA	AA	AA	AA	AA	AA	AA	AA	AA	AA	AA	AA	AA	AA	AA	AA	AA	CA	AA	AA	AA	AA	AA	AA	AA
1487	2	CC	CC	CC	CC	CC	CC	CC	CC	CC	CC	CC	CC	CC	CC	CC	CC	CC	CC	CC	CC	CC	CC	CC	CC	CC	CC	CC	CC	CC	CC	CC	CC	CC	CC	CC	CC	NN	CC	NN	CC	NN	CC	CC	CC	CC	CC	CC	CC
1488	2	TT	TT	TT	TT	TT	TT	TT	TT	TT	TT	TT	TT	TT	TT	TT	TT	TT	TT	TT	TT	TT	TT	TT	TT	TT	TT	TT	TT	TT	TT	TT	TT	TT	TT	TT	TT	CC	TC	CC	TT	TT	TT	TT	TT	TT	TT	TT	TT
1489	2	TT	TT	TT	TT	TT	TT	TT	TT	TT	TT	TT	TT	TT	TT	TT	TT	TT	TT	TT	TT	TT	TT	TT	TT	TT	TT	TT	TT	TT	TT	TT	TT	TT	TT	TT	TT	CC	TC	CC	TT	TT	TT	TT	TT	TT	TT	TT	TT
1490	2	TT	TC	TT	TT	TT	TT	TT	TT	TT	TT	TT	TT	TT	TT	TT	TT	TT	TT	TT	TT	TT	TT	TT	TT	TT	TT	TT	TT	TT	TT	TT	TT	TT	TT	TT	TT	CC	TC	CC	TT	TC	TT	TT	TT	TT	TT	TT	TT
1491	2	CC	NN	CC	CC	CC	CC	CC	CC	CC	CC	CC	CC	CC	CC	CC	CC	CC	CC	CC	CC	CC	NN	CC	CC	CC	CC	CC	CC	NN	CC	CC	CC	CC	CC	CC	NN	CC	CC	CC	CC	TC	CC	CC	NN	CC	CC	CC	CC
1492	2	CC	CC	CC	CC	CC	CC	CC	CC	CC	CC	CC	CC	CC	CC	CC	CC	CC	CC	CC	CC	CC	CC	CC	CC	CC	CC	CC	CC	CC	CC	CC	CC	CC	CC	CC	CC	CC	CC	CC	CC	TC	CC	CC	CC	CC	CC	CC	CC
1493	2	CC	CC	CC	CC	CC	CC	CC	CC	CC	CC	CC	CC	CC	CC	CC	CC	CC	CC	CC	CC	CC	CC	CC	CC	CC	CC	CC	CC	CC	CC	CC	CC	CC	CC	CC	CC	TT	NN	CC	CC	NN	CC	CC	CC	CC	CC	CC	CC
1494	2	GG	GA	GG	GG	GG	GG	GG	GG	GG	GG	GG	GG	GG	GG	GG	GG	GG	GG	GG	GG	GG	GG	GG	GG	GG	GG	GG	GG	GG	GG	GG	GG	GG	GG	GG	GG	AA	GA	GG	GG	GA	GG	GG	GG	GG	GG	GG	GG
1495	2	TT	TT	TT	TT	TT	TT	TT	TT	TT	TT	TT	TT	TT	TT	TT	TT	TT	TT	TT	TT	TT	TT	TT	TT	TT	TT	TT	TT	TT	TT	TT	TT	TT	TT	TT	TT	TT	TT	TT	TT	TT	TT	TT	TT	TT	TT	TT	TT
1496	2	AA	AA	AA	AA	AA	AA	AA	AA	AA	AA	AA	AA	AA	AA	AA	AA	AA	AA	AA	AA	AA	AA	AA	AA	AA	AA	AA	AA	AA	AA	AA	AA	AA	AA	AA	AA	AA	AA	AA	AA	AA	AA	AA	AA	AA	AA	AA	AA
1497	2	TT	TT	TT	TT	TT	TT	TT	TT	TT	TT	TT	TT	TT	TT	TT	TT	TT	TT	TT	TT	TT	TT	TT	TT	TT	TT	TT	TT	TT	TT	TT	TT	TT	TT	TT	TT	TT	TT	TT	TT	TT	TT	TT	TT	TT	TT	TT	TT
1498	2	TT	NN	TT	TT	TT	TT	TT	TT	TT	TT	TT	TT	TT	TT	TT	TT	TT	TT	TT	TT	TT	TT	TT	TT	TT	TT	TT	TT	TT	TT	TT	TT	TT	TT	TT	TT	CC	TT	TT	TT	TC	TT	TT	TT	TT	TT	TT	TT
1499	2	TT	TC	TT	TT	TT	TT	TT	TT	TT	TT	TT	TT	TT	TT	TT	TT	TT	TT	TT	TT	TT	TT	TT	TT	TT	TT	TT	TT	TT	TT	TT	TT	TT	TT	TT	TT	TT	TT	TT	TT	TC	TT	TT	TT	TT	TT	TT	TT
1500	2	TT	NN	TT	TT	TT	TT	TT	TT	TT	TT	TT	TT	TT	TT	TT	TT	TT	TT	TT	TT	TT	TT	TT	TT	TT	TT	TT	TT	TT	TT	TT	TT	TT	TT	TT	TT	TT	TT	TT	TT	TC	TT	TT	TT	TT	TT	TT	TT
1501	2	AA	AA	AA	AA	AA	AA	AA	AA	AA	AA	AA	AA	AA	AA	AA	AA	AA	AA	AA	AA	AA	AA	AA	AA	AA	AA	AA	AA	AA	AA	AA	AA	AA	AA	AA	AA	AA	AA	AA	AA	NN	AA	AA	AA	AA	AA	AA	AA
1502	2	TT	TC	TT	TT	TT	TT	TT	TT	TT	TT	TT	TT	TT	TT	TT	TT	TT	TT	TT	TT	TT	TT	TT	TT	TT	TT	TT	TT	TT	TT	TT	TT	TT	TT	TT	TT	TT	TT	TT	TT	TC	TT	TT	TT	TT	TT	TT	TT
1503	2	GG	GA	GG	GG	GG	GG	GG	GG	GG	GG	GG	GG	GG	GG	GG	GG	GG	GG	GG	GG	GG	GG	GG	GG	GG	GG	GG	GG	GG	GG	GG	GG	GG	GG	GG	GG	GG	GG	GG	GG	GA	GG	GG	GG	GG	GG	GG	GG
1504	2	CC	CC	CC	CC	CC	CC	CC	CC	CC	CC	CC	CC	CC	CC	CC	CC	CC	CC	CC	CC	CC	CC	CC	CC	CC	CC	CC	CC	CC	CC	CC	CC	CC	CC	CC	CC	CC	CC	CC	CC	CC	CC	CC	CC	CC	CC	CC	CC
1505	2	CC	CC	CC	CC	CC	CC	CC	CC	CC	CC	CC	CC	CC	CC	CC	CC	CC	CC	CC	CC	CC	CC	CC	CC	CC	CC	CC	CC	CC	CC	CC	CC	CC	CC	CC	CC	CC	CC	CC	CC	CC	CC	CC	CC	CC	CC	CC	CC
1506	2	TT	TT	TT	TT	TT	TT	TT	TT	TT	TT	TT	TT	TT	TT	TT	TT	TT	TT	TT	TT	TT	TT	TT	TT	TT	TT	TT	TT	TT	TT	TT	TT	TT	TT	TT	TT	TT	TT	TT	TT	TT	TT	TT	TT	TT	TT	TT	TT
1507	2	GG	GG	GG	GG	GG	GG	GG	GG	GG	GG	GG	GG	GG	GG	GG	GG	GG	GG	GG	GG	GG	GG	GG	GG	GG	GG	GG	GG	GG	GG	GG	GG	GG	GG	GG	GG	AA	GG	GG	GG	GG	GG	GG	GG	GG	GG	GG	GG
1508	2	AA	AA	AA	AA	AA	AA	AA	AA	AA	AA	AA	AA	AA	AA	AA	AA	AA	AA	AA	AA	AA	AA	AA	AA	AA	AA	AA	AA	AA	AA	AA	AA	AA	AA	AA	AA	GG	NN	AA	AA	AA	AA	AA	AA	AA	AA	AA	AA
1509	2	AA	AA	AA	AA	AA	AA	AA	AA	AA	AA	AA	AA	AA	AA	AA	AA	AA	AA	AA	AA	AA	AA	AA	AA	AA	AA	AA	AA	AA	AA	AA	AA	AA	AA	AA	AA	CC	NN	AA	AA	AA	AA	AA	AA	AA	AA	AA	AA
1510	2	GG	GG	GG	GG	GG	GG	GG	GG	GG	GG	GG	GG	GG	GG	GG	GG	GG	GG	GG	GG	GG	GG	GG	GG	GG	GG	GG	GG	GG	GG	GG	GG	GG	GG	GG	GG	AA	NN	GG	GG	GG	GG	GG	GG	GG	GG	GG	GG
1511	2	TT	TC	TT	TT	TT	TT	TT	TT	TT	TT	TT	TT	TT	TT	TT	TT	TT	TT	TT	TT	TT	TT	TT	TT	TT	TT	TT	TT	TT	TT	TT	TT	TT	TT	TT	TT	CC	TC	TT	TT	TC	TT	TT	TT	TT	TT	TT	TT
1512	2	TT	TC	TT	TT	TT	TT	TT	TT	TT	TT	TT	TT	TT	TT	TT	TT	TT	TT	TT	TT	TT	TT	TT	TT	TT	TT	TT	TT	TT	TT	TT	TT	TT	TT	TT	TT	TT	TT	TT	TT	TC	TT	TT	TT	TT	TT	TT	TT
1513	2	TT	NN	TT	TT	TT	TT	TT	TT	TT	TT	TT	TT	TT	TT	TT	TT	TT	TT	TT	TT	TT	TT	TT	TT	TT	TT	TT	TT	TT	TT	TT	TT	TT	TT	TT	TT	TT	TT	TT	TT	TC	TT	TT	TT	TT	TT	TT	TT
1514	2	TT	NN	TT	TT	TT	TT	TT	TT	TT	TT	TT	TT	TT	TT	TT	TT	TT	TT	TT	TT	TT	TT	TT	TT	TT	TT	TT	TT	TT	TT	TT	TT	TT	TT	TT	TT	CC	TC	TT	TT	TC	TT	TT	TT	TT	TT	TT	TT
1515	2	GG	AA	GA	GG	AA	AA	GG	GG	GG	GG	GG	AA	GA	GG	GA	GG	GG	GA	AA	GA	GG	GG	GA	GA	GG	GG	GG	AA	AA	GA	AA	AA	AA	AA	AA	AA	AA	AA	AA	AA	AA	AA	GG	GG	GG	GG	GG	GG
1516	2	TT	NN	TT	TT	TT	TT	TT	TT	TT	TT	TT	TT	TT	TT	TT	TT	TT	TT	TT	TT	TT	TT	TT	TT	TT	TT	TT	TT	TT	TT	TT	TT	TT	TT	TT	TT	TT	TT	TT	TT	TC	TT	TT	TT	TT	TT	TT	TT
1517	2	TT	TT	TT	TT	TT	NN	TT	TT	TT	TT	TT	TT	TT	NN	TT	TT	TT	TT	TT	TT	TT	NN	TT	TT	TT	TT	TT	TT	NN	TT	TT	TT	TT	TT	TT	NN	TT	TT	TT	TT	TT	TT	NN	NN	TT	TT	TT	TT
1518	2	TT	CC	CC	TT	TT	TC	TT	NN	TT	TT	TT	CC	TC	TT	CC	TT	NN	TT	TC	TT	TT	TT	NN	TC	TT	TT	TT	CC	CC	NN	CC	CC	CC	CC	CC	CC	CC	CC	CC	CC	CC	CC	TT	TT	TT	TT	NN	TT
1519	2	AA	CC	CC	AA	AA	CA	AA	NN	AA	AA	AA	CC	CA	AA	CC	AA	CA	AA	CA	AA	AA	AA	CA	CA	AA	AA	AA	CC	CC	CA	CC	CC	CC	CC	CC	CC	AA	CC	CC	CC	CA	CC	AA	AA	AA	AA	CA	AA
1520	2	GG	NN	GA	GG	GG	GA	GG	GG	GG	GG	GG	AA	NN	GG	GA	GG	GG	GG	GA	GG	GG	GG	GA	GA	GG	GG	GG	AA	AA	GA	AA	AA	AA	AA	AA	AA	GG	NN	AA	AA	GA	AA	GG	GG	GG	GG	GG	GG
1521	2	TT	TT	TT	TT	TT	TT	TT	TT	TT	TT	TT	TT	TT	TT	TT	TT	TT	TT	TT	TT	TT	TT	TT	TT	TT	TT	TT	TT	TT	TT	TT	TT	TT	TT	TT	TT	TT	TT	TT	TT	NN	TT	TT	TT	TT	TT	TT	TT
1522	2	CC	CC	CC	CC	CC	CC	CC	CC	CC	CC	CC	CC	CC	CC	CC	CC	CC	CC	CC	CC	CC	CC	CC	CC	CC	CC	CC	CC	CC	CC	CC	CC	CC	CC	CC	CC	CC	CC	CC	CC	TC	CC	CC	CC	CC	CC	CC	CC
1523	2	CC	CC	CC	CC	CC	CC	CC	CC	CC	CC	CC	CC	CC	CC	CC	CC	CC	CC	CC	CC	CC	CC	CC	CC	CC	CC	CC	CC	CC	CC	CC	CC	CC	CC	CC	CC	CC	CC	CC	CC	NN	CC	CC	CC	CC	CC	CC	CC
1524	2	TT	NN	NN	TT	TT	NN	TT	TT	TT	TT	TT	GG	TT	TT	NN	TT	TT	TT	TT	TT	TT	TT	TG	TG	TT	TT	TT	GG	GG	TG	GG	GG	GG	GG	GG	GG	GG	GG	GG	GG	TG	GG	TT	TT	TT	TT	TT	TT
1525	2	TT	CC	TC	TT	TT	TC	TT	TT	TT	TT	TT	CC	TC	TT	TC	TT	NN	TT	TC	TT	TT	TT	TC	TC	TT	TT	TT	CC	CC	TC	CC	CC	CC	CC	CC	CC	CC	CC	CC	CC	CC	CC	TT	TT	TT	TT	NN	TT
1526	2	GG	AA	NN	GG	GG	GA	GG	GG	GG	GG	GG	AA	GA	GG	NN	GG	GG	GG	GA	GG	GG	GG	GA	GA	GG	GG	GG	AA	AA	GA	AA	AA	AA	AA	AA	AA	GG	NN	AA	AA	AA	AA	GG	GG	GG	GG	GG	GG
1527	2	AA	GG	GA	AA	AA	GA	AA	AA	AA	AA	AA	NN	GA	AA	GA	AA	NN	AA	GA	AA	AA	AA	GA	GA	AA	AA	AA	GG	GG	GA	GG	GG	GG	GG	GG	GG	AA	GA	GG	GG	GG	GG	AA	AA	AA	AA	NN	AA
1528	2	AA	GG	NN	AA	GG	GG	AA	AA	AA	AA	AA	GG	GA	AA	NN	AA	NN	GA	GG	GA	AA	AA	GA	GA	AA	AA	AA	GG	GG	GA	GG	GG	GG	GG	GG	GG	AA	GG	GG	GG	GG	GG	AA	AA	AA	AA	GA	AA
1529	2	GG	AA	GA	GG	AA	AA	GG	GG	GG	GG	GG	AA	NN	GG	GA	GG	GG	GA	AA	GA	GG	GG	GA	GA	GG	GG	GG	AA	AA	GA	AA	AA	AA	AA	AA	AA	GG	GA	AA	AA	AA	AA	GG	GG	GG	GG	GG	GG
1530	2	TT	CC	NN	TT	CC	CC	TT	TT	TT	TT	TT	CC	TC	TT	NN	TT	NN	TC	CC	TC	TT	TT	TC	TC	TT	TT	TT	CC	CC	TC	CC	CC	CC	CC	CC	CC	TT	NN	CC	CC	CC	CC	TT	TT	TT	TT	TC	TT
1531	2	TT	TT	TT	TT	TT	TT	TT	TT	TT	TT	TT	TT	TT	TT	TT	TT	TT	TT	TT	TT	TT	TT	TT	TT	TT	TT	TT	TT	TT	TT	TT	TT	TT	TT	TT	TT	GG	TG	TT	TT	TT	TT	TT	TT	TT	TT	TT	TT
1532	2	CC	AA	AA	CC	AA	AA	CC	NN	CC	CC	CC	AA	CC	CC	AA	CC	NN	NN	AA	AA	CC	CC	CA	CA	CC	CC	CC	AA	AA	CA	AA	AA	AA	AA	AA	AA	CC	AA	AA	AA	AA	AA	CC	CC	CC	CC	NN	CC
1533	2	CC	AA	CA	CC	CC	CA	CC	CC	CC	CC	CC	AA	CA	CC	CA	CC	NN	CC	CA	CC	CC	CC	CA	CA	CC	CC	CC	AA	AA	CA	AA	AA	AA	AA	AA	AA	AA	AA	AA	AA	AA	AA	CC	CC	CC	CC	NN	CC
1534	2	AA	GG	GA	AA	AA	GA	AA	AA	AA	AA	AA	GG	GA	AA	GA	AA	NN	AA	GA	AA	AA	AA	GA	GA	AA	AA	AA	GG	GG	GA	GG	GG	GG	GG	GG	GG	GG	GG	GG	GG	GG	GG	AA	AA	AA	AA	NN	AA
1535	2	GG	AA	GA	GG	GG	GA	GG	GG	GG	GG	GG	AA	NN	GG	GA	GG	GG	GG	GA	GG	GG	GG	GA	GA	GG	GG	GG	AA	AA	GA	AA	AA	AA	AA	AA	AA	AA	AA	AA	AA	AA	AA	GG	GG	GG	GG	GG	GG
1536	2	CC	TT	NN	CC	CC	TC	CC	CC	CC	CC	CC	TT	TC	CC	NN	CC	CC	CC	TC	CC	CC	CC	TC	TC	CC	CC	CC	TT	TT	TC	TT	TT	TT	TT	TT	TT	CC	NN	TT	TT	TT	TT	CC	CC	CC	CC	CC	CC
1537	2	TT	CC	CC	TT	TT	TC	TT	TT	TT	TT	TT	CC	TC	TT	CC	TT	TT	TT	NN	TT	TT	TT	TC	TC	TT	TT	TT	CC	CC	TC	CC	CC	CC	CC	CC	CC	CC	CC	CC	CC	CC	CC	TT	TT	TT	TT	TT	TT
1538	2	AA	GG	NN	AA	AA	GA	AA	GA	AA	AA	AA	GG	GA	NN	GA	AA	GA	AA	GA	AA	AA	AA	GA	GA	AA	AA	AA	GG	GG	GA	GG	GG	GG	GG	GG	GG	AA	NN	GG	GG	GG	GG	AA	AA	AA	AA	GA	AA
1539	2	TT	CC	CC	TT	TT	TC	TT	TC	TT	TT	TT	CC	TC	TT	CC	TT	TC	TT	TC	TT	TT	TT	TC	TC	TT	TT	TT	CC	CC	TC	CC	CC	CC	CC	CC	CC	CC	CC	CC	CC	CC	CC	TT	TT	TT	TT	TC	TT
1540	2	AA	CC	CC	AA	CC	CC	AA	CA	AA	AA	AA	CC	CA	NN	NN	AA	CA	CA	CC	NN	AA	AA	CA	CA	AA	AA	AA	CC	CC	CA	CC	CC	CC	CC	CC	CC	CC	CC	CC	CC	CC	CC	AA	AA	AA	AA	CA	AA
1541	2	TT	NN	TC	TT	CC	CC	TT	NN	TT	TT	TT	CC	TC	TT	NN	TT	NN	TC	CC	TC	TT	TT	TC	TC	TT	TT	TT	CC	CC	TC	CC	CC	CC	CC	CC	CC	TT	NN	CC	CC	TC	CC	TT	TT	TT	TT	TC	TT
1542	2	GG	NN	GA	GG	AA	AA	GG	GG	GG	GG	GG	AA	GG	GG	GA	GG	GG	GA	AA	GA	GG	GG	NN	GA	GG	GG	GG	AA	AA	GA	AA	AA	AA	AA	AA	AA	AA	AA	AA	AA	GA	AA	GG	GG	GG	GG	GG	GG
1543	2	TT	TT	TT	TT	TT	TT	TT	TT	TT	TT	TT	TT	TT	TT	TT	TT	TT	TT	TT	TT	TT	TT	TT	TT	TT	TT	TT	TT	TT	TT	TT	TT	TT	TT	TT	TT	CC	NN	TT	TT	NN	TT	TT	TT	TT	TT	TT	TT
1544	2	AA	GG	GG	AA	GG	GG	AA	AA	AA	AA	AA	GG	AA	AA	GG	AA	AA	GA	GG	NN	AA	AA	NN	GA	AA	AA	AA	GG	GG	GA	GG	GG	GG	GG	GG	GG	GG	GG	GG	GG	GG	GG	AA	AA	AA	AA	AA	AA
1545	2	AA	CC	NN	AA	CC	CC	AA	NN	AA	AA	AA	CC	CA	AA	NN	AA	CA	CA	CC	NN	AA	AA	CA	CA	AA	AA	AA	CC	CC	CA	CC	CC	CC	CC	CC	CC	CC	CC	CC	CC	CC	CC	AA	AA	AA	AA	NN	AA
1546	2	AA	GG	GG	AA	GG	GG	AA	AA	AA	AA	AA	GG	GA	AA	GG	AA	AA	GA	GG	GG	AA	AA	GA	GA	AA	AA	AA	GG	GG	GA	GG	GG	GG	GG	GG	GG	GG	GG	GG	GG	GG	GG	AA	AA	AA	AA	AA	AA
1547	2	CC	TT	TC	CC	CC	TC	CC	TC	CC	CC	CC	TT	TC	CC	TC	CC	TC	CC	TC	CC	CC	CC	TC	TC	CC	CC	CC	TT	TT	TC	TT	TT	TT	TT	TT	TT	CC	TC	TT	TT	TT	TT	CC	CC	CC	CC	TC	CC
1548	2	AA	GG	NN	AA	AA	GA	AA	AA	AA	AA	AA	GG	GA	AA	GA	AA	NN	AA	GA	AA	AA	AA	GA	GA	AA	AA	AA	GG	GG	GA	GG	GG	GG	GG	GG	GG	GG	GG	GG	GG	GG	GG	AA	AA	AA	AA	NN	AA
1549	2	AA	GG	GA	AA	AA	NN	AA	AA	AA	AA	AA	GG	AA	AA	GA	AA	AA	AA	NN	AA	AA	AA	GA	GA	AA	AA	AA	GG	GG	GA	GG	GG	GG	GG	GG	GG	GG	GG	GG	GG	GG	NN	AA	AA	AA	AA	AA	AA
1550	2	GG	TT	TG	GG	GG	TG	GG	GG	GG	GG	GG	TT	NN	GG	TG	GG	GG	GG	TG	GG	GG	GG	NN	TG	GG	GG	GG	TT	TT	TG	TT	TT	TT	TT	TT	TT	TT	TT	TT	TT	TT	TT	GG	GG	GG	GG	GG	GG
1551	2	GG	AA	GA	GG	GG	NN	GG	GG	GG	GG	GG	AA	NN	GG	GA	GG	GG	GG	NN	GG	GG	GG	GA	GA	GG	GG	GG	AA	AA	GA	AA	AA	AA	AA	AA	AA	AA	AA	AA	AA	AA	AA	GG	GG	GG	GG	GG	GG
1552	2	GG	NN	GG	GG	GG	GG	GG	GG	GG	GG	GG	GG	GG	GG	GG	GG	GG	GG	GG	GG	GG	GG	GG	GG	GG	GG	GG	GG	GG	GG	GG	GG	GG	GG	GG	GG	AA	NN	GG	GG	GA	GG	GG	GG	GG	GG	GG	GG
1553	2	CC	NN	CC	CC	CC	CC	CC	CC	CC	CC	CC	CC	CC	CC	CC	CC	CC	CC	CC	CC	CC	CC	CC	CC	CC	CC	CC	CC	CC	CC	CC	CC	CC	CC	CC	CC	CC	CC	CC	CC	CA	CC	CC	CC	CC	CC	CC	CC
1554	2	TT	CC	TC	TT	TT	TC	TT	TT	TT	TT	TT	CC	TC	TT	TC	TT	TC	TT	TC	TT	TT	TT	TC	TC	TT	TT	TT	CC	CC	TC	CC	CC	CC	CC	CC	CC	CC	CC	CC	CC	CC	CC	TT	TT	TT	TT	TC	TT
1555	2	AA	GG	NN	AA	AA	GA	AA	NN	AA	AA	AA	GG	GA	NN	NN	AA	NN	AA	GA	AA	NN	NN	GA	GA	NN	AA	AA	GG	GG	GA	GG	GG	GG	GG	GG	GG	GG	GG	GG	GG	GG	GG	NN	NN	AA	AA	NN	AA
1556	2	CC	NN	CC	CC	CC	CC	CC	CC	CC	CC	CC	CC	CC	CC	CC	CC	CC	CC	CC	CC	CC	CC	CC	CC	CC	CC	CC	CC	CC	CC	CC	CC	CC	CC	CC	CC	CC	CC	CC	CC	TC	CC	CC	CC	CC	CC	CC	CC
1557	2	GG	GA	GG	GG	GG	GG	GG	GG	GG	GG	GG	GG	GG	GG	GG	GG	GG	GG	GG	GG	GG	GG	GG	GG	GG	GG	GG	GG	GG	GG	GG	GG	GG	GG	GG	GG	AA	GA	GG	GG	GA	GG	GG	GG	GG	GG	GG	GG
1558	2	GG	NN	GG	GG	GG	GG	GG	GG	GG	GG	GG	GG	GG	GG	GG	GG	GG	GG	GG	GG	GG	GG	GG	GG	GG	GG	GG	GG	GG	GG	GG	GG	GG	GG	GG	GG	AA	GG	GG	GG	GA	GG	GG	GG	GG	GG	GG	GG
1559	2	AA	NN	AA	AA	AA	AA	AA	AA	AA	AA	AA	AA	AA	AA	AA	AA	AA	AA	AA	AA	AA	AA	AA	AA	AA	AA	AA	AA	AA	AA	AA	AA	AA	AA	AA	AA	GG	NN	AA	AA	GA	AA	AA	AA	AA	AA	AA	AA
1560	2	GG	GG	GG	GG	GG	GG	GG	GG	GG	GG	GG	GG	GG	GG	GG	GG	GG	GG	GG	GG	GG	GG	GG	GG	GG	GG	GG	GG	GG	GG	GG	GG	GG	GG	GG	GG	TT	GG	GG	GG	NN	GG	GG	GG	GG	GG	GG	GG
1561	2	TT	TT	TT	TT	TT	TT	TT	TT	TT	TT	TT	TT	TT	TT	TT	TT	TT	TT	TT	TT	TT	TT	NN	TT	TT	TT	TT	TT	TT	TT	TT	TT	TT	TT	TT	TT	CC	TT	TT	TT	NN	TT	TT	TT	TT	TT	TT	TT
1562	2	AA	AA	AA	AA	AA	AA	AA	AA	AA	AA	AA	AA	AA	AA	AA	AA	AA	AA	AA	AA	AA	AA	NN	AA	AA	AA	AA	AA	AA	AA	AA	AA	AA	AA	AA	AA	AA	AA	AA	AA	NN	AA	AA	AA	AA	AA	AA	AA
1563	2	AA	AA	AA	AA	AA	AA	AA	AA	AA	AA	AA	AA	AA	AA	AA	AA	AA	AA	AA	AA	AA	AA	GA	AA	AA	AA	AA	AA	AA	AA	AA	AA	AA	AA	AA	AA	GG	AA	AA	AA	GA	AA	AA	AA	AA	AA	AA	AA
1564	2	TT	TC	TT	TT	TT	TT	TT	TT	TT	TT	TT	TT	TT	TT	TT	TT	TT	TT	TT	TT	TT	TT	TC	TT	TT	TT	TT	TT	TT	TT	TT	TT	TT	TT	TT	TT	CC	TC	TT	TT	TC	TT	TT	TT	TT	TT	TT	TT
1565	2	TT	TT	TT	TT	TT	TT	TT	TT	TT	TT	TT	TT	TT	TT	TT	TT	TT	TT	TT	TT	TT	TT	TA	TT	TT	TT	TT	TT	TT	TT	TT	TT	TT	TT	TT	TT	TT	TT	TT	TT	TA	TT	TT	TT	TT	TT	TT	TT
1566	2	GG	AA	GA	GG	GG	GA	GG	GG	GG	GG	GG	AA	NN	GG	GA	GG	GG	GG	NN	GG	GG	GG	GA	GA	GG	GG	GG	AA	AA	AA	AA	AA	AA	AA	AA	AA	AA	AA	AA	AA	AA	AA	GG	GG	GG	GG	AA	AA
1567	2	TT	CC	NN	TT	TT	TT	TT	TT	TT	TT	TT	CC	TT	TT	TC	TT	TT	TT	TT	TT	TT	TT	TT	TC	TT	TT	TT	CC	CC	CC	CC	CC	CC	CC	CC	CC	CC	CC	CC	CC	CC	CC	TT	TT	TT	TT	CC	CC
1568	2	CC	NN	TC	CC	CC	TC	CC	CC	CC	CC	CC	TT	NN	CC	TC	CC	NN	CC	NN	CC	CC	CC	CC	TC	CC	CC	CC	TT	TT	TT	TT	TT	TT	NN	TT	TT	CC	TC	TT	TT	NN	TC	CC	CC	CC	CC	NN	TC
1569	2	GG	AA	AA	GG	GG	GA	GG	GG	GG	GG	GG	AA	GA	GG	AA	GG	GG	GG	GA	GG	GG	GG	GG	GA	GG	GG	GG	AA	AA	AA	AA	AA	AA	AA	AA	AA	AA	AA	AA	AA	AA	AA	GG	GG	GG	GG	AA	AA
1570	2	CC	TT	TC	CC	CC	TC	CC	NN	CC	CC	CC	TT	CC	CC	TC	CC	NN	CC	CC	CC	CC	CC	CC	CC	CC	CC	CC	CC	CC	TC	CC	CC	CC	CC	TT	TT	TT	TT	TT	TT	TT	TT	CC	CC	CC	CC	TC	TT
1571	2	CC	TT	NN	CC	CC	TC	CC	CC	CC	CC	CC	TT	CC	CC	TC	CC	NN	CC	CC	CC	CC	CC	CC	CC	CC	CC	CC	CC	CC	TC	CC	CC	CC	CC	TT	TT	TT	TT	TT	TT	TT	TT	CC	CC	CC	CC	TT	TT
1572	2	CC	TT	TC	CC	CC	TC	CC	CC	CC	CC	CC	TT	CC	CC	TC	CC	CC	CC	CC	CC	CC	CC	CC	CC	CC	CC	CC	CC	CC	TC	CC	CC	CC	CC	TT	TT	CC	TC	TT	TT	TT	TT	CC	CC	CC	CC	NN	TT
1573	2	TT	GG	NN	TT	TT	TG	TT	NN	TT	TT	TT	GG	TT	TT	NN	TT	TG	TT	TT	TT	TT	TT	TT	TT	TT	TT	TT	TT	TT	TG	TT	TT	TT	TT	GG	GG	GG	GG	GG	GG	GG	GG	TT	TT	TT	TT	GG	GG
1574	2	GG	TT	TG	GG	GG	GG	GG	GG	GG	GG	GG	TT	GG	GG	TG	GG	GG	GG	GG	GG	GG	GG	GG	GG	GG	GG	GG	GG	GG	TG	GG	GG	GG	GG	TT	TT	TT	TT	TT	TT	TT	TT	GG	GG	GG	GG	NN	TT
1575	2	GG	TT	TT	TT	TT	TT	GG	GG	GG	GG	GG	TT	GG	GG	TT	GG	GG	TG	NN	TT	GG	GG	GG	GG	GG	GG	GG	GG	GG	GG	GG	GG	GG	GG	TT	TT	GG	NN	TT	TT	TT	TT	TT	TT	TT	TT	TG	GG
1576	2	AA	CC	CC	CC	CC	CC	AA	NN	AA	AA	AA	CC	AA	NN	CC	AA	NN	CA	CA	CA	AA	AA	AA	AA	AA	AA	AA	AA	AA	CA	AA	AA	AA	AA	CC	CC	AA	NN	CC	CC	CC	CC	CC	CC	CC	CC	CA	AA
1577	2	NN	TT	TT	TT	TT	TT	NN	NN	NN	NN	NN	TT	NN	NN	TT	NN	NN	TT	TT	TT	NN	NN	NN	NN	NN	NN	NN	NN	NN	NN	NN	NN	NN	NN	TT	TT	NN	TT	TT	TT	TT	TT	TT	TT	TT	TT	TT	NN
1578	2	TT	NN	TT	TT	TT	TT	TT	TT	TT	TT	TT	TT	TT	TT	TT	TT	TT	TT	TT	TT	TT	TT	TT	TT	TT	TT	TT	TT	TT	TT	TT	TT	TT	TT	TT	TT	TT	TT	TT	TT	TC	TT	TT	TT	TT	TT	TT	TT
1579	2	NN	NN	AA	AA	AA	AA	NN	NN	NN	NN	NN	AA	NN	NN	AA	NN	NN	AA	AA	AA	NN	NN	AA	NN	NN	NN	NN	NN	NN	AA	NN	NN	NN	NN	AA	AA	AA	AA	AA	AA	NN	AA	AA	AA	AA	AA	AA	NN
1580	2	CC	TC	TC	TT	TT	TT	CC	CC	CC	CC	CC	TT	CC	CC	TT	CC	CC	TC	TC	TC	CC	CC	TC	CC	CC	CC	CC	CC	CC	CC	CC	CC	CC	CC	TT	TT	TT	TT	TT	TT	TC	TT	TT	TT	TT	TT	TC	CC
1581	2	CC	TT	TT	TT	TT	TT	CC	CC	CC	CC	CC	TT	CC	CC	TT	CC	CC	TC	TT	NN	CC	CC	TC	CC	CC	CC	CC	CC	CC	NN	CC	CC	CC	CC	TT	TT	TT	TT	TT	TT	NN	TT	TT	TT	TT	TT	NN	CC
1582	2	TT	CC	NN	CC	NN	NN	TT	TT	TT	TT	TT	CC	TT	TT	CC	TT	NN	TC	TC	TC	TT	TT	TC	TC	TT	TT	TT	TT	TT	TC	TT	TT	TT	TT	NN	NN	CC	CC	CC	CC	CC	CC	NN	NN	CC	CC	CC	CC
1583	2	GG	AA	GA	AA	AA	AA	GG	GA	GG	GG	GG	AA	GG	NN	AA	GG	GA	GA	GA	GA	GG	GG	GA	GG	GG	GG	GG	GG	GG	GA	GG	GG	GG	GG	AA	AA	AA	AA	AA	AA	AA	AA	AA	AA	AA	AA	GA	AA
1584	2	AA	GG	GG	GG	GG	GG	AA	AA	AA	AA	AA	GG	AA	AA	GG	AA	AA	GA	NN	GG	AA	AA	GA	AA	AA	AA	AA	AA	AA	GA	AA	AA	AA	AA	GG	GG	GG	GG	GG	GG	GG	GG	GG	GG	GG	GG	GG	GG
1585	2	CC	TT	TC	TT	TT	TT	CC	CC	CC	CC	CC	TT	CC	CC	TT	CC	NN	TC	TC	TC	CC	CC	TC	CC	CC	CC	CC	CC	CC	TC	CC	CC	CC	CC	TT	TT	TT	TT	TT	TT	TT	TT	TT	TT	TT	TT	NN	TT
1586	2	TT	CC	NN	CC	CC	CC	TT	TC	TT	TT	TT	CC	TT	NN	CC	TT	TC	TC	NN	NN	TT	TT	TC	TT	TT	TT	TT	TT	TT	TC	TT	TT	TT	TT	CC	CC	CC	CC	CC	CC	CC	CC	CC	CC	CC	CC	CC	CC
1587	2	CC	TT	NN	TT	TT	TT	CC	TC	CC	CC	CC	TT	CC	NN	TT	CC	TC	TC	NN	NN	CC	CC	TC	CC	CC	CC	CC	CC	CC	TC	CC	CC	CC	CC	TT	TT	TT	TT	TT	TT	TT	TT	TT	TT	TT	TT	TT	TT
1588	2	AA	GG	NN	GG	GG	GG	AA	AA	AA	AA	AA	GG	AA	AA	GG	AA	NN	GA	GA	GA	AA	AA	GA	AA	AA	AA	AA	AA	AA	GA	AA	AA	AA	AA	GG	GG	GG	GG	GG	GG	GG	GG	GG	GG	GG	GG	GG	GG
1589	2	CC	TT	TC	TT	TT	TT	CC	CC	CC	CC	CC	TT	CC	CC	TT	CC	NN	TC	TC	TC	CC	CC	TC	CC	CC	CC	CC	CC	CC	TC	CC	CC	CC	CC	TT	TT	TT	TT	TT	TT	TT	TT	TT	TT	TT	TT	TC	TT
1590	2	CC	CC	CC	CC	CC	CC	CC	CC	CC	CC	CC	CC	CC	CC	CC	CC	CC	CC	CC	CC	CC	CC	CC	CC	CC	CC	CC	CC	CC	CC	CC	CC	CC	CC	CC	CC	CC	CC	CC	CC	NN	CC	CC	CC	CC	CC	NN	TT
1591	2	CC	TC	CC	CC	CC	CC	CC	CC	CC	CC	CC	CC	CC	CC	CC	CC	CC	CC	CC	CC	CC	CC	CC	CC	CC	CC	CC	CC	CC	TC	CC	CC	CC	CC	CC	CC	CC	CC	CC	CC	TC	CC	CC	CC	CC	CC	NN	TT
1592	2	TT	TC	TT	TT	TT	TT	TT	TT	TT	TT	TT	TT	TT	TT	TT	TT	TT	TT	TT	TT	TT	TT	TT	TT	TT	TT	TT	TT	TT	TC	TT	TT	TT	TT	TT	TT	TT	TT	TT	TT	TC	TT	TT	TT	TT	TT	CC	CC
1593	2	TT	NN	TT	TT	CC	TC	TT	TT	TT	TT	TT	TT	TT	TT	TT	TT	TT	TC	NN	NN	TT	TT	TT	TT	TT	TT	TT	TT	TT	TC	TT	TT	TT	TT	TT	TT	TT	TT	TT	TT	TC	TT	TT	TT	TT	TT	CC	CC
1594	2	GA	GA	GA	AA	AA	GA	GA	GA	GA	GA	GA	GA	GA	GA	GA	GA	GA	GA	GA	GA	GA	NN	GA	GA	GA	GA	GA	AA	AA	GA	GA	GA	GA	GA	AA	NN	GA	GA	GA	GA	GA	GA	NN	AA	AA	AA	GA	GA
1595	2	AA	AA	AA	AA	AA	AA	AA	AA	AA	AA	AA	AA	AA	AA	AA	AA	AA	AA	AA	AA	AA	AA	AA	AA	AA	AA	AA	AA	AA	GA	AA	AA	AA	AA	AA	AA	AA	AA	AA	AA	NN	AA	AA	AA	AA	AA	NN	GG
1596	2	TT	NN	TT	TT	TT	TT	TT	TT	TT	TT	TT	TT	TT	TT	TT	TT	TT	TT	TT	TT	TT	TT	TT	TT	TT	TT	TT	TT	TT	TC	TT	TT	TT	TT	TT	TT	TT	TT	TT	TT	TC	TT	TT	TT	TT	TT	CC	CC
1597	2	AA	NN	AA	AA	AA	AA	AA	AA	AA	AA	AA	AA	AA	AA	AA	AA	AA	AA	AA	AA	AA	AA	AA	AA	AA	AA	AA	AA	AA	GA	AA	AA	AA	AA	AA	AA	AA	AA	AA	AA	GA	AA	AA	AA	AA	AA	GG	GG
1598	2	TT	TG	TT	TT	TT	TT	TT	TT	TT	TT	TT	TT	TT	TT	TT	TT	TT	TT	TT	TT	TT	TT	TT	TT	TT	TT	TT	TT	TT	TG	TT	TT	TT	TT	TT	TT	TT	TT	TT	TT	TG	TT	TT	TT	TT	TT	GG	GG
1599	2	AA	NN	AA	AA	AA	AA	AA	AA	AA	AA	AA	AA	AA	AA	AA	AA	AA	AA	AA	AA	AA	AA	AA	AA	AA	AA	AA	AA	AA	GA	AA	AA	AA	AA	AA	AA	AA	AA	AA	AA	GA	AA	AA	AA	AA	AA	GG	GG
1600	2	CC	CC	CC	CC	CC	CC	CC	CC	CC	CC	CC	CC	CC	CC	CC	CC	CC	CC	CC	CC	CC	CC	CC	CC	CC	CC	CC	CC	CC	TC	CC	CC	CC	CC	CC	CC	TT	TC	CC	CC	NN	CC	CC	CC	CC	CC	TC	TT
1601	2	CC	CC	CC	CC	CC	CC	CC	CC	CC	CC	CC	CC	CC	CC	CC	CC	CC	CC	CC	CC	CC	CC	CC	CC	CC	CC	CC	CC	CC	TC	CC	CC	CC	CC	CC	CC	CC	CC	CC	CC	TC	CC	CC	CC	CC	CC	NN	TT
1602	2	TT	TT	TT	TT	TT	TT	TT	TT	TT	TT	TT	TT	TT	TT	TT	TT	TT	TT	TT	TT	TT	TT	TT	TT	TT	TT	TT	TT	TT	TG	TT	TT	TT	TT	TT	TT	GG	TT	TT	TT	TG	TT	TT	TT	TT	TT	NN	GG
1603	2	GG	NN	GG	GG	GG	GG	GG	GG	GG	GG	GG	GG	GG	GG	GG	GG	GG	GG	GG	GG	GG	GG	GG	GG	GG	GG	GG	GG	GG	GA	GG	GG	GG	GG	GG	GG	NN	GG	GG	GG	GA	GG	GG	GG	GG	GG	GA	AA
1604	2	GG	NN	GG	GG	GG	GG	GG	GG	GG	GG	GG	GG	GG	GG	GG	GG	GG	GG	GG	GG	GG	GG	GG	GG	GG	GG	GG	GG	GG	GA	GG	GG	GG	GG	GG	GG	GG	GG	GG	GG	GA	GG	GG	GG	GG	GG	GA	AA
1605	2	TT	TC	TT	TT	TT	TT	TT	TT	TT	TT	TT	TT	TT	TT	TT	TT	TT	TT	TT	TT	TT	TT	TT	TT	TT	TT	TT	TT	TT	TC	TT	TT	TT	TT	TT	TT	TT	TT	TT	TT	TC	TT	TT	TT	TT	TT	CC	CC
1606	2	CC	NN	CC	CC	CC	CC	CC	CC	CC	CC	CC	CC	CC	CC	CC	CC	CC	CC	CC	CC	CC	CC	CC	CC	CC	CC	CC	CC	CC	TC	CC	CC	CC	CC	CC	CC	CC	CC	CC	CC	TC	CC	CC	CC	CC	CC	NN	TT
1607	2	CC	NN	CA	CC	AA	AA	CC	CC	CC	CC	CC	AA	CA	CC	AA	CC	CC	CA	AA	CA	CC	CC	CC	CC	CC	CC	CC	AA	AA	CA	AA	AA	AA	AA	AA	AA	AA	AA	AA	AA	CA	AA	AA	CA	CC	CC	NN	CC
1608	2	AA	GG	GA	AA	GG	GG	AA	NN	AA	AA	AA	GG	GA	AA	GG	AA	NN	GA	GG	GA	AA	AA	AA	AA	AA	AA	AA	GG	GG	GG	GG	GG	GG	GG	GG	GG	GG	GG	GG	GG	GG	GG	GG	GA	AA	AA	GG	GG
1609	2	TT	CC	CC	TT	CC	CC	TT	TT	TT	TT	TT	CC	TC	TT	CC	TT	NN	TC	CC	NN	TT	TT	TT	TT	TT	TT	TT	CC	CC	CC	CC	CC	CC	CC	CC	CC	CC	CC	CC	CC	CC	CC	CC	TC	TT	TT	CC	CC
1610	2	CC	TT	NN	CC	TT	TT	CC	NN	CC	CC	CC	TT	NN	CC	TT	CC	CC	TC	TT	TC	CC	CC	TC	CC	NN	CC	NN	TT	TT	TT	TT	TT	TT	TT	TT	TT	TT	TT	TT	TT	TT	TT	TT	TC	CC	CC	TT	TT
1611	2	CC	TT	TC	CC	TT	TT	CC	CC	CC	CC	CC	TT	NN	CC	TT	CC	CC	TC	TT	TC	CC	CC	CC	CC	CC	CC	CC	TT	TT	TT	TT	TT	TT	TT	TT	TT	TT	TT	TT	TT	TT	TT	TT	TC	CC	CC	TT	TT
1612	2	AA	GG	GA	AA	GG	GG	AA	AA	AA	AA	AA	GG	AA	AA	GG	AA	AA	GA	GG	GA	AA	AA	AA	AA	AA	AA	AA	GG	GG	GG	GG	GG	GG	GG	GG	GG	GG	GG	GG	GG	GG	GG	GG	GA	AA	AA	GG	GG
1613	2	TT	CC	TC	TT	CC	CC	TT	TT	TT	TT	TT	CC	TT	TT	CC	TT	TT	TC	CC	TC	TT	TT	TT	TT	TT	TT	TT	CC	CC	CC	CC	CC	CC	CC	CC	CC	CC	CC	CC	CC	CC	CC	CC	TT	TT	TT	CC	CC
1614	2	GG	TT	NN	GG	TT	TT	GG	GG	GG	GG	GG	TT	TG	GG	TT	GG	GG	TG	TT	TG	GG	GG	GG	GG	GG	GG	GG	TT	TT	TT	TT	TT	TT	TT	TT	TT	TT	TT	TT	TT	TT	TT	TT	TG	GG	GG	TT	TT
1615	2	TT	CC	NN	TT	CC	CC	TT	TT	TT	TT	TT	CC	TC	TT	CC	TT	TT	TC	CC	NN	TT	TT	TT	TT	TT	TT	TT	CC	CC	CC	CC	CC	CC	CC	CC	CC	CC	CC	CC	CC	CC	CC	CC	NN	TT	TT	CC	CC
1616	2	AA	CC	CA	AA	CC	CC	AA	AA	AA	AA	AA	CC	NN	AA	CC	AA	AA	CA	CC	CA	AA	AA	AA	AA	AA	AA	AA	CC	CC	CC	CC	CC	CC	CC	CC	CC	CC	CC	CC	CC	CC	CC	CC	CA	AA	AA	CC	CC
1617	2	CC	AA	AA	CC	AA	AA	CC	CC	CC	CC	CC	AA	CA	CC	AA	CC	CC	CA	AA	AA	CC	CC	CC	CC	CC	CC	CC	AA	AA	AA	AA	AA	AA	AA	AA	AA	AA	AA	AA	AA	AA	AA	AA	NN	CC	CC	AA	AA
1618	2	GG	GG	GG	GG	GG	GG	GG	GG	GG	GG	GG	GG	GG	GG	GG	GG	GG	GG	GG	GG	GG	GG	GG	GG	GG	GG	GG	GG	GG	GG	GG	GG	GG	GG	GG	GA	GA	GG	GG	GG	GG	GG	GG	GG	GG	GG	GG	GG
1619	2	CC	NN	NN	CC	CC	CC	CC	CC	CC	CC	CC	TT	CC	CC	TC	CC	CC	CC	TC	CC	CC	CC	CC	CC	CC	CC	CC	TT	TT	TC	TT	TT	TT	TT	TT	TT	TT	TT	TT	TT	TC	TT	TT	TC	CC	CC	CC	CC
1620	2	AA	GG	GG	AA	AA	AA	AA	AA	AA	AA	AA	GG	AA	AA	GG	AA	NN	AA	GA	AA	AA	AA	AA	AA	AA	AA	AA	GG	GG	NN	GG	GG	GG	GG	GG	GG	GG	GG	GG	GG	NN	GG	GG	GA	AA	AA	NN	AA
1621	2	AA	CC	CC	AA	AA	AA	AA	AA	AA	AA	AA	CC	AA	AA	NN	AA	AA	AA	CA	AA	AA	AA	AA	AA	AA	AA	AA	CC	CC	CA	CC	CC	CC	CC	CC	CC	CC	CC	CC	CC	CA	CC	CC	CA	AA	AA	AA	AA
1622	2	TT	CC	CC	TT	TT	TT	TT	NN	TT	TT	TT	CC	TT	NN	CC	TT	TC	TT	TC	TT	TT	TT	TT	TT	TT	TT	TT	CC	CC	TC	CC	CC	CC	CC	CC	CC	CC	CC	CC	CC	CC	CC	CC	TC	TT	TT	TC	TT
1623	2	CC	CC	CC	CC	CC	CC	CC	CC	CC	CC	CC	CC	CC	CC	CC	CC	CC	CC	CC	CC	CC	CC	NN	CC	CC	CA	CA	CA	AA	CC	CC	CC	CC	CC	CC	CC	CC	CC	CC	CC	CC	CC	CC	CC	CC	CC	CC	CC
1624	2	GG	GG	GG	GG	GG	GG	GG	GG	GG	GG	GG	GG	GG	GG	GG	GG	GG	GG	GG	GG	GG	GG	GA	GG	GA	GA	GA	GA	AA	GG	GG	GG	GG	GG	GG	GG	GG	GG	GG	GG	GG	GG	GG	GG	GG	GG	GG	GG
1625	2	AA	NN	NN	AA	AA	AA	AA	NN	AA	AA	AA	GG	AA	NN	NN	AA	GA	AA	GA	AA	AA	AA	AA	AA	AA	AA	AA	GG	GG	GA	GG	GG	GG	GG	GG	GG	AA	GG	GG	GG	GA	GG	GG	GA	AA	AA	GA	AA
1626	2	GG	NN	NN	GG	GG	GG	GG	GG	GG	GG	GG	AA	GG	GG	NN	GG	GG	GG	GA	GG	GG	GG	GG	GG	GG	GG	GG	AA	AA	GA	AA	AA	AA	AA	AA	NN	GG	AA	AA	AA	GA	NN	AA	GA	GG	GG	GG	GG
1627	2	CC	NN	NN	CC	CC	CC	CC	CC	CC	CC	CC	TT	CC	CC	NN	CC	CC	CC	TC	CC	CC	CC	CC	CC	CC	CC	CC	TT	TT	TC	TT	TT	TT	TT	TT	TT	CC	TT	TT	TT	NN	NN	TT	TC	CC	CC	NN	CC
1628	2	CC	AA	CA	CC	CC	CC	CC	CC	CC	CC	CC	AA	CC	CC	CA	CC	NN	CC	NN	CC	CC	CC	CC	CC	CC	CC	CC	AA	AA	CA	AA	AA	AA	AA	AA	AA	CC	AA	AA	AA	CA	NN	AA	CA	CC	CC	CC	CC
1629	2	AA	CA	CA	AA	AA	AA	AA	NN	AA	AA	AA	CC	AA	AA	CA	AA	NN	AA	CA	AA	AA	AA	AA	AA	AA	AA	AA	CC	CC	CA	CC	CC	CC	CC	CC	CC	CC	CC	CC	CC	CA	NN	CC	CA	AA	AA	NN	AA
1630	2	TT	CC	NN	TT	TT	TT	TT	NN	TT	TT	TT	CC	TT	NN	CC	TT	NN	TT	TC	TT	TT	TT	TT	TT	TT	TT	TT	CC	CC	TC	CC	CC	CC	CC	CC	CC	TT	CC	CC	CC	TC	CC	CC	TC	TT	TT	NN	TT
1631	2	TT	GG	NN	TT	TT	TT	TT	TT	TT	TT	TT	GG	TT	NN	NN	TT	NN	TT	TG	TT	TT	TT	TT	TT	TT	TT	TT	GG	GG	TG	GG	GG	GG	GG	GG	GG	TT	GG	GG	GG	TG	GG	GG	TG	TT	TT	NN	TT
1632	2	TT	NN	NN	TT	TT	TT	TT	TT	TT	TT	TT	CC	TT	TT	NN	TT	TT	TT	NN	TT	TT	TT	TT	TT	TT	TT	TT	CC	CC	TC	CC	CC	CC	CC	CC	CC	TT	CC	CC	CC	TC	CC	CC	TC	TT	TT	TT	TT
1633	2	AA	NN	GA	AA	AA	AA	AA	GA	AA	AA	AA	GG	AA	NN	GA	AA	GA	AA	GA	AA	AA	AA	AA	AA	AA	AA	AA	GG	GG	GA	GG	GG	GG	GG	GG	NN	NN	GG	GG	GG	GA	NN	GG	GA	AA	AA	GA	AA
1634	2	TT	NN	NN	TT	TT	TT	TT	TT	TT	TT	TT	CC	TT	TT	NN	TT	TT	TT	TT	TT	TT	TT	TT	TT	TT	TT	TT	CC	CC	TC	CC	CC	CC	CC	CC	NN	TT	CC	CC	CC	TC	NN	CC	TC	TT	TT	TT	TT
1635	2	TT	TC	TC	TT	TT	TT	TT	NN	TT	TT	TT	CC	TT	NN	TC	TT	NN	TT	TC	TT	TT	TT	TT	TT	TT	TT	TT	CC	CC	TC	CC	CC	CC	CC	CC	TC	TT	CC	CC	CC	TC	TC	CC	TC	TT	TT	TC	TT
1636	2	GG	GA	GA	GG	GG	GG	GG	NN	GG	GG	GG	AA	GG	NN	GA	GG	GA	GG	GA	GG	GG	GG	GG	GG	GG	GG	GG	AA	AA	GA	AA	AA	AA	AA	AA	NN	GG	AA	AA	AA	GA	NN	AA	GA	GG	GG	GA	GG
1637	2	CC	NN	TC	CC	CC	CC	CC	CC	CC	CC	CC	TT	CC	CC	TC	CC	NN	CC	TC	CC	CC	CC	CC	CC	CC	CC	CC	TT	TT	TC	TT	TT	TT	TT	TT	NN	CC	TT	TT	TT	TC	NN	TT	TC	CC	CC	NN	CC
1638	2	AA	CC	CC	AA	AA	AA	AA	CA	AA	AA	AA	CC	AA	CA	NN	AA	CA	AA	CA	AA	AA	AA	AA	AA	AA	AA	AA	CC	CC	CA	CC	CC	CC	CC	CC	CC	AA	CC	CC	CC	CA	CC	CC	CA	AA	AA	CA	AA
1639	2	GG	NN	NN	GG	GG	GG	GG	NN	GG	GG	GG	AA	GG	NN	GA	GG	GA	GG	GA	GG	GG	GG	GG	GG	GG	GG	GG	AA	AA	GA	AA	AA	AA	AA	AA	NN	GG	AA	AA	AA	GA	AA	AA	GA	GG	GG	NN	GG
1640	2	TT	TC	TC	TT	TT	TT	TT	TT	TT	TT	TT	CC	TT	TT	TC	TT	NN	TT	TC	TT	TT	TT	TT	TT	TT	TT	TT	CC	CC	TC	CC	CC	CC	CC	CC	TC	TT	CC	CC	CC	TC	TC	CC	TC	TT	TT	NN	TT
1641	2	GG	NN	GA	GG	GG	GG	GG	NN	GG	GG	GG	AA	GG	GG	GA	GG	NN	GG	GA	GG	GG	GG	GG	GG	GG	GG	GG	AA	AA	GA	AA	AA	AA	AA	AA	NN	GG	AA	AA	AA	GA	NN	AA	GA	GG	GG	NN	GG
1642	2	AA	GG	GG	AA	AA	AA	AA	AA	AA	AA	AA	GG	AA	NN	GG	AA	NN	AA	GA	AA	AA	AA	AA	AA	AA	AA	AA	GG	GG	GA	NN	GG	GG	GG	GG	GG	AA	GG	GG	GG	NN	GG	GG	GA	AA	AA	NN	GA
1643	2	CC	CC	CC	CC	TC	TT	CC	CC	CC	CC	CC	CC	CC	CC	CC	CC	CC	TC	CC	TC	CC	CC	TC	CC	TC	TC	TC	TC	TT	CC	CC	CC	CC	CC	CC	CC	CC	CC	CC	CC	CC	CC	CC	CC	CC	CC	CC	CC
1644	2	GG	GG	GG	GG	GG	GG	GG	GG	GG	GG	GG	GG	GG	GG	GG	GG	GG	GG	GG	GG	GG	GG	GG	GG	GG	GG	GG	GG	GG	GG	GG	GG	GG	GG	GG	GG	GG	GG	GG	GG	GG	GG	GG	GG	GG	GG	GG	GG
1645	2	TC	TC	TC	TC	TC	TC	TC	TC	TC	TC	TC	TC	TC	TC	TC	TC	TC	TC	TC	TC	TC	TC	TC	TC	TC	TC	TC	TC	TT	TC	TC	TC	TC	TC	TC	TC	CC	TC	TC	TC	TC	TC	TC	TC	TC	TC	TC	TC
1646	2	TT	TC	TT	CC	TT	TC	TT	TT	TT	TT	TT	TT	TC	TT	TT	TT	TT	TT	TT	TT	TT	TT	TC	TC	TT	TT	TT	TT	TT	TC	TT	TT	TT	TT	TT	TT	CC	TT	TT	TT	TC	TT	TT	TC	CC	CC	NN	TC
1647	2	CC	CC	CC	CC	CC	CC	CC	CC	CC	CC	CC	CC	CC	CC	CC	CC	CC	CC	CC	CC	CC	CC	CC	CC	CC	CC	CC	CC	CC	CC	CC	CC	CC	CC	CC	CC	CC	CC	CC	CC	CC	CC	CC	CC	CC	CC	CC	CC
1648	2	AA	AA	AA	CC	AA	AA	AA	AA	AA	AA	AA	AA	AA	AA	AA	AA	AA	AA	AA	AA	AA	AA	AA	AA	AA	AA	AA	AA	AA	AA	AA	AA	AA	AA	AA	AA	AA	AA	AA	AA	AA	AA	AA	CA	AA	AA	AA	AA
1649	2	CC	CC	CC	TT	CC	CC	CC	CC	CC	CC	CC	CC	CC	CC	CC	CC	CC	CC	CC	CC	CC	CC	CC	CC	CC	CC	CC	CC	CC	CC	CC	CC	CC	CC	CC	CC	CC	CC	CC	CC	CC	CC	CC	TC	CC	CC	CC	CC
1650	2	AA	AA	AA	GG	AA	AA	AA	AA	AA	AA	AA	AA	AA	AA	AA	AA	AA	AA	AA	AA	AA	AA	AA	AA	AA	AA	AA	AA	AA	AA	AA	AA	AA	AA	AA	AA	AA	AA	AA	AA	AA	AA	AA	GA	AA	AA	AA	AA
1651	2	TT	TT	TT	GG	TT	TT	TT	TT	TT	TT	TT	TT	TT	TT	TT	TT	TT	TT	TT	TT	TT	TT	TT	TT	TT	TT	TT	TT	TT	TT	TT	TT	TT	TT	TT	TT	TT	TT	TT	TT	TT	TT	TT	TG	TT	TT	TT	TT
1652	2	GG	GG	GG	AA	GG	GG	GG	GG	GG	GG	GG	GG	GG	GG	GG	GG	GG	GG	GG	GG	GG	GG	GG	GG	GG	GG	GG	GG	GG	GG	GG	GG	GG	GG	GG	GG	GG	GG	GG	GG	GG	GG	GG	GA	GG	GG	GG	GG
1653	2	AA	AA	AA	GG	AA	AA	AA	AA	AA	AA	AA	AA	AA	AA	AA	AA	AA	AA	AA	AA	AA	AA	AA	AA	AA	AA	AA	AA	AA	AA	AA	AA	AA	AA	AA	AA	AA	AA	AA	AA	AA	AA	AA	GA	AA	AA	AA	AA
1654	2	TT	TT	TT	TT	TT	TC	TT	TT	TT	TT	TT	TT	TC	TT	TT	TT	TT	TT	TT	TT	TT	TT	TT	TT	TT	TT	TT	TT	TT	TC	TT	TT	TT	TT	TT	TT	TT	TT	TT	TT	TT	TT	TT	TT	TT	TT	NN	TC
1655	2	TC	TC	TC	TC	NN	TC	TC	TT	TT	TC	TC	TC	TC	NN	TC	TC	TC	TC	TC	TC	NN	NN	TC	TC	TT	TC	TT	TT	NN	TC	TT	TT	TT	TT	NN	NN	TT	TT	TT	TT	TT	TT	NN	NN	TC	TC	CC	NN
1656	2	TT	TT	TT	CC	TT	TT	TT	TT	TT	TT	TT	TT	TT	TT	TT	TT	TT	TT	TT	TT	TT	TT	TT	TT	TT	TT	TT	TT	TT	TT	TT	TT	TT	TT	TT	TT	TT	TT	TT	TT	TT	TT	TT	TC	TT	TT	TT	TT
1657	2	AA	AA	AA	CC	AA	CA	AA	AA	AA	AA	AA	AA	CA	AA	AA	AA	AA	AA	AA	AA	AA	AA	AA	AA	AA	AA	AA	AA	AA	CA	AA	AA	AA	AA	AA	AA	AA	AA	AA	AA	AA	AA	AA	CA	AA	AA	NN	CA
1658	2	CC	CC	CC	CC	CC	TC	CC	CC	CC	CC	CC	CC	TC	CC	CC	CC	CC	CC	CC	CC	CC	CC	CC	CC	CC	CC	CC	CC	CC	TC	CC	CC	CC	CC	CC	CC	CC	CC	CC	CC	CC	CC	CC	CC	CC	CC	TT	NN
1659	2	CC	CC	CC	CC	CC	TC	CC	CC	CC	CC	CC	CC	TC	CC	CC	CC	CC	CC	CC	CC	CC	CC	CC	CC	CC	CC	CC	CC	CC	TC	CC	CC	CC	CC	CC	CC	CC	CC	CC	CC	CC	CC	CC	CC	CC	CC	NN	TC
1660	2	TT	TT	TT	GG	TT	TG	TT	TT	TT	TT	TT	TT	NN	TT	TT	TT	TT	TT	TT	TT	TT	TT	TT	TT	TT	TT	TT	TT	TT	TG	TT	TT	TT	TT	TT	TT	TT	TT	TT	TT	TT	TT	TT	TT	TT	TT	NN	TG
1661	2	TT	TT	TT	NN	TT	TG	TT	TT	TT	TT	TT	TT	TG	TT	TT	TT	TT	TT	TT	TT	TT	TT	TT	TT	TT	TT	TT	TT	TT	TG	TT	TT	TT	TT	TT	TT	TT	TT	TT	TT	TT	TT	TT	TT	TT	TT	GG	TG
1662	2	CC	CC	CC	TT	CC	CC	CC	CC	CC	CC	CC	CC	CC	CC	CC	CC	CC	CC	CC	CC	CC	CC	CC	CC	CC	CC	CC	CC	CC	CC	CC	CC	CC	CC	CC	CC	CC	CC	CC	CC	CC	CC	CC	TC	CC	CC	CC	CC
1663	2	TT	TT	TT	GG	TT	TG	TT	TT	TT	TT	TT	TT	TG	TT	TT	TT	TT	TT	TT	TT	TT	TT	TT	TT	TT	TT	TT	TT	TT	TG	TT	TT	TT	TT	TT	TT	TT	TT	TT	TT	TT	TT	TT	TG	TT	TT	GG	TG
1664	2	CC	CC	CC	AA	CC	CC	CC	CC	CC	CC	CC	CC	CC	CC	CC	CC	CC	CC	CC	CC	CC	CC	CC	CC	CC	CC	CC	CC	CC	CC	CC	CC	CC	CC	CC	CC	CC	CC	CC	CC	CC	CC	CC	CA	CC	CC	CC	CC
1665	2	CC	CC	CC	CC	CC	TC	CC	CC	CC	CC	CC	CC	TC	CC	CC	CC	CC	CC	CC	CC	CC	CC	CC	CC	CC	CC	CC	CC	CC	TC	CC	CC	CC	CC	CC	CC	CC	CC	CC	CC	CC	CC	CC	CC	CC	CC	NN	TC
1666	2	TT	TT	TT	CC	TT	TC	TT	TT	TT	TT	TT	TT	TC	TT	TT	TT	TT	TT	TT	TT	TT	TT	TT	TT	TT	TT	TT	TT	TT	TC	TT	TT	TT	TT	TT	TT	TT	TT	TT	TT	TT	TT	TT	TC	TT	TT	NN	TC
1667	2	GG	GG	GG	AA	GG	GA	GG	GG	GG	GG	GG	GG	NN	GG	GG	GG	GG	GG	GG	GG	GG	GG	GG	GG	GG	GG	GG	GG	GG	GA	GG	GG	GG	GG	GG	GG	GG	GG	GG	GG	GG	GG	GG	GA	GG	GG	GA	GA
1668	2	AA	AA	AA	GG	AA	GA	AA	AA	AA	AA	AA	AA	GA	AA	AA	AA	AA	AA	AA	AA	AA	AA	AA	AA	AA	AA	AA	AA	AA	GA	AA	AA	AA	AA	AA	AA	AA	AA	AA	AA	AA	AA	AA	GA	AA	AA	GG	GA
1669	2	AA	AA	AA	GG	AA	GA	AA	AA	AA	AA	AA	AA	GA	AA	AA	AA	AA	AA	AA	AA	AA	AA	AA	AA	AA	AA	AA	AA	AA	GA	AA	AA	AA	AA	AA	AA	AA	AA	AA	AA	AA	AA	AA	GA	AA	AA	GG	GA
1670	2	GG	GG	GG	AA	GG	GG	GG	GG	GG	GG	GG	GG	GG	GG	GG	GG	GG	GG	GG	GG	GG	GG	GG	GG	GG	GG	GG	GG	GG	GG	GG	GG	GG	GG	GG	GG	GG	GG	GG	GG	GG	GG	GG	GA	GG	GG	GG	GG
1671	2	GG	GG	GG	AA	GG	GG	GG	GG	GG	GG	GG	GG	GG	GG	GG	GG	GG	GG	GG	GG	GG	GG	GG	GG	GG	GG	GG	GG	GG	GG	GG	GG	GG	GG	GG	GG	GG	GG	GG	GG	GG	GG	GG	GA	GG	GG	GG	GG
1672	2	GG	GG	GG	TT	GG	GG	GG	GG	GG	GG	GG	GG	GG	GG	GG	GG	GG	GG	GG	GG	GG	GG	GG	GG	GG	GG	GG	GG	GG	GG	GG	GG	GG	GG	GG	GG	GG	GG	GG	GG	GG	GG	GG	TG	GG	GG	GG	GG
1673	2	TT	TT	TT	GG	TT	TG	TT	TT	TT	TT	TT	TT	TG	TT	TT	TT	TT	TT	TT	TT	TT	TT	TT	TT	TT	TT	TT	TT	TT	TG	TT	TT	TT	TT	TT	TT	TT	TT	TT	TT	TT	TT	TT	TG	TT	TT	GG	TG
1674	2	GG	GG	GG	AA	GG	GA	GG	GG	GG	GG	GG	GG	NN	GG	GG	GG	GG	GG	GG	GG	GG	GG	GG	GG	GG	GG	GG	GG	GG	NN	GG	GG	GG	GG	GG	GG	GG	GG	GG	GG	GG	GG	GG	GA	GG	GG	NN	GA
1675	2	CC	CC	CC	TT	CC	CC	CC	CC	CC	CC	CC	CC	CC	CC	CC	CC	CC	CC	CC	CC	CC	CC	CC	CC	CC	CC	CC	CC	CC	CC	CC	CC	CC	CC	CC	CC	CC	CC	CC	CC	CC	CC	CC	TC	CC	CC	CC	CC
1676	2	CC	CC	CC	TT	CC	TC	CC	CC	CC	CC	CC	CC	TC	CC	CC	CC	CC	CC	CC	CC	CC	CC	CC	CC	CC	CC	CC	CC	CC	TC	CC	CC	CC	CC	CC	CC	CC	CC	CC	CC	CC	CC	CC	TC	CC	CC	NN	TC
1677	2	TT	TT	TT	CC	TT	TT	TT	TT	TT	TT	TT	TT	TT	TT	TT	TT	TT	TT	TT	TT	TT	TT	TT	TT	TT	TT	TT	TT	TT	TC	TT	TT	TT	TT	TT	TT	TT	TT	TT	TT	TT	TT	TT	TT	TT	TT	CC	TC
1678	2	AA	AA	AA	CC	AA	AA	AA	AA	AA	AA	AA	AA	AA	AA	AA	AA	AA	AA	AA	AA	AA	AA	AA	AA	AA	AA	AA	AA	AA	CA	AA	AA	AA	AA	AA	AA	AA	AA	AA	AA	AA	AA	AA	NN	AA	AA	CA	CA
1679	2	TT	TT	TT	CC	TT	TT	TT	TT	TT	TT	TT	TT	TT	TT	TT	TT	TT	TT	TT	TT	TT	TT	TT	TT	TT	TT	TT	TT	TT	TT	TT	TT	TT	TT	TT	TT	TT	TT	TT	TT	TT	TT	TT	TC	TT	TT	TT	TT
1680	2	AA	GG	NN	NN	AA	AA	AA	AA	AA	AA	AA	GG	AA	AA	NN	AA	NN	AA	GA	AA	AA	AA	AA	AA	AA	AA	AA	GG	GG	GA	GG	GG	GG	GG	GG	GG	AA	GG	AA	GG	GA	GG	GG	GG	AA	AA	NN	GA
1681	2	AA	NN	GA	AA	AA	AA	AA	AA	AA	AA	AA	GG	AA	AA	GA	AA	NN	AA	GA	AA	AA	AA	AA	AA	AA	AA	AA	GG	GG	GA	GG	GG	GG	GG	GG	NN	AA	GG	AA	GG	GA	GG	GG	GA	AA	AA	GA	GA
1682	2	GG	GA	GA	GG	GG	GG	GG	GG	GG	GG	GG	AA	GG	GG	GA	GG	GG	GG	GA	GG	GG	GG	GG	GG	GG	GG	GG	AA	AA	GA	AA	AA	AA	AA	AA	GA	GG	AA	GG	AA	GA	GA	AA	GA	GG	GG	GA	GA
1683	2	TT	NN	TG	GG	TT	NN	TT	NN	TT	TT	TT	GG	TT	NN	TG	TT	TG	TT	TG	TT	TT	TT	TT	TT	TT	TT	TT	GG	GG	TG	GG	GG	GG	GG	GG	NN	TT	GG	TT	GG	TG	NN	GG	GG	TT	TT	TG	TG
1684	2	CC	CC	CC	TT	CC	CC	CC	CC	CC	CC	CC	NN	CC	CC	CC	CC	CC	CC	CC	CC	CC	CC	CC	CC	CC	CC	CC	NN	NN	CC	NN	NN	NN	NN	NN	CC	CC	NN	CC	NN	CC	CC	NN	TT	CC	CC	CC	CC
1685	2	AA	NN	NN	CC	AA	AA	AA	AA	AA	AA	AA	NN	AA	AA	NN	AA	AA	AA	AA	AA	AA	AA	AA	AA	AA	AA	AA	NN	NN	AA	NN	NN	NN	NN	NN	NN	AA	NN	AA	NN	AA	NN	NN	CC	AA	AA	NN	AA
1686	2	TT	NN	TC	TT	TT	TT	TT	TT	TT	TT	TT	CC	TT	TT	TC	TT	NN	TT	TC	TT	TT	TT	TT	TT	TT	TT	TT	CC	CC	TC	CC	CC	CC	CC	CC	NN	TT	CC	TT	CC	TC	NN	CC	TC	TT	TT	TC	TC
1687	2	CC	CC	CC	TT	CC	CC	CC	CC	CC	CC	CC	CC	CC	CC	CC	CC	CC	CC	CC	CC	CC	CC	CC	CC	CC	CC	CC	CC	CC	CC	CC	CC	CC	CC	CC	CC	CC	CC	CC	CC	CC	CC	CC	TC	CC	CC	CC	CC
1688	2	TT	TT	TT	CC	TT	TT	TT	TT	TT	TT	TT	TT	TT	TT	TT	TT	TT	TT	TT	TT	TT	TT	TT	TT	TT	TT	TT	TT	TT	TT	TT	TT	TT	TT	TT	TT	TT	TT	TT	TT	TT	TT	TT	TC	TT	TT	TT	TT
1689	2	TT	TT	TT	CC	TT	TT	TT	TT	TT	TT	TT	TT	TT	TT	TT	TT	TT	TT	TT	TT	TT	TT	TT	TT	TT	TT	TT	TT	TT	TT	TT	TT	TT	TT	TT	TT	TT	TT	TT	TT	TT	TT	TT	TC	TT	TT	TT	TT
1690	2	AA	AA	AA	GG	AA	AA	AA	AA	AA	AA	AA	AA	AA	AA	AA	AA	AA	AA	AA	AA	AA	AA	AA	AA	AA	AA	AA	AA	AA	AA	AA	AA	AA	AA	AA	AA	AA	AA	AA	AA	AA	AA	AA	GA	AA	AA	AA	AA
1691	2	AA	AA	AA	CC	AA	AA	AA	AA	AA	AA	AA	AA	AA	AA	AA	AA	AA	AA	AA	AA	AA	AA	AA	CA	AA	AA	AA	AA	AA	AA	AA	AA	AA	AA	AA	AA	AA	AA	AA	AA	NN	AA	AA	CA	CC	CC	AA	AA
1692	2	AA	GG	GG	AA	AA	AA	AA	AA	AA	AA	AA	GG	AA	AA	GG	GA	GA	AA	NN	AA	AA	AA	AA	NN	AA	AA	AA	GG	GG	GG	GG	GG	GG	GG	GG	GG	AA	GG	AA	GG	GG	GG	GG	NN	AA	AA	GG	GG
1693	2	AA	NN	GA	AA	AA	AA	AA	GA	AA	AA	AA	GG	AA	AA	GA	AA	GA	AA	GA	AA	AA	AA	AA	AA	AA	AA	AA	GG	GG	GA	GG	GG	GG	GG	GG	GA	AA	GG	AA	GG	GA	GA	GG	GA	AA	AA	GA	GG
1694	2	TT	TT	TT	TT	TT	TT	TT	TT	TT	TT	TT	TT	TT	TT	TT	TT	TT	TT	TT	TT	TT	TT	TT	TT	TT	TT	TT	TT	TT	TT	TT	TT	TT	TT	TT	TG	GG	TT	GG	TT	TT	TT	TT	TT	TT	TT	TT	TT
1695	2	AA	NN	AA	AA	AA	AA	AA	AA	AA	AA	AA	AA	AA	AA	AA	AA	AA	AA	AA	AA	AA	AA	AA	AA	AA	AA	AA	AA	AA	AA	AA	AA	AA	AA	AA	AA	AA	AA	AA	AA	GA	AA	AA	AA	AA	AA	AA	AA
1696	2	TT	TT	TT	TT	TT	TT	TT	TT	TT	TT	TT	TT	TT	TT	TT	TT	TT	TT	TT	TT	TT	TT	TT	TT	TT	TT	TT	TT	TT	TT	TT	TT	TT	TT	TT	TT	CC	TT	CC	TT	TT	TT	TT	TT	TT	TT	TT	TT
1697	2	AA	AA	AA	GG	AA	AA	AA	AA	AA	AA	AA	AA	AA	AA	AA	AA	AA	AA	AA	AA	AA	AA	AA	AA	AA	AA	AA	AA	AA	AA	AA	AA	AA	AA	AA	AA	AA	AA	AA	AA	AA	AA	AA	GA	AA	AA	AA	AA
1698	2	TT	TT	TT	CC	TT	TT	TT	TT	TT	TT	TT	TT	TT	TT	TT	TT	TT	TT	TT	TT	TT	TT	TT	TT	TT	TT	TT	TT	TT	TT	TT	TT	TT	TT	TT	TT	TT	TT	TT	TT	TT	TT	TT	TC	TT	TT	TT	TT
1699	2	AA	AA	AA	GG	AA	AA	AA	AA	AA	AA	AA	AA	AA	AA	AA	AA	AA	AA	AA	AA	AA	AA	AA	AA	AA	AA	AA	AA	AA	AA	AA	AA	AA	AA	AA	AA	AA	AA	AA	AA	AA	AA	AA	GG	AA	AA	AA	AA
1700	2	TT	TT	TT	CC	TT	TT	TT	TT	TT	TT	TT	TT	TT	TT	TT	TT	TT	TT	TT	TT	TT	TT	TT	TT	TT	TT	TT	TT	TT	TT	TT	TT	TT	TT	TT	TT	TT	TT	TT	TT	TT	TT	TT	TC	TT	TT	TT	TT
1701	2	TT	TT	TT	GG	TT	TT	TT	TT	TT	TT	TT	TT	TT	TT	TT	TT	TT	TT	TT	TT	TT	TT	TT	TT	TT	TT	TT	TT	TT	TT	TT	TT	TT	TT	TT	TT	TT	TT	TT	TT	TT	TT	TT	TG	TT	TT	TT	TT
1702	2	AA	AA	AA	CC	AA	AA	AA	AA	AA	AA	AA	AA	AA	AA	AA	AA	AA	AA	AA	AA	AA	AA	AA	AA	AA	AA	AA	AA	AA	AA	AA	AA	AA	AA	AA	AA	AA	AA	AA	AA	AA	AA	AA	CA	AA	AA	AA	AA
1703	2	AA	AA	AA	GG	AA	AA	AA	AA	AA	AA	AA	AA	AA	AA	AA	AA	AA	AA	AA	AA	AA	AA	AA	AA	AA	AA	AA	AA	AA	AA	AA	AA	AA	AA	AA	GA	GG	AA	GG	AA	AA	AA	AA	GA	AA	AA	AA	AA
1704	2	AA	AA	AA	GG	AA	AA	AA	AA	AA	AA	AA	AA	AA	AA	AA	AA	AA	AA	AA	AA	AA	AA	AA	AA	AA	AA	AA	AA	AA	AA	AA	AA	AA	AA	AA	GA	GG	AA	GG	AA	AA	AA	AA	GA	AA	AA	AA	AA
1705	2	GG	GG	GG	AA	GG	GG	GG	GG	GG	GG	GG	GG	GG	GG	GG	GG	GG	GG	GG	GG	GG	GG	GG	GG	GG	GG	GG	GG	GG	GG	GG	GG	GG	GG	GG	NN	AA	GG	AA	GG	GG	GG	GG	GA	GG	GG	GG	GG
1706	2	AA	AA	AA	GG	AA	AA	AA	AA	AA	AA	AA	AA	AA	AA	AA	AA	AA	AA	AA	AA	AA	AA	AA	AA	AA	AA	AA	AA	AA	AA	AA	AA	AA	AA	AA	AA	AA	AA	AA	AA	AA	AA	AA	GA	AA	AA	AA	AA
1707	2	GG	GG	GG	TT	GG	GG	GG	GG	GG	GG	GG	GG	GG	GG	GG	GG	GG	GG	GG	GG	GG	GG	GG	GG	GG	GG	GG	GG	GG	GG	GG	GG	GG	GG	GG	GG	GG	GG	GG	GG	GG	GG	GG	TG	GG	GG	GG	GG
1708	2	GG	GG	GG	GG	GG	GG	GG	GG	GG	GG	GG	GG	GG	GG	GG	GG	GG	GG	GG	GG	GG	GG	GG	GG	GG	GG	GG	GG	GG	GG	GG	GG	GG	GG	GG	GG	GG	GG	GG	GG	GG	GG	GG	GG	GG	GG	GG	GG
1709	2	AA	AA	AA	AA	NN	NN	AA	AA	AA	AA	AA	AA	AA	NN	AA	AA	AA	AA	AA	AA	NN	NN	AA	AA	AA	AA	AA	AA	NN	AA	AA	AA	AA	AA	AA	NN	AA	AA	AA	AA	AA	AA	NN	NN	AA	AA	AA	AA
1710	2	AA	AA	AA	AA	AA	AA	AA	AA	AA	AA	AA	AA	AA	AA	AA	AA	AA	AA	AA	AA	AA	AA	AA	AA	AA	AA	AA	AA	AA	AA	AA	AA	AA	AA	AA	AA	AA	AA	AA	AA	AA	AA	AA	AA	AA	AA	AA	AA
1711	2	TT	TT	TT	TT	TT	TT	TT	TT	TT	TT	TT	TT	TT	TT	TT	TT	TT	TT	TT	TT	TT	TT	TT	TT	TT	TT	TT	TT	TT	TT	TT	TT	TT	TT	TT	TT	TT	TT	TT	TT	TT	TT	TT	TT	TT	TT	TT	TT
1712	2	TT	TT	TT	TT	TT	TT	TT	TT	TT	TT	TT	TT	TT	TT	TT	TT	TT	TT	TT	TT	TT	TT	TT	TT	TT	TT	TT	TT	TT	TT	TT	TT	TT	TT	TT	TT	TT	TT	TT	TT	TT	TT	TT	TT	TT	TT	TT	TT
1713	2	TT	TT	TT	TT	TT	TT	TT	TT	TT	TT	TT	TT	TT	TT	TT	TT	TT	TT	TT	TT	TT	TT	TT	TT	TT	TT	TT	TT	TT	TT	TT	TT	TT	TT	TT	TT	TT	TT	TT	TT	TT	TT	TT	TT	TT	TT	TT	TT
1714	2	GG	GG	GG	GG	GG	GG	GG	GG	GG	GG	GG	GG	GG	GG	GG	GG	GG	GG	GG	GG	GG	GG	GG	GG	GG	GG	GG	GG	GG	GG	GG	GG	GG	GG	GG	GG	GG	GG	GG	GG	GG	GG	GG	GG	GG	GG	GG	GG
1715	2	AA	AA	AA	AA	AA	AA	AA	AA	AA	AA	AA	AA	AA	AA	AA	AA	AA	AA	AA	AA	AA	AA	AA	AA	AA	AA	AA	AA	AA	AA	AA	AA	AA	AA	AA	AA	AA	AA	AA	AA	AA	AA	AA	AA	AA	AA	AA	AA
1716	2	CC	CC	CC	CC	CC	CC	CC	CC	CC	CC	CC	CC	CC	CC	CC	CC	CC	CC	CC	CC	CC	CC	CC	CC	CC	CC	CC	CC	CC	CC	CC	CC	CC	CC	CC	CC	CC	CC	CC	CC	CC	CC	CC	NN	CC	CC	CC	CC
1717	2	CC	CC	CC	CC	CC	CC	CC	CC	CC	CC	CC	CC	CC	CC	CC	CC	CC	CC	CC	CC	CC	CC	CC	CC	CC	CC	CC	CC	CC	CC	CC	CC	CC	CC	CC	CC	CC	CC	CC	CC	CC	CC	CC	CC	CC	CC	CC	CC
1718	2	GG	GG	GG	GG	GG	GG	GG	GG	GG	GG	GG	GG	GG	GG	GG	GG	GG	GG	GG	GG	GG	GG	GG	GG	GG	GG	GG	GG	GG	GG	GG	GG	GG	GG	GG	GG	GG	GG	GG	GG	GG	GG	GG	GG	GG	GG	GG	GG
1719	2	CC	CC	CC	CC	CC	CC	CC	CC	CC	CC	CC	CC	CC	CC	CC	CC	CC	CC	CC	CC	CC	CC	CC	CC	CC	CC	CC	CC	CC	CC	CC	CC	CC	CC	CC	CC	CC	CC	CC	CC	CC	CC	CC	CC	CC	CC	CC	CC
1720	2	TT	TT	TT	TT	TT	TT	TT	TT	TT	TT	TT	TT	TT	TT	TT	TT	TT	TT	TT	TT	TT	TT	TT	TT	TT	TT	TT	TT	TT	TT	TT	TT	TT	TT	TT	TC	CC	TT	CC	TT	TT	TT	TT	TT	TT	TT	TT	TT
1721	2	TT	TT	TT	TT	TT	TT	TT	TT	TT	TT	TT	TT	TT	TT	TT	TT	TT	TT	TT	TT	TT	TT	TT	TT	TT	TT	TT	TT	TT	TT	TT	TT	TT	TT	TT	NN	GG	TT	GG	TT	TT	TT	TT	TT	TT	TT	TT	TT
1722	2	AA	AA	AA	AA	AA	AA	AA	AA	AA	AA	AA	AA	AA	AA	AA	AA	AA	AA	AA	AA	AA	AA	AA	AA	AA	AA	AA	AA	AA	AA	AA	AA	AA	AA	AA	GA	GG	AA	GG	AA	AA	AA	AA	AA	AA	AA	AA	AA
1723	2	GG	TT	TT	GG	GG	GG	TT	TT	TT	TT	TT	TT	TT	TT	TT	TT	TT	TG	TG	TG	TT	TT	TG	TT	GG	TG	GG	TT	TT	TG	TT	TT	TT	TT	TT	TT	TT	TT	TT	TT	NN	TT	TT	TG	TG	GG	TG	TT
1724	2	TT	GG	NN	TT	TT	TT	GG	GG	GG	GG	GG	GG	NN	GG	NN	GG	GG	TG	TG	NN	GG	GG	TG	NN	TT	TG	TT	GG	GG	TG	GG	GG	GG	GG	GG	GG	GG	GG	GG	GG	TG	GG	GG	TG	TG	TT	TG	GG
1725	2	TT	NN	TT	TT	TT	CC	TT	TT	TT	TT	TT	TT	TT	TT	TT	TT	TT	TT	TT	TT	TT	TT	TT	TT	TC	TC	CC	CC	CC	TC	CC	TT	TT	TT	TT	TT	TT	TT	TT	TT	TT	TT	TT	TT	CC	CC	TT	TT
1726	2	CC	CC	CC	CC	CC	CC	CC	CC	CC	CC	CC	CC	CC	CC	CC	CC	CC	CC	CC	CC	CC	CC	CC	CC	CC	CC	CC	CC	CC	CC	CC	CC	CC	CC	CC	CC	TT	CC	TT	CC	CC	CC	CC	CC	CC	CC	CC	CC
1727	2	CC	CC	CC	CC	CC	CC	CC	CC	CC	CC	CC	CC	CC	CC	CC	CC	CC	CC	CC	CC	CC	CC	CC	CC	CC	CC	CC	CC	CC	CC	CC	CC	CC	CC	CC	CC	CC	CC	CC	CC	CC	CC	CC	CC	CC	CC	CC	CC
1728	2	GG	GG	GG	GG	GG	GG	GG	GG	GG	GG	GG	GG	GG	GG	GG	GG	GG	GG	GG	GG	GG	GG	GG	GG	GG	GG	GG	GG	GG	GG	GG	GG	GG	GG	GG	GG	GG	GG	GG	GG	GG	GG	GG	GG	GG	GG	GG	GG
1729	2	CC	CC	CC	CC	CC	CC	CC	CC	CC	CC	CC	CC	CC	CC	CC	CC	CC	CC	CC	CC	CC	CC	CC	CC	CC	CC	CC	CC	CC	CC	CC	CC	CC	CC	CC	CC	CC	CC	CC	CC	CC	CC	CC	CC	CC	CC	CC	CC
1730	2	CC	CC	CC	CC	CC	CC	CC	CC	CC	CC	CC	CC	CC	CC	CC	CC	CC	CC	CC	CC	CC	CC	CC	CC	CC	CC	CC	CC	CC	CC	CC	CC	CC	CC	CC	CC	CC	CC	CC	CC	CC	CC	CC	CC	CC	CC	CC	CC
1731	2	AA	AA	AA	AA	AA	AA	AA	AA	AA	AA	AA	AA	AA	AA	AA	AA	AA	AA	AA	AA	AA	AA	AA	AA	AA	AA	AA	AA	AA	AA	AA	AA	AA	AA	AA	AA	AA	AA	AA	AA	AA	AA	AA	AA	AA	AA	AA	AA
1732	2	CC	CC	CC	CC	CC	CC	CC	CC	CC	CC	CC	CC	CC	CC	CC	CC	CC	CC	CC	CC	CC	CC	CC	CC	CC	CC	CC	CC	CC	CC	CC	CC	CC	CC	CC	CC	CC	CC	CC	CC	CC	CC	CC	CC	CC	CC	CC	CC
1733	2	CC	CC	CC	CC	CC	CC	CC	CC	CC	CC	CC	CC	CC	CC	CC	CC	CC	CC	CC	CC	CC	CC	CC	CC	CC	CC	CC	CC	CC	CC	CC	CC	CC	CC	CC	CC	CC	CC	CC	CC	CC	CC	CC	CC	CC	CC	CC	CC
1734	2	TT	TT	TT	TT	TT	TT	TT	TT	TT	TT	TT	TT	TT	TT	TT	TT	TT	TT	TT	TT	TT	TT	TT	TT	NN	TT	NN	TT	TT	TT	TT	TT	TT	TT	TT	TT	TT	TT	TT	TT	TT	TT	TT	TT	TT	TT	TT	TT
1735	2	CC	CC	CC	CC	CC	CC	CC	CC	CC	CC	CC	CC	CC	CC	CC	CC	CC	CC	CC	CC	CC	CC	CC	CC	CC	CC	CC	CC	CC	CC	CC	CC	CC	CC	CC	NN	TT	CC	TT	CC	CC	CC	CC	CC	CC	CC	CC	CC
1736	2	CC	CC	CC	CC	CC	CC	CC	CC	CC	CC	CC	CC	CC	CC	CC	CC	CC	CC	CC	CC	CC	CC	CC	CC	CC	CC	CC	CC	CC	CC	CC	CC	CC	CC	CC	CC	TT	CC	TT	CC	CC	CC	CC	CC	CC	CC	CC	CC
1737	2	TT	TT	TT	TT	TT	TT	TT	TT	TT	TT	TT	TT	TT	TT	TT	TT	TT	TT	TT	TT	TT	TT	TT	TT	TT	TT	TT	TT	TT	TT	TT	TT	TT	TT	TT	TC	CC	TT	CC	TT	TT	TT	TT	TT	TT	TT	TT	TT
1738	2	AA	AA	AA	AA	AA	AA	AA	AA	AA	AA	AA	AA	AA	AA	AA	AA	AA	AA	AA	AA	AA	AA	AA	AA	AA	AA	AA	AA	AA	AA	AA	AA	AA	AA	AA	NN	CC	AA	CC	AA	AA	AA	AA	AA	AA	AA	AA	AA
1739	2	GG	GG	GG	GG	GG	GG	GG	GG	GG	GG	GG	GG	GG	GG	GG	GG	GG	GG	GG	GG	GG	GG	GG	GG	GG	GG	GG	GG	GG	GG	GG	GG	GG	GG	GG	GA	AA	GG	AA	GG	GG	GG	GG	GG	GG	GG	GG	GG
1740	2	TT	TT	TT	TT	TT	TT	TT	NN	TT	TT	TT	NN	TT	TT	TG	TG	TG	TG	TT	TT	TT	TT	TT	TT	TT	TT	TT	TT	TT	TT	TT	TT	TT	TT	GG	GG	GG	GG	GG	TT	TT	NN	TT	TT	TT	TT	TT	TT
1741	2	GG	NN	GG	GG	GG	GG	GG	GG	GG	GG	GG	GA	GA	GG	GA	GA	GA	GA	GG	GG	GG	GG	GG	GG	GG	GG	GG	GG	GG	GA	GG	GG	GG	GG	AA	AA	AA	AA	AA	GG	GG	GG	GG	GG	GG	GG	GG	GA
1742	2	TT	TG	TT	TT	TT	TT	TT	TG	TT	TT	TT	TG	TG	TT	TG	TG	TG	TG	TT	TT	TT	TT	TT	TT	TT	TT	TT	TT	TT	TG	TT	TT	TT	TT	GG	GG	GG	GG	GG	TT	TT	NN	TT	TT	TT	TT	TT	TG
1743	2	CC	TC	TC	CC	CC	TC	CC	CC	CC	CC	CC	TT	TC	CC	TC	CC	CC	CC	CC	CC	CC	CC	CC	TC	CC	CC	CC	CC	CC	TC	CC	CC	CC	CC	TT	TC	CC	TT	CC	TT	TC	NN	TT	TC	CC	CC	TC	CC
1744	2	TT	GG	GG	TT	TG	GG	GG	GG	GG	TG	TT	TT	NN	TT	NN	TT	TT	TG	NN	GG	TT	TT	TT	TG	GG	NN	GG	TT	TT	TG	TT	TT	TT	TT	GG	GG	GG	GG	GG	GG	GG	GG	TG	TG	GG	GG	GG	GG
1745	2	GG	GG	GG	GG	GG	GG	GG	GG	GG	GG	GG	GG	GG	GG	GG	GG	GG	GA	GA	GA	GG	GG	GG	GG	GG	GG	GG	GG	GG	GG	GG	GG	GG	GG	GG	GG	AA	GG	GA	GG	GG	GG	GG	GG	GG	GG	GG	GG
1746	2	CC	TC	TC	CC	CC	TC	TT	TT	TT	TT	TT	TT	TT	TT	TC	TT	TT	TC	TC	TC	TT	TT	TC	NN	TT	TT	TT	TT	TT	TT	TT	TT	TT	TT	TT	TC	CC	TT	TC	TT	TC	NN	TT	TT	CC	CC	TT	TT
1747	2	TT	GG	NN	GG	TT	TG	GG	GG	GG	GG	GG	GG	GG	GG	NN	GG	GG	TG	TG	TG	GG	GG	TG	GG	GG	GG	GG	GG	GG	GG	GG	GG	GG	GG	GG	GG	TT	GG	NN	GG	TG	GG	GG	GG	GG	GG	GG	GG
1748	2	TT	NN	NN	NN	TT	TG	GG	GG	GG	GG	GG	GG	GG	GG	TG	GG	GG	TG	TG	TG	GG	GG	TG	NN	GG	GG	GG	GG	GG	GG	GG	GG	GG	GG	GG	NN	TT	GG	TG	GG	TG	NN	GG	GG	NN	NN	GG	GG
1749	2	CC	CA	CA	CC	CC	CA	AA	AA	AA	AA	AA	AA	AA	AA	CA	AA	AA	CA	CA	CA	AA	AA	CA	NN	AA	AA	AA	AA	AA	AA	AA	AA	AA	AA	AA	CA	CC	AA	NN	AA	CA	NN	AA	AA	CC	CC	AA	AA
1750	2	AA	AA	AA	AA	AA	AA	NN	NN	NN	NN	NN	NN	NN	NN	AA	NN	NN	AA	AA	AA	NN	NN	AA	GG	NN	NN	NN	NN	NN	NN	NN	NN	NN	NN	NN	AA	AA	NN	AA	NN	AA	GG	NN	NN	AA	AA	NN	NN
1751	2	AA	AA	AA	AA	AA	AA	NN	NN	NN	NN	NN	NN	NN	NN	AA	NN	NN	AA	AA	AA	NN	NN	AA	CC	NN	NN	NN	NN	NN	NN	NN	NN	NN	NN	NN	AA	AA	NN	AA	NN	AA	CC	NN	NN	AA	AA	NN	NN
1752	2	AA	AA	AA	AA	AA	AA	NN	NN	NN	NN	NN	NN	NN	NN	AA	NN	NN	AA	AA	AA	NN	NN	AA	GG	NN	NN	NN	NN	NN	NN	NN	NN	NN	NN	NN	AA	AA	NN	AA	NN	AA	GG	NN	NN	AA	AA	NN	NN
1753	2	GG	GG	GG	GG	GG	GG	NN	NN	NN	NN	NN	NN	NN	NN	GG	NN	NN	GG	GG	GG	NN	NN	GG	AA	NN	NN	NN	NN	NN	NN	NN	NN	NN	NN	NN	GG	GG	NN	GG	NN	GG	NN	NN	NN	GG	GG	NN	NN
1754	2	AA	AA	AA	GG	AA	AA	AA	AA	AA	AA	AA	AA	AA	AA	AA	AA	AA	AA	AA	AA	AA	AA	AA	AA	AA	AA	AA	AA	AA	AA	AA	AA	AA	AA	AA	AA	GG	AA	GG	AA	AA	AA	AA	AA	GG	GG	AA	AA
1755	2	GG	GG	GG	NN	GG	GG	GG	GG	GG	GG	GG	GG	GG	GG	GG	GG	GG	GG	GG	GG	GG	GG	GG	GG	GG	GG	GG	GG	GG	GG	GG	GG	GG	GG	GG	GG	AA	GG	GA	GG	NN	GG	AA	GA	NN	NN	GG	GG
1756	2	GG	GG	GG	AA	GG	GG	GG	GG	GG	GG	GG	GG	GG	GG	GG	GG	GG	GG	GG	GG	GG	GG	GG	GG	GG	GG	GG	GG	GG	GG	GG	GG	GG	GG	GG	GG	GG	GG	GG	GG	GG	GG	GG	GG	AA	AA	GG	GG
1757	2	TT	NN	TT	CC	TT	TT	CC	CC	CC	CC	CC	TT	TC	CC	TT	CC	NN	TC	TT	TC	CC	CC	CC	TC	TT	TC	TT	TT	TT	TT	TT	TT	TT	TT	CC	CC	CC	CC	CC	TT	TC	TT	CC	TC	CC	CC	TT	TT
1758	2	AA	NN	AA	GG	AA	AA	GG	GG	GG	GG	GG	AA	GA	GG	AA	GG	NN	GA	AA	GA	GG	GG	GG	GA	AA	GA	AA	AA	AA	AA	AA	AA	AA	AA	GG	GG	GG	GG	GG	AA	GA	AA	AA	AA	GG	GG	AA	AA
1759	2	CC	NN	CC	AA	CC	CC	AA	AA	AA	AA	AA	CC	CA	AA	CC	AA	AA	CA	CC	CA	AA	AA	AA	CA	CC	CA	CC	CC	CC	CC	CC	CC	CC	CC	AA	AA	AA	AA	AA	CC	CA	CC	CC	CC	AA	AA	CC	CC
1760	2	CC	NN	CC	TT	CC	CC	TT	TT	TT	TT	TT	CC	TC	TT	CC	TT	NN	TC	CC	TC	TT	TT	TT	TC	CC	TC	CC	CC	CC	CC	CC	CC	CC	CC	TT	TT	TT	TT	TT	CC	TC	CC	CC	CC	TT	TT	CC	CC
1761	2	AA	CA	AA	CC	CA	CA	CC	CC	CC	CC	CC	CA	NN	CC	CA	CC	CC	CA	AA	CA	CC	CC	CC	CA	AA	CA	AA	CA	CA	CA	CA	CA	CA	CA	CC	CC	CC	CC	CC	AA	CA	AA	CC	CA	CC	CC	AA	AA
1762	2	TT	TC	TT	CC	TC	NN	CC	CC	CC	CC	CC	TC	TC	CC	TC	CC	CC	TC	TC	TC	CC	CC	CC	TC	TT	TC	TT	TC	TC	TC	TC	TC	TC	TC	CC	CC	CC	CC	CC	TT	TC	NN	CC	TC	CC	CC	NN	TT
1763	2	GG	GG	GG	AA	GG	GG	AA	AA	AA	AA	AA	GG	AA	AA	GG	AA	AA	GA	GG	NN	AA	AA	AA	GA	GG	GA	GG	GG	GG	GG	GG	GG	GG	GG	AA	AA	AA	AA	AA	GG	NN	GG	AA	GA	AA	AA	GG	GG
1764	2	CC	CC	CC	TT	CC	CC	CC	CC	CC	CC	CC	CC	CC	CC	CC	CC	CC	CC	CC	CC	CC	CC	TC	CC	CC	CC	CC	CC	CC	CC	CC	CC	CC	CC	CC	TC	TT	CC	TC	CC	TC	CC	CC	CC	TT	TT	CC	CC
1765	2	CC	CC	CC	AA	CC	CC	CC	CC	CC	CC	CC	CC	CC	CC	CC	CC	CC	CC	CC	CC	CC	CC	CA	NN	CC	CC	CC	CC	CC	CC	CC	CC	CC	CC	CC	CC	AA	CC	CA	CC	CA	CC	AA	CA	AA	AA	CC	CC
1766	2	AA	GA	AA	GG	AA	AA	AA	AA	AA	AA	AA	AA	AA	AA	AA	AA	AA	AA	AA	AA	AA	AA	GA	NN	AA	AA	AA	AA	AA	AA	AA	AA	AA	AA	AA	NN	GG	AA	GG	AA	GA	AA	GG	GA	GG	GG	AA	AA
1767	2	NN	AA	AA	AA	NN	AA	AA	AA	AA	NN	AA	AA	AA	AA	AA	AA	AA	NN	NN	NN	AA	AA	AA	AA	AA	AA	AA	AA	AA	AA	AA	AA	AA	AA	AA	AA	GG	AA	GG	AA	AA	AA	NN	AA	AA	GA	AA	AA
1768	2	CC	CC	CC	TT	CC	CC	CC	CC	CC	CC	CC	CC	CC	CC	CC	CC	CC	CC	CC	CC	CC	CC	CC	CC	CC	CC	CC	CC	CC	CC	CC	CC	CC	CC	CC	CC	CC	CC	CC	CC	CC	CC	CC	CC	TT	TT	CC	CC
1769	2	AA	AA	AA	AA	AA	AA	AA	AA	AA	AA	AA	AA	AA	AA	AA	AA	AA	AA	AA	AA	AA	AA	GA	NN	AA	AA	AA	AA	AA	AA	AA	AA	AA	AA	AA	GA	GG	AA	GG	AA	AA	NN	AA	AA	AA	AA	AA	AA
1770	2	GG	GG	GG	GG	GG	GG	GG	GG	GG	GG	GG	GG	GG	GG	GG	GG	GG	GG	GG	GG	GG	GG	GA	GG	GG	GG	GG	GG	GG	GG	GG	GG	GG	GG	GG	GG	AA	GG	AA	GG	GG	GG	GG	GG	GG	GG	GG	GG
1771	2	TT	TT	TT	NN	TT	TT	TT	TT	TT	TT	TT	TT	TT	TT	TT	TT	TT	TT	TT	TT	TT	TT	TG	NN	TT	TT	TT	TT	TT	TT	TT	TT	TT	TT	TT	NN	GG	TT	GG	TT	TT	TT	TT	TT	NN	NN	TT	TT
1772	2	CC	CC	CC	NN	CC	CC	CC	CC	CC	CC	CC	CC	CC	CC	CC	CC	CC	CC	CC	CC	CC	CC	NN	CC	CC	CC	CC	CC	CC	CC	CC	CC	CC	CC	CC	CC	AA	CC	AA	CC	CC	CC	CC	CC	NN	NN	CC	CC
1773	2	AA	AA	AA	NN	AA	AA	AA	AA	AA	AA	AA	AA	AA	AA	AA	AA	AA	AA	AA	AA	AA	AA	GA	GA	AA	AA	AA	AA	AA	AA	AA	AA	AA	AA	AA	GA	GG	AA	GG	AA	AA	GA	AA	AA	NN	NN	AA	AA
1774	2	TT	TT	TT	NN	TT	TT	TT	TT	TT	TT	TT	TT	TT	TT	TT	TT	TT	TT	TT	TT	TT	TT	TC	TC	TT	TT	TT	TT	TT	TT	TT	TT	TT	TT	TT	TC	CC	TT	CC	TT	TT	TC	TT	TT	NN	NN	TT	TT
1775	2	AA	AA	AA	NN	AA	AA	AA	AA	AA	AA	AA	AA	AA	AA	AA	AA	AA	AA	AA	AA	AA	AA	CA	NN	AA	AA	AA	AA	AA	AA	AA	AA	AA	AA	AA	NN	CC	AA	CC	AA	AA	NN	AA	AA	NN	NN	AA	AA
1776	2	GG	GG	GG	AA	GG	GG	GG	GG	GG	GG	GG	GG	GG	GG	GG	GG	GG	GG	GG	GG	GG	GG	GG	GG	GG	GG	GG	GG	GG	GG	GG	GG	GG	GG	GG	GG	GG	GG	GG	GG	GG	GG	GG	GG	AA	AA	GG	GG
1777	2	TT	TT	TT	CC	TT	TT	TT	TT	TT	TT	TT	TT	TT	TT	TT	TT	TT	TT	TT	TT	TT	TT	TC	TT	TT	TT	TT	TT	TT	TT	TT	TT	TT	TT	TT	TC	CC	TT	CC	TT	TT	TT	TT	TT	CC	CC	TT	TT
1778	2	TT	TT	TT	NN	TT	TT	TT	TT	TT	TT	TT	TT	TT	TT	TT	TT	TT	TT	TT	TT	TT	TT	TC	TT	TT	TT	TT	TT	TT	TT	TT	TT	TT	TT	TT	NN	CC	TT	CC	TT	TT	TT	TT	TT	NN	NN	TT	TT
1779	2	CC	CC	CC	AA	CC	CC	CC	CC	CC	CC	CC	CC	CC	CC	CC	CC	CC	CC	CC	CC	CC	CC	CA	CC	CC	CC	CC	CC	CC	CC	CC	CC	CC	CC	CC	NN	AA	CC	AA	CC	CC	CC	CC	CC	AA	AA	CC	CC
1780	2	GG	GG	GG	GG	GG	GG	GG	GG	GG	GG	GG	GG	GG	GG	GG	GG	GG	GG	GG	GG	GG	GG	TG	GG	GG	GG	GG	GG	GG	GG	GG	GG	GG	GG	GG	NN	TT	GG	TT	GG	GG	GG	GG	GG	GG	GG	GG	GG
1781	2	CC	CC	CC	AA	CC	NN	CC	CC	CC	CC	CC	CC	CC	CC	CC	CC	CC	CC	CC	CC	CC	CC	CC	CC	CC	CC	CC	CC	CC	CC	CC	CC	CC	CC	CC	CC	CC	CC	CC	CC	CC	CC	CC	CC	AA	AA	CC	CC
1782	2	GG	GG	GG	TT	GG	GG	GG	GG	GG	GG	GG	GG	GG	GG	GG	GG	GG	GG	GG	GG	GG	GG	NN	GG	GG	GG	GG	GG	GG	GG	GG	NN	GG	GG	GG	GG	GG	GG	GG	GG	GG	GG	GG	GG	TT	TT	GG	GG
1783	2	CC	CC	CC	TT	CC	CC	CC	CC	CC	CC	CC	CC	CC	CC	CC	CC	CC	CC	CC	CC	CC	CC	TC	CC	CC	CC	CC	CC	CC	CC	CC	CC	CC	CC	CC	CC	CC	CC	CC	CC	CC	CC	CC	CC	TT	TT	CC	CC
1784	2	CC	CA	CC	CC	CC	CC	CC	CC	CC	CC	CC	CC	CC	CC	CC	CC	CC	CC	CA	CC	CC	CC	CA	CA	CC	CC	CC	AA	AA	CA	AA	AA	AA	AA	CC	CA	AA	CC	AA	CC	AA	CC	CC	CA	CC	CC	CA	AA
1785	2	CC	NN	CC	CC	CC	CC	CC	CC	CC	CC	CC	CC	CC	CC	CC	CC	CC	CC	CA	CC	CC	CC	CA	CA	CC	CC	CC	AA	AA	CA	AA	AA	AA	AA	CC	NN	AA	CC	AA	CC	AA	CC	CC	CA	CC	CC	CA	AA
1786	2	TT	TC	TT	TT	TT	TT	TT	TT	TT	TT	TT	TT	TT	TT	TT	TT	TT	TT	TC	TT	TT	TT	TC	TC	TT	TT	TT	CC	CC	TC	CC	CC	CC	CC	TT	TC	CC	TT	CC	TT	CC	TT	TT	TC	TT	TT	TC	CC
1787	2	TT	NN	TT	TT	TT	TT	TT	TT	TT	TT	TT	TT	TT	TT	TT	TT	TT	TT	TC	TT	TT	TT	TC	TC	TT	TT	TT	CC	CC	TC	CC	CC	CC	CC	TT	NN	CC	TT	CC	TT	CC	TT	TT	TC	TT	TT	TC	CC
1788	2	TT	TG	TT	TT	TT	TT	TT	TT	TT	TT	TT	TT	TT	TT	TT	TT	TT	TT	TG	TT	TT	TT	TG	TG	TT	TT	TT	GG	GG	TG	GG	GG	GG	GG	TT	TG	GG	TT	GG	TT	GG	TT	TT	TG	TT	TT	TG	GG
1789	2	CC	NN	CC	CC	CC	CC	CC	CC	CC	CC	CC	CC	CC	CC	CC	CC	CC	CC	CA	CC	CC	CC	CA	CA	CC	CC	CC	AA	AA	CA	AA	AA	AA	AA	CC	NN	AA	CC	AA	CC	AA	CC	CC	CA	CC	CC	CA	AA
1790	2	AA	AA	AA	AA	AA	AA	AA	AA	AA	AA	AA	AA	AA	AA	AA	AA	AA	AA	NN	AA	AA	AA	CA	CA	AA	AA	AA	CC	CC	CA	CC	CC	CC	CC	AA	AA	CC	AA	CC	AA	CC	AA	AA	CA	AA	AA	CA	CC
1791	2	TT	NN	TT	TT	TT	TT	TT	TT	TT	TT	TT	TT	TT	TT	TT	TT	TT	TT	TC	TT	TT	TT	TC	TC	TT	TT	TT	CC	CC	TC	CC	CC	CC	CC	TT	NN	CC	TT	CC	TT	CC	TT	TT	TC	TT	TT	TC	CC
1792	2	CC	CC	CC	CC	CC	CC	CC	CC	CC	CC	CC	CC	CC	CC	CC	CC	CC	CC	TC	CC	CC	CC	TC	TC	CC	CC	CC	TT	TT	TC	TT	TT	TT	TT	CC	CC	TT	CC	TT	CC	TT	CC	CC	TC	CC	CC	TC	TT
1793	2	TT	TT	TT	CC	TT	TT	TT	TT	TT	TT	TT	TT	TT	TT	TT	TT	TT	TT	TT	TT	TT	TT	TT	TT	TT	TT	TT	TT	TT	TT	TT	TT	TT	TT	TT	TT	TT	TT	TT	TT	TT	TT	TT	TT	CC	CC	TT	TT
1794	2	AA	GA	AA	GG	AA	AA	AA	AA	AA	AA	AA	AA	AA	AA	AA	AA	AA	AA	GA	AA	AA	AA	GA	GA	AA	AA	AA	GG	GG	GA	GG	GG	GG	GG	AA	GA	GG	AA	GG	AA	GG	AA	AA	GA	GG	GG	GA	GG
1795	2	AA	NN	AA	GG	AA	AA	AA	AA	AA	AA	AA	AA	AA	AA	AA	AA	AA	AA	GA	AA	AA	AA	GA	GA	AA	AA	AA	GG	GG	GA	GG	GG	GG	GG	AA	GA	GG	AA	GG	AA	GG	AA	AA	GA	GG	GG	GA	GG
1796	2	AA	GG	NN	GG	AA	GA	AA	AA	AA	AA	AA	GG	GA	AA	GG	AA	AA	AA	NN	AA	AA	AA	AA	GA	GG	GA	GG	GG	GG	GA	GG	GG	GG	GG	AA	AA	AA	AA	AA	GG	GG	NN	AA	AA	GG	GG	GA	GG
1797	2	TT	TT	TT	CC	TT	TT	TT	TT	TT	TT	TT	TT	TT	TT	TT	TT	TT	TT	TT	TT	TT	TT	TT	TT	TT	TT	TT	TT	TT	TT	TT	TT	TT	TT	TT	TT	TT	TT	TT	TT	TT	TT	TT	TT	CC	CC	TT	TT
1798	2	CC	NN	CC	TT	CC	CC	CC	CC	CC	CC	CC	CC	CC	CC	CC	CC	CC	CC	CC	CC	CC	CC	CC	CC	CC	CC	CC	CC	CC	CC	CC	CC	CC	CC	CC	CC	CC	CC	CC	CC	TC	CC	CC	CC	TT	TT	CC	CC
1799	2	GG	AA	NN	AA	AA	AA	GG	NN	GG	GG	GG	AA	AA	GG	AA	AA	AA	AA	NN	NN	GG	GG	GA	GA	AA	AA	AA	GG	GG	GG	GG	GG	GG	GG	GG	NN	GA	GG	AA	AA	GA	NN	AA	GA	AA	AA	GG	GG
1800	2	GG	AA	NN	AA	AA	AA	GG	GG	GG	GG	GG	AA	AA	GG	AA	AA	AA	AA	NN	NN	GG	GG	GA	GA	AA	AA	AA	GG	GG	GG	GG	GG	GG	GG	GG	GG	GA	GG	AA	AA	GG	NN	AA	GG	AA	AA	GG	GG
1801	2	AA	NN	NN	AA	CC	CC	AA	AA	AA	AA	AA	CC	CC	AA	NN	CC	CC	CC	CA	CA	AA	AA	CA	CA	CC	NN	CC	AA	AA	AA	AA	AA	AA	AA	AA	NN	CA	AA	CC	CC	AA	NN	CC	CA	AA	AA	AA	AA
1802	2	CC	TC	TC	CC	TT	NN	CC	CC	CC	CC	CC	TT	TT	CC	NN	TT	TT	TT	TC	TC	CC	CC	TC	TC	TT	TT	TT	CC	CC	CC	CC	CC	CC	CC	CC	NN	TC	CC	TT	TT	CC	NN	TT	TC	CC	CC	CC	CC
1803	2	AA	CC	CA	CC	CC	CC	AA	AA	AA	AA	AA	CC	CC	AA	CC	CC	CC	CC	CA	CA	AA	AA	CA	CA	CC	CC	CC	AA	AA	AA	AA	AA	AA	AA	AA	CA	CA	AA	CC	CC	CA	NN	CC	CA	CC	CC	AA	AA
1804	2	TT	CC	TC	CC	CC	CC	TT	TT	TT	TT	TT	CC	CC	TT	CC	CC	CC	CC	TC	TC	TT	TT	TC	TC	CC	CC	CC	TT	TT	TT	TT	TT	TT	TT	TT	TC	TC	TT	CC	CC	TC	CC	CC	TC	CC	CC	TT	TT
1805	2	GG	NN	NN	GG	TT	TT	GG	GG	GG	GG	GG	TT	TT	GG	TT	TT	TT	TT	NN	NN	GG	GG	TG	TG	TT	TT	TT	GG	GG	GG	GG	GG	GG	GG	GG	GG	NN	GG	TT	TT	GG	NN	TT	GG	GG	GG	GG	GG
1806	2	AA	GG	GG	AA	GG	GG	AA	AA	AA	AA	AA	GG	GG	AA	GG	GG	GG	GG	NN	GG	AA	AA	GA	GA	GG	GG	GG	AA	AA	AA	AA	AA	AA	AA	AA	GA	GG	AA	GG	GG	AA	GG	GG	GA	AA	AA	AA	AA
1807	2	GG	GG	GG	AA	GG	GG	GG	GG	GG	GG	GG	GG	GG	GG	GG	GG	GG	GG	GG	GG	GG	GG	GG	GG	GG	GG	GG	GG	GG	GG	GG	GG	GG	GG	GG	GG	GG	GG	GG	GG	GA	GG	GG	GG	AA	AA	GG	GG
1808	2	CC	CC	CC	TT	CC	CC	CC	CC	CC	CC	CC	CC	CC	CC	CC	CC	CC	CC	CC	CC	CC	CC	CC	CC	CC	CC	CC	CC	CC	CC	CC	CC	CC	CC	CC	CC	CC	CC	CC	CC	TC	CC	CC	CC	TT	TT	CC	CC
1809	2	GG	GG	GG	TT	GG	GG	GG	GG	GG	GG	GG	GG	GG	GG	GG	GG	GG	GG	GG	GG	GG	GG	GG	GG	GG	GG	GG	GG	GG	GG	GG	GG	GG	GG	GG	GG	GG	GG	GG	GG	TG	GG	GG	GG	TT	TT	GG	GG
1810	2	TT	TC	TT	CC	NN	NN	TT	TT	TT	TT	TT	TT	TT	TT	TT	TT	TT	TT	NN	TT	TT	TT	TT	TT	TT	TT	TT	NN	NN	TT	NN	NN	NN	NN	TT	TC	CC	TT	TC	TT	CC	TT	TT	TT	CC	CC	TT	NN
1811	2	CC	CC	CC	TT	TT	TT	CC	CC	CC	CC	CC	CC	CC	CC	CC	CC	CC	TC	TT	TT	CC	CC	CC	TC	CC	CC	CC	TT	TT	TC	TT	TT	TT	TT	CC	CC	TT	CC	TC	CC	TT	CC	CC	TC	TT	TT	NN	TT
1812	2	TT	TG	TT	GG	GG	NN	TT	TT	TT	TT	TT	TT	TT	TT	TT	TT	TT	TG	GG	GG	TT	TT	TT	TG	TT	TT	TT	GG	GG	TG	GG	GG	GG	GG	TT	TT	TT	TT	TT	TT	GG	TT	TT	TG	GG	GG	NN	GG
1813	2	TT	NN	TT	CC	TT	TT	TT	TT	TT	TT	TT	TT	TT	TT	TT	TT	TT	TT	TT	TT	TT	TT	TT	TT	TT	TT	TT	TT	TT	TT	TT	TT	TT	TT	TT	TT	TT	TT	TT	TT	TC	TT	TT	TT	CC	CC	TT	TT
1814	2	GG	NN	GG	TT	GG	GG	GG	GG	GG	GG	GG	GG	GG	GG	GG	GG	GG	GG	GG	GG	GG	GG	GG	GG	GG	GG	GG	GG	GG	GG	GG	GG	GG	GG	GG	GG	GG	GG	GG	GG	TG	GG	GG	GG	TT	TT	GG	GG
1815	2	AA	AA	AA	GG	AA	AA	AA	AA	AA	AA	AA	AA	AA	AA	AA	AA	AA	AA	AA	AA	AA	AA	AA	AA	AA	AA	AA	AA	AA	AA	AA	AA	AA	AA	AA	AA	AA	AA	AA	AA	AA	AA	AA	AA	GG	GG	AA	AA
1816	2	AA	AA	AA	GG	GG	GA	GG	GG	GG	GG	AA	AA	AA	GG	AA	GA	NN	NN	AA	NN	GG	GG	GG	AA	AA	AA	AA	AA	AA	GA	AA	AA	AA	AA	GG	GG	GG	GG	GG	AA	NN	AA	AA	AA	GG	GG	GA	AA
1817	2	AA	GA	AA	GG	GG	GA	AA	AA	AA	AA	AA	AA	AA	AA	AA	AA	AA	AA	AA	AA	AA	AA	GA	AA	AA	AA	AA	AA	AA	AA	AA	AA	AA	AA	AA	GA	GA	AA	GA	AA	GA	AA	AA	AA	GG	GG	AA	AA
1818	2	TT	TT	TT	TT	TT	TT	TT	TT	TT	TT	TT	TT	TT	TT	TT	TT	TT	TT	TT	TT	TT	TT	NN	TT	TT	TT	TT	TT	TT	TT	TT	TT	TT	TT	TT	TT	TC	TT	NN	TT	TT	TT	TT	TT	TT	TT	TT	TT
1819	2	TT	TT	TT	TT	TT	TT	TT	TT	TT	TT	TT	TT	TT	TT	TT	TT	TT	TT	TT	TT	TT	TT	TC	TT	TT	TT	TT	TT	TT	TT	TT	TT	TT	TT	TT	NN	TC	TT	TC	TT	TT	TT	TT	TT	TT	TT	TT	TT
1820	2	CC	TC	NN	CC	CC	TC	TT	TT	TT	TT	NN	TT	TT	TT	NN	TT	TT	TC	CC	NN	TT	TT	TC	TC	TT	TT	TT	CC	CC	TC	CC	CC	CC	CC	TT	TT	NN	TT	TC	TT	CC	TT	TT	TC	CC	CC	TC	CC
1821	2	CC	TC	TC	CC	CC	TC	TT	TT	TT	TT	TT	TT	TT	TT	TC	TT	TT	TC	CC	TC	TT	TT	TT	TC	TT	TT	TT	CC	CC	TC	CC	CC	CC	CC	TT	TT	TT	TT	TT	TT	CC	TT	TT	TC	CC	CC	TC	CC
1822	2	TT	NN	TC	TT	TT	TC	CC	CC	CC	CC	CC	CC	CC	CC	TC	CC	CC	TC	TT	TC	CC	CC	CC	TC	CC	CC	CC	TT	TT	TC	TT	TT	TT	TT	CC	CC	CC	CC	CC	CC	TT	CC	CC	TC	TT	TT	TC	TT
1823	2	CC	TT	NN	NN	TT	TT	TT	TT	TT	NN	TT	NN	NN	TT	NN	TT	TT	TC	CC	NN	NN	TT	TC	TC	TT	TT	TT	CC	CC	TC	CC	CC	CC	CC	NN	TT	TT	TT	TT	TT	NN	TT	TT	TC	NN	NN	NN	CC
1824	2	TT	TT	TT	TT	TT	TT	TT	TT	TT	TT	TT	TT	TT	TT	TT	TT	TT	TT	TT	TT	TT	TT	TC	TT	TT	TT	TT	TT	TT	TT	TT	TT	TT	TT	TT	NN	TC	TT	TC	TT	TT	TT	TT	TT	TT	TT	TT	TT
1825	2	CC	CC	CC	CC	CC	CC	CC	CC	CC	CC	CC	CC	CC	CC	CC	CC	CC	CC	CC	CC	CC	CC	TC	CC	CC	CC	CC	CC	CC	CC	CC	CC	CC	CC	CC	CC	TC	CC	TC	CC	CC	CC	CC	CC	CC	CC	CC	CC
1826	2	TT	TT	TT	TT	TT	TT	TT	TT	TT	TT	TT	TT	TT	TT	TT	TT	TT	TT	TT	TT	TT	TT	TC	TT	TT	TT	TT	TT	TT	TT	TT	TT	TT	TT	TT	TT	TC	TT	TC	TT	TT	TT	TT	TT	TT	TT	TT	TT
1827	2	AA	AA	AA	AA	AA	AA	AA	AA	AA	AA	AA	AA	AA	AA	NN	AA	AA	CA	CC	CC	AA	AA	CA	CA	AA	AA	AA	CC	CC	CA	CC	CC	CC	CC	AA	AA	NN	AA	CA	AA	CA	AA	AA	CA	AA	AA	CA	CC
1828	2	CC	CC	CC	CC	CC	CC	TT	TT	TT	NN	CC	CC	CC	TT	CC	TC	NN	NN	CC	TC	TT	TT	TT	CC	CC	CC	CC	CC	CC	TC	CC	CC	CC	CC	TT	TT	TT	TT	TT	CC	CC	NN	CC	CC	CC	CC	TC	CC
1829	2	CC	NN	NN	CC	CC	CC	TT	TT	TT	TT	TT	TT	TT	TT	TT	TT	NN	TT	TT	TT	TT	TT	TT	TT	TT	TT	TT	TT	TT	TT	TT	TT	TT	TT	TT	TT	TT	TT	TT	CC	TC	NN	CC	NN	CC	CC	TT	TT
1830	2	GG	GG	GG	AA	AA	GG	GG	GG	GG	GG	GG	GG	GG	GG	GG	GG	GG	GG	GG	GG	GG	GG	GG	GG	GG	GG	GG	GG	GG	GG	GG	GG	GG	GG	GG	GG	GG	GG	GG	GG	GG	GG	GG	GG	AA	AA	GG	GG
1831	2	AA	GA	AA	GG	GG	GA	AA	AA	AA	AA	AA	AA	AA	AA	AA	AA	AA	AA	AA	AA	AA	AA	AA	AA	AA	AA	AA	AA	AA	AA	AA	AA	AA	AA	AA	AA	AA	AA	AA	AA	GA	AA	AA	AA	GG	GG	AA	AA
1832	2	GG	TT	TG	TT	TT	TT	TT	TT	TT	TT	TT	TT	TT	TT	TT	TT	TT	TT	TT	TT	TT	TT	TT	TG	TT	TT	TT	GG	GG	GG	GG	GG	GG	GG	GG	GG	GG	GG	TT	TT	TG	TT	GG	GG	TT	TT	GG	GG
1833	2	AA	AA	AA	AA	AA	AA	AA	AA	AA	AA	AA	AA	AA	AA	AA	AA	AA	NN	CC	CC	AA	AA	AA	AA	AA	AA	AA	AA	AA	AA	AA	AA	AA	AA	AA	AA	AA	AA	AA	CC	AA	CC	CC	CA	AA	AA	AA	AA
1834	2	AA	CA	AA	CC	CC	NN	AA	AA	AA	AA	AA	AA	AA	AA	AA	AA	CA	CA	NN	NN	AA	AA	AA	AA	AA	AA	AA	AA	AA	AA	AA	AA	AA	AA	AA	AA	AA	AA	AA	CC	AA	CC	CC	CA	CC	CC	AA	AA
1835	2	CC	CC	CC	TT	TT	NN	CC	CC	CC	CC	CC	CC	CC	CC	CC	CC	CC	TC	TC	TC	CC	CC	CC	CC	CC	CC	CC	CC	NN	CC	CC	CC	CC	CC	CC	NN	CC	CC	CC	TT	CC	NN	NN	NN	TT	TT	CC	CC
1836	2	GG	GG	GG	TT	TT	TG	GG	GG	GG	GG	GG	GG	GG	GG	GG	GG	GG	TG	TG	TG	GG	GG	GG	GG	GG	GG	GG	GG	GG	GG	GG	GG	GG	GG	GG	GG	GG	GG	GG	TT	GG	NN	TT	TG	TT	TT	GG	GG
1837	2	AA	GA	AA	GG	GG	NN	AA	AA	AA	AA	AA	AA	AA	AA	AA	AA	AA	GA	GA	NN	AA	AA	AA	AA	AA	AA	AA	AA	AA	AA	AA	AA	AA	AA	AA	AA	AA	AA	AA	GG	AA	GG	GG	GA	GG	GG	AA	AA
1838	2	GG	NN	GG	AA	AA	GA	GG	GG	GG	GG	GG	GG	GG	GG	GG	GG	GG	GA	GA	NN	GG	GG	GG	GG	GG	GG	GG	GG	GG	GG	GG	GG	GG	GG	GG	GG	GG	GG	GG	AA	GG	NN	AA	GA	AA	AA	GG	GG
1839	2	GG	NN	GG	AA	AA	GA	GG	GG	GG	GG	GG	GG	GG	GG	GG	GG	NN	GA	GA	GA	GG	GG	GG	GG	GG	GG	GG	GG	GG	GG	GG	GG	GG	GG	GG	GG	GG	GG	GG	AA	GG	NN	AA	GA	AA	AA	GG	GG
1840	2	CC	TC	CC	TT	TT	TC	CC	CC	CC	CC	CC	CC	CC	CC	CC	CC	CC	CC	CC	CC	CC	CC	CC	CC	CC	CC	CC	CC	CC	CC	CC	CC	CC	CC	CC	CC	CC	CC	CC	NN	CC	CC	NN	CC	TT	TT	CC	CC
1841	2	CC	NN	CC	TT	TT	TC	CC	CC	CC	CC	CC	CC	CC	CC	CC	CC	NN	TC	TC	TC	CC	CC	CC	CC	CC	CC	CC	CC	CC	CC	CC	CC	CC	CC	CC	CC	CC	CC	CC	TT	CC	NN	TT	TC	TT	TT	CC	CC
1842	2	AA	GA	AA	GG	GG	GA	AA	AA	AA	AA	AA	AA	AA	AA	AA	AA	GA	GA	GA	NN	AA	AA	AA	AA	AA	AA	AA	AA	AA	AA	AA	AA	AA	AA	AA	AA	AA	AA	AA	GG	AA	NN	GG	GA	GG	GG	AA	AA
1843	2	TT	TT	TT	CC	CC	NN	TT	TT	TT	TT	TT	TT	TT	TT	TT	TT	TT	NN	NN	NN	TT	TT	TT	TT	TT	TT	TT	TT	TT	TT	TT	TT	TT	TT	TT	TT	TT	TT	TT	CC	TT	NN	CC	TC	CC	CC	TT	TT
1844	2	AA	AA	AA	AA	AA	AA	AA	AA	AA	AA	AA	AA	AA	AA	AA	AA	NN	GA	GG	GG	AA	AA	AA	AA	AA	AA	AA	AA	AA	AA	AA	AA	AA	AA	AA	AA	AA	AA	AA	GG	AA	GG	GG	GA	AA	AA	AA	AA
1845	2	TT	GG	GG	GG	GG	GG	GG	GG	GG	GG	GG	GG	GG	GG	GG	GG	GG	TG	TG	TG	GG	GG	GG	TG	GG	GG	GG	GG	GG	GG	GG	GG	GG	GG	TT	TT	TT	TT	GG	TT	TG	TT	TT	TG	GG	GG	GG	GG
1846	2	GG	NN	GA	GG	GG	GA	AA	AA	AA	AA	AA	AA	AA	AA	AA	AA	NN	GA	GA	GA	AA	AA	AA	GA	AA	AA	AA	AA	AA	AA	AA	AA	AA	AA	GG	GG	GG	GG	AA	GG	GA	GG	GG	GA	GG	GG	AA	AA
1847	2	AA	GG	NN	AA	AA	GA	GG	GG	GG	GG	GG	GG	GG	GG	GG	GG	GG	GA	GA	NN	GG	GG	GA	GA	GG	GG	GG	GG	GG	GG	GG	GG	GG	GG	AA	AA	AA	AA	GG	AA	GA	AA	AA	GA	AA	AA	GG	GG
1848	2	TT	GG	NN	GG	GG	GG	GG	GG	GG	GG	GG	GG	GG	GG	GG	GG	NN	TG	TG	TG	GG	GG	TG	TG	GG	GG	GG	GG	GG	GG	GG	GG	GG	GG	TT	TT	TT	TT	GG	TT	TG	TT	TT	TG	GG	GG	GG	GG
1849	2	GG	GG	GG	AA	AA	GA	GG	GG	GG	GG	GG	GG	GG	GG	GG	GG	GG	GG	GG	GG	GG	GG	GA	GG	GG	GG	GG	GG	GG	GG	GG	GG	GG	GG	GG	GG	GG	GG	GG	GG	GG	GG	GG	GG	AA	AA	GG	GG
1850	2	CC	CC	CC	AA	AA	CA	CC	CC	CC	CC	CC	CC	CC	CC	CC	CC	CC	CC	CC	CC	CC	CC	CC	CC	CC	CC	CC	CC	CC	CC	CC	CC	CC	CC	CC	CC	CC	CC	CC	CC	CC	CC	CC	CC	AA	AA	CC	CC
1851	2	AA	GA	AA	GG	GG	GA	AA	AA	AA	AA	AA	AA	AA	AA	AA	AA	AA	AA	AA	AA	AA	AA	AA	AA	AA	AA	AA	AA	AA	AA	AA	AA	AA	AA	AA	AA	AA	AA	AA	AA	AA	AA	AA	AA	GG	GG	AA	AA
1852	2	GG	GG	GG	AA	AA	GA	GG	GG	GG	GG	GG	GG	GG	GG	GG	GG	GG	GG	GG	GG	GG	GG	GG	GG	GG	GG	GG	GG	GG	GG	GG	GG	GG	GG	GG	GG	GG	GG	GG	GG	GG	GG	GG	GG	AA	AA	GG	GG
1853	2	CC	CC	CC	CC	CC	CC	CC	CC	CC	CC	CC	CC	CC	CC	CC	CC	CC	CC	CC	CC	CC	CC	CC	CC	CC	CC	CC	CC	CC	CC	CC	CC	CC	CC	NN	CC	CC	CC	CC	CC	CC	CC	CC	CC	CC	CC	CC	CC
1854	2	TT	CC	NN	TT	TT	TC	CC	CC	CC	CC	CC	CC	CC	CC	CC	CC	CC	CC	CC	CC	CC	CC	CC	TC	CC	CC	CC	CC	CC	CC	CC	CC	CC	CC	TT	TT	TT	TT	CC	CC	TC	CC	CC	CC	TT	TT	CC	CC
1855	2	TT	TC	TT	CC	CC	TC	TT	TT	TT	TT	TT	TT	TT	TT	TT	TT	TT	TT	TT	TT	TT	TT	TT	TT	TT	TT	TT	TT	TT	TT	TT	TT	TT	TT	TT	TT	TT	TT	TT	TT	TT	TT	TT	TT	CC	CC	TT	TT
1856	3	NN	CA	AA	CC	CC	CC	CC	NN	CC	CC	CC	CC	CC	CC	CC	CC	CC	CC	CC	CC	CC	CC	CC	CC	CC	CC	CC	CC	CC	CA	CC	CC	CC	CC	AA	AA	AA	AA	AA	AA	CA	CC	CC	CC	CC	CC	CA	CA
1857	3	TT	TG	TG	GG	GG	TG	GG	TG	GG	NN	TG	GG	TG	TG	TG	TG	TG	TG	GG	GG	GG	GG	TG	TG	GG	GG	GG	GG	GG	GG	GG	GG	GG	GG	GG	GG	GG	GG	GG	GG	GG	GG	GG	GG	GG	GG	GG	GG
1858	3	AA	GA	GA	AA	AA	AA	AA	GA	AA	AA	AA	AA	AA	AA	AA	AA	AA	AA	AA	AA	AA	AA	AA	AA	AA	AA	AA	AA	AA	GA	AA	AA	AA	AA	GG	GG	GG	GG	GG	GG	GA	AA	AA	AA	AA	AA	GA	GA
1859	3	GG	TG	TG	TT	TT	NN	TT	TG	TT	GG	TG	TT	NN	NN	GG	GG	NN	TG	TT	TT	TT	TT	TT	TG	TT	TT	TT	TT	TT	TT	TT	TT	TT	TT	TT	TT	TT	TT	TT	TT	TT	TT	TT	TT	TT	TT	TT	TT
1860	3	NN	CC	CC	TT	TT	TT	CC	CC	CC	CC	CC	CC	CC	CC	CC	CC	CC	CC	CC	CC	CC	CC	CC	CC	CC	CC	CC	CC	CC	CC	CC	CC	CC	CC	TT	TT	TT	TT	TT	CC	CC	CC	CC	TC	TT	TT	CC	CC
1861	3	CC	TC	NN	CC	CC	CC	CC	CC	CC	CC	CC	CC	CC	CC	CC	CC	CC	CC	CC	CC	CC	CC	CC	CC	CC	CC	CC	CC	CC	TC	CC	CC	CC	CC	CC	CC	CC	CC	CC	TT	TC	CC	CC	CC	CC	CC	TC	TC
1862	3	CC	NN	NN	TT	TT	TT	CC	NN	CC	NN	CC	CC	CC	CC	CC	NN	NN	NN	CC	NN	CC	CC	CC	CC	CC	CC	CC	CC	CC	CC	CC	CC	CC	CC	TT	TT	TT	TT	TT	NN	NN	CC	NN	TT	TT	TT	CC	CC
1863	3	GG	AA	NN	AA	AA	AA	GG	GG	GG	NN	GG	GG	GG	GG	GG	NN	GG	NN	GG	GG	GG	GG	GG	GG	GG	GG	GG	GG	GG	GG	GG	GG	GG	GG	AA	AA	AA	AA	AA	AA	GA	GG	NN	AA	AA	AA	GA	GA
1864	3	TT	GG	NN	GG	GG	GG	TT	TG	TT	TT	TT	TT	TT	TT	TT	NN	TT	NN	TT	TT	TT	TT	TT	TT	TT	TT	TT	TT	TT	TG	TT	TT	TT	TT	GG	GG	GG	GG	GG	GG	TG	TT	NN	GG	GG	GG	TG	TG
1865	3	GG	GA	NN	NN	GG	GG	GG	GA	GG	NN	GA	GG	NN	GG	GA	AA	NN	AA	GA	GA	GG	GG	GG	GG	NN	GG	NN	GG	GG	NN	GG	GG	NN	NN	GG	GG	GG	GG	GG	AA	GA	GG	AA	GG	GG	GG	GG	GG
1866	3	GG	TT	TG	TT	TT	TT	GG	TG	GG	TG	TG	TG	TG	TG	TG	TT	NN	TT	TG	TG	GG	GG	TG	TG	GG	TG	GG	GG	GG	TG	GG	GG	GG	GG	TT	TT	TT	TT	TT	TT	TG	GG	TT	TT	TT	TT	TG	TG
1867	3	TT	TC	TC	CC	CC	TC	TT	NN	TT	TT	TT	TC	TC	TT	TC	TC	TC	TC	TC	TC	TT	TT	TC	TC	TT	TC	TT	TT	TT	TC	TT	TT	TT	TT	CC	CC	CC	CC	CC	CC	TC	NN	CC	CC	CC	CC	TC	TC
1868	3	CC	TC	TC	CC	CC	CC	CC	CC	CC	CC	CC	CC	CC	CC	CC	CC	CC	CC	CC	CC	CC	CC	CC	CC	CC	CC	CC	CC	CC	TC	CC	CC	CC	CC	CC	CC	CC	CC	CC	TT	TC	CC	CC	CC	CC	CC	TC	TC
1869	3	AA	GA	GA	AA	AA	AA	AA	AA	AA	AA	AA	AA	AA	AA	AA	AA	AA	AA	AA	AA	AA	AA	AA	AA	AA	AA	AA	AA	AA	GA	AA	AA	AA	AA	AA	AA	AA	AA	AA	GG	GA	AA	AA	AA	AA	AA	GA	GA
1870	3	GG	NN	GA	GG	GG	GG	GG	GG	GG	GG	GG	GG	GG	GG	GG	GG	GG	GG	GG	GG	GG	GG	GG	GG	GG	GG	GG	GG	GG	GG	GG	GG	GG	GG	GG	GG	GG	GG	GG	AA	GA	GG	GG	GG	GG	GG	GG	GG
1871	3	TT	TC	TC	CC	CC	TC	CC	TC	CC	TC	TC	CC	CC	TC	TC	TC	TC	NN	CC	CC	CC	CC	CC	CC	CC	CC	CC	CC	CC	CC	CC	CC	CC	CC	CC	CC	CC	CC	CC	CC	CC	CC	CC	NN	CC	CC	CC	CC
1872	3	TT	TC	TC	TT	TT	TT	NN	TC	CC	TC	TC	CC	NN	TC	NN	TT	TC	TT	CC	NN	CC	CC	CC	CC	CC	CC	CC	CC	CC	CC	CC	CC	CC	CC	TT	TT	TT	TT	TT	CC	CC	CC	NN	TT	TT	TT	CC	CC
1873	3	GG	GA	GA	GG	GG	GG	AA	GA	AA	GG	GA	AA	GA	GA	GG	GG	GG	GG	AA	AA	AA	AA	AA	AA	AA	AA	AA	AA	AA	AA	AA	AA	AA	AA	GG	GG	GG	GG	GG	AA	AA	AA	NN	GG	GG	GG	AA	AA
1874	3	GG	GG	GG	GG	GG	GG	GG	GG	GG	GG	GG	TT	TT	GG	TG	TT	TT	TT	NN	NN	GG	GG	TG	TT	GG	TG	GG	GG	GG	TG	GG	GG	GG	GG	GG	GG	GG	GG	GG	GG	TG	NN	NN	TG	GG	GG	GG	TG
1875	3	NN	TG	TG	NN	NN	TT	GG	GG	GG	TG	TG	GG	TG	TG	TT	TT	NN	TT	GG	GG	GG	GG	GG	GG	GG	GG	GG	GG	GG	GG	GG	GG	GG	GG	NN	NN	NN	NN	NN	GG	GG	GG	NN	NN	NN	NN	GG	GG
1876	3	AA	GA	GA	AA	AA	AA	GG	GG	GG	GA	GA	GA	GA	GA	AA	AA	NN	AA	GA	GA	GG	GG	GA	GA	GG	GA	GG	GG	GG	GA	GG	GG	GG	GG	AA	AA	AA	AA	AA	GG	GA	NN	AA	AA	AA	AA	GG	GA
1877	3	GG	GA	GA	AA	AA	AA	GG	GG	GG	GA	GA	GG	GG	GA	GA	GA	GA	GA	GG	GG	GG	GG	GG	GG	GG	GG	GG	GG	GG	GG	GG	GG	GG	GG	AA	AA	AA	AA	AA	GG	GG	GG	GG	GA	AA	AA	GG	GG
1878	3	AA	AA	AA	AA	AA	AA	AA	CA	AA	AA	AA	AA	AA	AA	AA	AA	AA	AA	AA	AA	AA	AA	AA	AA	AA	AA	AA	AA	AA	AA	AA	AA	AA	AA	CC	CC	CC	CC	CC	AA	AA	AA	AA	AA	AA	AA	AA	AA
1879	3	CC	CC	CC	CC	CC	CC	NN	TT	TT	TC	TC	TT	TC	TC	TC	TC	TC	TC	TC	NN	TT	TT	TC	TT	TT	TT	TT	TT	TT	NN	TT	TT	TT	TT	TT	TT	TT	TT	TT	CC	TC	NN	CC	CC	CC	CC	TC	TC
1880	3	GG	GG	GG	GG	GG	GG	TT	TT	TT	TG	TG	TT	TG	TG	GG	GG	GG	GG	TG	NN	TT	TT	NN	TT	TT	TT	TT	TT	TT	TT	TT	TT	TT	TT	TT	TT	TT	TT	TT	GG	TG	TT	GG	GG	GG	GG	TG	TG
1881	3	GG	GG	GG	GG	GG	GG	GG	GG	GG	GG	GG	GG	GG	GG	GG	GG	GG	GG	GG	GG	GG	GG	GG	GG	GG	GG	GG	GG	GG	GG	GG	GG	GG	GG	AA	AA	AA	AA	AA	GG	GG	GG	GG	GG	GG	GG	GG	GG
1882	3	CC	CC	CC	CC	CC	CC	NN	TC	NN	CC	CC	NN	CC	CC	CC	CC	CC	CC	CC	CC	NN	NN	CC	NN	NN	NN	NN	NN	NN	CC	NN	NN	NN	NN	TT	TT	TT	TT	TT	CC	CC	NN	CC	CC	CC	CC	CC	CC
1883	3	TT	TT	TT	TT	TT	TC	CC	CC	CC	TC	TC	CC	CC	CC	TC	TC	TC	TC	TC	TC	CC	CC	CC	CC	CC	CC	CC	CC	CC	CC	CC	CC	CC	CC	CC	CC	CC	CC	CC	TT	TC	CC	NN	NN	TT	TT	TC	NN
1884	3	TT	TT	TT	TT	TT	TT	TT	NN	TT	TT	TT	TT	TT	TT	TT	TT	TT	TT	TT	TT	TT	TT	TT	TT	TT	TT	TT	TT	TT	TT	TT	TT	TT	TT	CC	CC	CC	CC	CC	TT	TT	TT	TT	TT	TT	TT	TT	TT
1885	3	GG	GG	GG	GG	GG	GG	GG	GG	GG	GG	GG	GG	GG	GG	GG	GG	GG	GG	GG	GG	GG	GG	GG	GG	GG	GG	GG	GG	GG	GG	GG	GG	GG	GG	AA	AA	AA	AA	AA	GG	GG	GG	GG	GG	GG	GG	GG	GG
1886	3	TT	NN	TT	TT	TT	TT	TT	TT	TT	TT	TT	TT	TT	TT	TT	TT	TT	TT	TT	TT	TT	TT	TT	TT	TT	TT	TT	TT	TT	TT	TT	TT	TT	TT	CC	CC	CC	CC	CC	TT	TT	TT	TT	TT	TT	TT	TT	TT
1887	3	GG	GG	GG	GG	GG	GG	GG	GG	GG	GG	GG	GG	GG	GG	GG	GG	GG	GG	GG	GG	GG	GG	GG	GG	GG	GG	GG	GG	GG	GG	GG	GG	GG	GG	TT	TT	TT	TT	TT	GG	GG	GG	GG	GG	GG	GG	GG	GG
1888	3	NN	GG	NN	NN	NN	NN	GG	GG	GG	GG	GG	GA	GA	GG	AA	AA	NN	AA	GA	GA	GG	GG	NN	GG	GG	GG	GG	GG	GG	GA	GG	GG	GG	GG	GG	GG	GG	GG	GG	NN	GA	NN	NN	NN	NN	NN	GG	GA
1889	3	CC	CC	CC	CC	CC	CC	TT	TT	TT	TC	TC	TT	TC	TC	TC	TC	TC	TC	TC	TC	TT	TT	TC	TT	TT	TT	TT	TT	TT	NN	TT	TT	TT	TT	CC	CC	CC	CC	CC	CC	TC	TT	CC	CC	CC	CC	TC	TC
1890	3	GG	GG	GG	GG	GG	GG	GG	GG	GG	GG	GG	GG	GG	GG	GG	GG	GG	GA	GA	GA	GG	GG	GA	GG	GG	GG	GG	GG	GG	GG	GG	GG	GG	GG	AA	AA	AA	AA	AA	GG	GG	GG	GG	GG	GG	GG	GG	GG
1891	3	GG	GG	GG	GG	GG	GG	GG	GG	GG	GG	GG	GG	GG	GG	GG	GG	GG	GG	GG	GG	GG	GG	GG	GG	GG	GG	GG	GG	GG	GG	GG	GG	GG	GG	AA	AA	AA	AA	AA	GG	GG	GG	GG	GG	GG	GG	GG	GG
1892	3	AA	NN	AA	AA	AA	AA	AA	NN	AA	AA	AA	GA	GA	AA	GA	GA	GA	GA	AA	AA	AA	AA	AA	AA	AA	AA	AA	AA	AA	GA	AA	AA	AA	AA	GG	GG	GG	GG	GG	AA	GA	NN	AA	AA	AA	AA	AA	GA
1893	3	TT	TT	TT	TT	TT	TT	TT	NN	TT	TT	TT	TG	NN	TT	TG	TG	TG	TG	TT	TT	TT	TT	TT	TT	TT	TT	TT	TT	TT	NN	TT	TT	TT	TT	GG	GG	GG	GG	GG	TT	NN	NN	TT	TT	TT	TT	TT	TG
1894	3	AA	NN	AA	AA	AA	AA	AA	AA	AA	AA	AA	AA	AA	AA	AA	AA	AA	AA	AA	AA	AA	AA	AA	AA	AA	AA	AA	AA	AA	AA	AA	AA	AA	AA	AA	AA	GG	GA	GG	AA	AA	AA	AA	AA	AA	AA	AA	AA
1895	3	GG	NN	GG	GG	GG	GG	GG	GG	GG	GG	GG	GG	GG	GG	GG	GG	GG	GG	GG	GG	GG	GG	GG	GG	GG	GG	GG	GG	GG	GG	GG	GG	GG	GG	GG	GG	TT	TG	TT	GG	GG	TG	GG	GG	GG	GG	GG	GG
1896	3	TT	TT	TT	TT	TT	TT	TT	TT	TT	TT	TT	TT	TT	TT	TT	TT	TT	TT	TT	TT	TT	TT	TT	TT	TT	TT	TT	TT	TT	TT	TT	TT	TT	TT	TT	TT	GG	NN	GG	TT	TT	NN	TT	TT	TT	TT	TT	TT
1897	3	CC	NN	CC	CC	CC	CC	CC	CC	CC	CC	CC	CC	CC	CC	CC	CC	CC	CC	CC	CC	CC	CC	CC	CC	CC	CC	CC	CC	CC	CC	CC	CC	CC	CC	CC	CC	TT	TC	TT	CC	CC	NN	CC	CC	CC	CC	CC	CC
1898	3	TT	TT	TT	TT	TT	TT	TT	TT	TT	TT	TT	TT	TT	TT	TT	TT	TT	TT	TT	TT	TT	TT	TT	TT	TT	TT	TT	TT	TT	TT	TT	TT	TT	TT	TT	TT	TT	TT	TT	GG	TG	NN	TT	TT	TT	TT	TT	TT
1899	3	GG	GA	GA	GG	GG	GA	AA	NN	AA	GA	GA	AA	GA	GA	GA	GA	GA	GA	AA	AA	AA	AA	AA	AA	AA	AA	AA	AA	AA	AA	AA	AA	AA	AA	GG	GG	GG	GG	GG	AA	AA	AA	GG	GG	GG	GG	AA	AA
1900	3	TT	TG	TG	TT	TT	TG	TT	TT	TT	TT	TT	TG	TG	TT	TG	TG	TG	TG	TT	TT	TT	TT	TT	TT	TT	TT	TT	TT	TT	TG	TT	TT	TT	TT	TT	TT	TT	TT	TT	GG	TG	TG	TT	TT	TT	TT	TG	TG
1901	3	TT	TC	TC	TT	TT	TC	TT	TT	TT	TT	TT	TC	TC	TT	TC	TC	TC	TC	TT	TT	TT	TT	TT	TT	TT	TT	TT	TT	TT	TC	TT	TT	TT	TT	TT	TT	TT	TT	TT	CC	TC	TT	TT	TT	TT	TT	TC	TC
1902	3	TT	TC	TC	TT	TT	TC	TT	TT	TT	TT	TT	TC	TC	TT	TC	TC	TC	TC	TT	TT	TT	TT	TT	TT	TT	TT	TT	TT	TT	TC	TT	TT	TT	TT	TT	TT	TT	TT	TT	CC	TC	NN	TT	TT	TT	TT	TC	TC
1903	3	GG	GA	GA	GG	GG	GA	AA	NN	AA	GA	GA	AA	GA	GA	GA	GA	GA	GA	AA	AA	AA	AA	AA	AA	AA	AA	AA	AA	AA	AA	AA	AA	AA	AA	GG	GG	GG	GG	GG	AA	AA	AA	GG	GG	GG	GG	AA	AA
1904	3	AA	GA	GA	AA	AA	GA	GG	GG	GG	GA	GA	GG	NN	GA	GA	GG	GA	NN	GG	GG	GG	GG	GG	GG	GG	GG	GG	GG	GG	GG	GG	GG	GG	GG	GG	GG	GG	GG	GG	GG	GG	GG	AA	AA	AA	AA	GG	GG
1905	3	AA	AA	AA	AA	AA	AA	CA	CA	CA	CA	CA	CA	CA	CA	AA	CA	NN	NN	NN	NN	CC	CC	CA	CA	AA	CA	AA	CC	CC	CA	CA	CA	CA	CA	AA	AA	AA	AA	AA	CA	CA	CA	AA	AA	AA	AA	CA	CA
1906	3	NN	NN	AA	AA	AA	AA	GG	GG	GG	GA	GA	GG	GA	AA	AA	GG	GA	NN	GG	GG	GG	GG	GG	GG	GG	GG	GG	GG	GG	GG	GG	GG	GG	GG	AA	AA	AA	AA	AA	GG	GA	GG	AA	AA	AA	AA	GG	GG
1907	3	CC	CC	CC	CC	CC	TC	CC	CC	CC	CC	CC	TC	NN	CC	TC	TC	TC	TC	NN	TT	CC	CC	TC	CC	TT	TC	TT	CC	CC	CC	CC	CC	CC	CC	TC	TT	TT	CC	TT	TT	CC	CC	CC	CC	CC	CC	CC	CC
1908	3	TT	TT	TT	TT	TT	TC	CC	CC	CC	TC	TC	CC	TC	TC	TC	CC	TC	TC	CC	CC	CC	CC	CC	CC	CC	CC	CC	CC	CC	CC	CC	CC	CC	CC	TC	CC	CC	TT	CC	CC	TC	CC	TT	TT	TT	TT	CC	CC
1909	3	AA	AA	AA	AA	AA	AA	AA	AA	AA	AA	AA	AA	AA	AA	AA	AA	AA	GA	NN	NN	AA	AA	GA	AA	GG	GA	GG	AA	AA	AA	AA	AA	AA	AA	GA	GG	GG	AA	GG	AA	AA	AA	AA	AA	AA	AA	AA	AA
1910	3	CC	CC	CC	CC	CC	CC	CC	CC	CC	CC	CC	CC	CC	CC	CC	CC	CC	CA	CA	CA	CC	CC	CA	CC	AA	CA	AA	CC	CC	CC	CC	CC	CC	CC	CA	AA	AA	CC	AA	CC	CC	CC	CC	CC	CC	CC	CC	CC
1911	3	AA	AA	AA	AA	AA	AA	GG	GG	GG	GA	GA	GA	GA	AA	AA	GA	NN	GA	GG	GG	GG	GG	GG	GG	GG	GG	GG	GG	GG	GG	GG	GG	GG	GG	GA	GG	GG	AA	GG	GG	GG	GG	AA	AA	AA	AA	GG	GG
1912	3	CC	CC	CC	CC	CC	CC	CC	CC	CC	CC	CC	CC	CC	CC	CC	CC	CC	CA	CA	NN	CC	CC	CA	CC	AA	CA	AA	CC	CC	CC	CC	CC	CC	CC	CA	AA	AA	CC	AA	CC	CC	CC	CC	CC	CC	CC	CC	CC
1913	3	GG	GG	GG	GG	GG	GG	GG	GG	GG	GG	GG	GG	GG	GG	GG	GG	GG	TG	NN	TT	GG	GG	TG	GG	TT	TG	TT	GG	GG	GG	GG	GG	GG	GG	TG	TT	TT	GG	TT	GG	GG	GG	GG	GG	GG	GG	GG	GG
1914	3	CC	CC	CC	CC	CC	CC	CC	CC	CC	CC	CC	CC	CC	CC	CC	CC	CC	TC	TC	TC	CC	CC	TC	CC	TT	TC	TT	CC	CC	CC	CC	CC	CC	CC	TC	TT	TT	CC	TT	CC	CC	CC	CC	CC	CC	CC	CC	CC
1915	3	CC	CC	CC	CC	CC	TC	CC	CC	CC	CC	CC	TC	TC	CC	TC	TC	TC	TC	CC	CC	CC	CC	CC	CC	CC	CC	CC	CC	CC	CC	CC	CC	CC	CC	CC	CC	CC	CC	CC	CC	CC	CC	CC	CC	CC	CC	CC	CC
1916	3	TT	TT	TT	TT	TT	TT	NN	GG	GG	TG	NN	GG	TG	TT	TG	GG	TG	TG	GG	GG	GG	GG	GG	GG	GG	GG	GG	GG	GG	GG	GG	GG	GG	GG	GG	GG	GG	GG	GG	GG	GG	GG	TT	TG	TT	TT	GG	GG
1917	3	NN	NN	NN	NN	NN	TT	CC	CC	CC	CC	CC	TC	TC	NN	TC	TC	TC	TC	CC	CC	CC	CC	CC	CC	CC	CC	CC	CC	CC	CC	CC	CC	CC	CC	CC	CC	CC	CC	CC	CC	CC	NN	NN	TT	NN	NN	CC	CC
1918	3	GG	GG	GG	GG	NN	GG	AA	AA	AA	GA	GA	GA	GA	NN	GG	GA	NN	NN	GA	NN	AA	AA	GA	AA	GG	GA	GG	AA	AA	AA	AA	AA	AA	AA	GG	GG	GG	GG	GG	AA	GA	AA	NN	GG	GG	GG	AA	AA
1919	3	AA	AA	AA	AA	AA	GA	AA	AA	AA	AA	AA	GA	GA	AA	GA	GA	GA	GA	GA	GA	AA	AA	GA	AA	GG	GA	GG	AA	AA	AA	AA	AA	AA	AA	GA	GG	GG	AA	GG	AA	AA	AA	AA	AA	AA	AA	AA	AA
1920	3	GG	GG	GG	GG	GG	GG	NN	AA	AA	GA	GA	GA	GA	GG	GG	GA	GA	GA	AA	AA	AA	AA	AA	AA	AA	AA	AA	AA	AA	AA	AA	AA	AA	AA	GA	AA	AA	GG	AA	AA	GA	AA	GG	GG	GG	GG	AA	AA
1921	3	TT	TT	TT	TT	TT	TT	CC	CC	CC	TC	TC	TC	TC	TT	TT	TC	TC	TC	TC	TC	CC	CC	TC	CC	TT	TC	TT	CC	CC	CC	CC	CC	CC	CC	TT	TT	TT	TT	TT	CC	CC	CC	TT	TT	TT	TT	CC	CC
1922	3	NN	NN	NN	NN	NN	GG	TT	TT	TT	TT	TT	TG	NN	NN	GG	TG	TG	TG	TG	TG	TT	TT	TG	TT	GG	TG	GG	TT	TT	TT	TT	TT	TT	TT	GG	GG	GG	NN	GG	TT	TT	TT	NN	NN	NN	NN	TT	TT
1923	3	AA	AA	AA	AA	AA	GA	GG	GG	GG	GG	GA	GG	GA	AA	GA	GG	GA	NN	GG	GG	GG	GG	GG	GG	GG	GG	GG	GG	GG	GG	GG	GG	GG	GG	GA	GG	GG	AA	GG	GG	GA	GG	AA	GA	AA	AA	GG	GG
1924	3	CC	CC	CC	CC	CC	CA	CA	NN	AA	CA	CC	AA	CA	CC	CA	AA	CA	CA	AA	AA	AA	AA	AA	CA	AA	AA	AA	AA	AA	AA	AA	AA	AA	AA	CA	AA	AA	CC	AA	AA	CA	NN	CC	CC	CC	CC	AA	AA
1925	3	CC	NN	CC	GG	GG	CG	CG	NN	GG	CG	CC	GG	CG	CC	CG	GG	CG	CG	GG	GG	GG	GG	GG	GG	GG	GG	GG	GG	GG	GG	GG	GG	GG	GG	CG	GG	GG	CC	GG	GG	GG	GG	GG	GG	GG	GG	GG	GG
1926	3	GG	GG	GG	GG	GG	GG	GG	GG	GG	GG	GG	GG	GG	GG	GG	GG	GG	GG	GG	GG	GG	GG	GG	GG	GG	GG	GG	GG	GG	GG	GG	GG	GG	GG	GG	GG	GG	GG	GG	GG	GG	GG	GG	GG	GG	GG	GG	GG
1927	3	GG	NN	GG	AA	AA	NN	NN	AA	AA	GA	GG	AA	NN	GG	GG	AA	GA	GA	GA	GA	GG	GA	GA	AA	GG	GA	GG	AA	AA	AA	AA	AA	AA	AA	GG	GG	GG	GG	GG	AA	GA	AA	AA	AA	AA	AA	AA	AA
1928	3	NN	CC	NN	CC	CC	CC	NN	NN	NN	NN	NN	NN	NN	NN	TT	NN	NN	TT	TT	TT	TT	TT	TT	NN	TT	TT	TT	NN	NN	NN	NN	NN	NN	NN	TT	TT	TT	NN	TT	NN	NN	NN	CC	CC	CC	CC	NN	NN
1929	3	GG	GG	GG	AA	AA	GA	NN	AA	AA	GA	GG	AA	GA	GG	GG	AA	GA	GA	GA	NN	GG	NN	GA	AA	GG	GA	GG	AA	AA	AA	AA	AA	AA	AA	GG	GG	GG	GG	GG	AA	GA	AA	AA	AA	AA	AA	AA	AA
1930	3	GG	GG	GG	TT	TT	TG	TG	NN	TT	TG	GG	TT	TG	GG	GG	TT	NN	GG	GG	GG	GG	GG	TG	TT	GG	NN	GG	TT	TT	TT	TT	TT	TT	TT	GG	GG	GG	GG	GG	TT	TT	TT	TT	TT	TT	TT	TT	TT
1931	3	TT	TT	TT	CC	CC	TC	TC	TC	CC	TT	TT	CC	TT	TT	TT	CC	TT	TT	TT	TT	TT	TT	NN	CC	TT	TT	TT	NN	NN	CC	CC	CC	CC	CC	TT	TT	TT	TT	TT	CC	CC	CC	CC	CC	CC	CC	CC	CC
1932	3	TT	NN	TT	GG	GG	TG	TT	TT	TT	TT	TT	TT	TT	TT	TT	TT	TT	TT	TT	TT	NN	NN	TT	TG	NN	TT	NN	TT	TT	TT	TT	TT	TT	TT	TT	NN	NN	TT	NN	TT	TT	TT	NN	GG	GG	GG	TT	TT
1933	3	CC	CC	CC	CC	CC	CC	CC	CC	CC	CC	CC	CC	CC	CC	CC	CC	CC	TC	TC	TC	TT	TC	TC	TC	TT	TC	TT	CC	CC	CC	CC	CC	CC	CC	TC	TT	TT	TC	TT	CC	CC	NN	CC	TC	CC	CC	CC	CC
1934	3	TT	TC	TT	CC	CC	TC	NN	NN	CC	TC	TT	CC	TC	TT	TC	CC	TC	TC	TC	TC	TT	TC	TC	TC	TT	TC	TT	CC	CC	CC	CC	CC	CC	CC	TT	TT	TT	TT	TT	CC	TC	CC	CC	CC	CC	CC	CC	CC
1935	3	TT	NN	TT	CC	CC	TC	CC	CC	CC	TC	TT	CC	TC	TT	TC	CC	TC	TC	TC	NN	TT	NN	TC	TC	TT	TC	TT	CC	CC	CC	CC	CC	CC	CC	TT	TT	TT	TT	TT	CC	TC	CC	CC	CC	CC	CC	CC	CC
1936	3	GG	GG	GG	GG	GG	GG	GG	GG	GG	GG	GG	GG	GG	GG	GG	GG	GG	GG	GG	GG	NN	GG	GG	GG	NN	GG	NN	GG	GG	GG	GG	GG	GG	GG	GG	NN	NN	GG	NN	GG	GG	NN	GG	GG	GG	GG	GG	GG
1937	3	TT	TT	TT	TT	TT	TT	TT	TT	TT	TT	TT	TT	TT	TT	TT	TT	TT	TC	TC	TC	CC	NN	TC	TC	CC	TC	CC	TT	TT	TT	TT	TT	TT	TT	TC	CC	CC	TC	CC	TT	TC	TT	TT	TT	TT	TT	TT	TT
1938	3	CC	CC	CC	AA	AA	CA	NN	NN	AA	CA	CC	AA	CA	CC	NN	AA	NN	NN	NN	NN	CC	CC	CA	CA	CC	NN	CC	AA	AA	AA	AA	AA	AA	AA	CC	CC	CC	CC	CC	AA	CA	AA	AA	AA	AA	AA	AA	AA
1939	3	CC	NN	CC	TT	TT	TC	NN	TT	TT	TC	CC	TT	TC	CC	TC	TT	TC	TC	TC	TC	CC	TC	TC	TC	CC	TC	CC	TT	TT	TT	TT	TT	TT	TT	CC	CC	CC	CC	CC	TT	TC	NN	TT	TT	TT	TT	TT	TT
1940	3	TT	TT	TT	CC	CC	TC	NN	NN	CC	TC	TT	CC	TC	TT	NN	CC	NN	TC	CC	CC	CC	CC	CC	CC	CC	CC	CC	CC	CC	CC	CC	CC	CC	CC	TC	CC	CC	NN	CC	CC	TC	CC	CC	CC	CC	CC	CC	CC
1941	3	TT	TT	TT	TT	TT	TT	CC	CC	CC	TC	TT	CC	TC	TT	TC	CC	TC	NN	CC	CC	CC	CC	CC	CC	CC	CC	CC	CC	CC	CC	CC	CC	CC	CC	TC	CC	CC	TC	CC	CC	NN	CC	TC	TT	TT	TT	CC	CC
1942	3	AA	NN	AA	GG	GG	GA	NN	GG	GG	GA	AA	GG	GA	AA	GA	GG	GA	GA	GG	GG	GG	GG	GG	GG	GG	GG	GG	GG	GG	GG	GG	GG	GG	GG	GA	GG	GG	GA	GG	GG	GG	GG	GG	GG	GG	GG	GG	GG
1943	3	TT	TT	TT	TT	TT	TT	GG	GG	GG	TG	TT	GG	TG	TT	TG	GG	TG	NN	GG	GG	GG	GG	GG	GG	GG	GG	GG	GG	GG	GG	GG	GG	GG	GG	GG	GG	GG	TG	GG	GG	GG	GG	TG	TT	TT	TT	GG	GG
1944	3	CC	CC	CC	TT	TT	TC	TC	TC	TT	TC	CC	TT	TC	CC	TC	TT	NN	TC	TT	TT	TT	TT	TT	TT	TT	TT	TT	TT	TT	TT	TT	TT	TT	TT	TT	TT	TT	NN	TT	TT	TC	TT	TT	TT	TT	TT	TT	TT
1945	3	GG	GG	GG	GG	GG	GG	TT	TT	TT	TG	GG	TT	TG	GG	TG	TT	NN	TG	TT	TT	TT	TT	TT	TT	TT	TT	TT	TT	TT	TT	TT	TT	TT	TT	TT	TT	TT	NN	TT	TT	TG	TT	NN	GG	GG	GG	TT	TT
1946	3	TT	TT	TT	TT	TT	TT	TT	TT	TT	TT	TT	TT	TT	TT	TT	TT	TT	TT	TT	TT	TT	TT	TT	TT	TT	TT	TT	TT	TT	TT	TT	TT	TT	TT	TT	TT	TT	TT	TT	TT	TC	TT	TT	TT	TT	TT	TT	TT
1947	3	AA	NN	AA	GG	GG	GA	NN	GG	GG	GA	AA	GG	GA	AA	GA	GG	NN	GA	GG	GG	GG	GG	GG	GG	GG	GG	GG	GG	GG	GG	GG	GG	GG	GG	GG	GG	GG	NN	GG	GG	GG	NN	GG	GG	GG	GG	GG	GG
1948	3	GG	GG	GG	GG	GG	GG	GG	GG	GG	GG	GG	GG	GG	GG	GG	GG	GG	GG	GG	GG	GG	GG	GG	GG	GG	GG	GG	GG	GG	GG	GG	GG	GG	GG	GG	GG	GG	GG	GG	GG	GA	GG	GG	GG	GG	GG	GG	GG
1949	3	TT	TG	TT	GG	GG	TG	TG	NN	NN	TT	TT	NN	TT	TT	NN	NN	TT	TG	GG	GG	GG	GG	GG	NN	GG	GG	GG	NN	NN	NN	NN	NN	NN	NN	NN	NN	NN	TT	NN	NN	GG	TG	GG	GG	GG	GG	NN	NN
1950	3	TT	TT	TT	CC	CC	NN	NN	NN	CC	TC	TT	CC	NN	TT	TC	CC	TC	NN	CC	CC	CC	CC	CC	CC	CC	CC	CC	CC	CC	CC	CC	CC	CC	CC	CC	CC	CC	TC	CC	CC	CC	NN	CC	CC	CC	CC	CC	CC
1951	3	GG	NN	GG	AA	AA	GA	GA	GA	AA	GA	GG	AA	GA	GG	GA	AA	GA	GA	GA	GA	GG	GA	GA	AA	GG	GA	GG	AA	AA	AA	AA	AA	AA	AA	AA	AA	AA	GA	AA	AA	AA	GA	AA	AA	AA	AA	AA	AA
1952	3	GG	GG	GG	GG	GG	GG	GG	GG	GG	GG	GG	GG	GG	GG	GG	GG	GG	GA	GA	GA	AA	GA	GA	GG	AA	GA	AA	GG	GG	GG	GG	GG	GG	GG	GG	GG	GG	GG	GG	GG	GG	GG	GG	GG	GG	GG	GG	GG
1953	3	CC	CC	CC	TT	TT	TT	TT	TT	TT	TC	CC	TT	TT	CC	TC	TT	TC	NN	TT	TT	TT	TT	TT	TT	TT	TT	TT	TT	TT	TT	TT	TT	TT	TT	TT	TT	TT	TC	TT	TT	TT	TT	TT	TT	TT	TT	TT	TT
1954	3	GG	GG	GG	GG	NN	NN	GG	GG	GG	GG	GG	GG	NN	GG	GG	GG	GG	GG	GG	GG	GG	GG	GG	GG	GG	GG	GG	NN	NN	GG	GG	GG	GG	GG	GG	GG	GG	GG	GG	GG	TG	GG	NN	NN	GG	GG	GG	GG
1955	3	GG	GG	GG	AA	AA	GA	GG	GG	GG	GG	GG	GG	GG	GG	GG	GG	GG	GA	GA	GA	AA	NN	GA	GA	AA	GA	AA	GG	GG	GG	GG	GG	GG	GG	GG	GG	GG	GG	GG	GG	GG	GG	GA	AA	AA	AA	GG	GG
1956	3	TT	TT	TT	CC	CC	TC	TC	NN	NN	TT	TT	NN	NN	TT	TT	NN	TT	TC	CC	CC	CC	CC	CC	CC	CC	CC	CC	NN	NN	NN	NN	NN	NN	NN	TC	CC	CC	TT	CC	NN	NN	NN	CC	CC	CC	CC	NN	NN
1957	3	CC	CC	CC	TT	TT	TC	TC	TC	CC	NN	CC	TC	TC	CC	TC	TC	TC	TC	TT	TC	TT	TC	TC	TC	TT	TC	TT	TC	TC	TC	TC	TC	TC	TC	TC	TC	TC	TC	CC	CC	TC	NN	TC	TT	TT	TT	NN	CC
1958	3	TT	TT	TT	CC	CC	CC	NN	NN	CC	TC	TT	CC	CC	TT	TC	CC	TC	TC	CC	CC	CC	CC	CC	CC	CC	CC	CC	CC	CC	CC	CC	CC	CC	CC	TT	TT	TT	TT	TT	CC	TC	NN	CC	CC	CC	CC	CC	CC
1959	3	GG	GG	GG	AA	AA	GA	GG	GG	GG	GG	GG	GG	GG	GG	GG	GG	GG	GA	GA	GA	AA	GA	GA	GA	AA	GA	AA	GG	GG	GG	GG	GG	GG	GG	GG	GG	GG	GG	GG	GG	NN	GG	GA	AA	AA	AA	GG	GG
1960	3	CC	CC	CC	AA	AA	CA	CC	CC	CC	CC	CC	CC	CC	CC	CC	CC	CC	CA	CA	NN	AA	NN	CA	CA	AA	CA	AA	CC	CC	CC	CC	CC	CC	CC	CC	CC	CC	CC	CC	CC	CA	CC	CA	AA	AA	AA	CC	CC
1961	3	CC	NN	CC	AA	AA	CA	CC	CC	CC	CC	CC	CC	CC	CC	CC	CC	CC	CA	CA	CA	AA	CA	CA	CA	AA	CA	AA	CC	CC	CC	CC	CC	CC	CC	CC	CC	CC	CC	CC	CC	CC	CC	CA	AA	AA	AA	CC	CC
1962	3	GG	NN	GG	TT	TT	TG	GG	GG	GG	GG	GG	GG	GG	GG	GG	GG	GG	TG	TG	NN	TT	TG	TG	TG	TT	TG	TT	GG	GG	GG	GG	GG	GG	GG	GG	GG	GG	GG	GG	GG	GG	GG	TG	TT	TT	TT	GG	GG
1963	3	GG	GG	GG	AA	AA	AA	GA	GA	AA	GG	GG	AA	NN	GG	GG	AA	GG	NN	AA	AA	AA	AA	AA	AA	AA	AA	AA	NN	NN	AA	AA	AA	AA	AA	GG	GG	GG	GG	GG	AA	NN	GA	AA	AA	AA	AA	AA	AA
1964	3	TT	TG	TT	GG	GG	TG	TT	TT	TT	TT	TT	TT	TT	TT	TT	TT	TT	TG	TG	TG	GG	TG	TG	TG	GG	TG	GG	TT	TT	TT	TT	TT	TT	TT	TT	TT	TT	TT	TT	TT	TT	TT	TG	GG	GG	GG	TT	TT
1965	3	AA	AA	AA	CC	CC	CA	AA	AA	AA	AA	AA	AA	AA	AA	AA	AA	AA	CA	CA	CA	CC	CA	CA	CA	CC	CA	CC	AA	AA	AA	AA	AA	AA	AA	AA	AA	AA	AA	AA	AA	AA	AA	CA	CC	CC	CC	AA	AA
1966	3	CC	CC	CC	AA	AA	CA	CC	CC	CC	CC	CC	CC	CC	CC	CC	CC	CC	CA	CA	CA	AA	CA	CA	CA	AA	CA	AA	CC	CC	CC	CC	CC	CC	CC	CC	CC	CC	CC	CC	CC	CC	CC	CA	AA	AA	AA	CC	CC
1967	3	GG	GA	GG	AA	AA	GA	GG	GG	GG	GG	GG	GG	GG	GG	GG	GG	GG	GA	GA	GA	AA	GA	GA	GA	AA	GA	AA	GG	GG	GG	GG	GG	GG	GG	GG	GG	GG	GG	GG	GG	GG	GG	GA	AA	AA	AA	GG	GG
1968	3	CC	CC	CC	CC	CC	TC	NN	NN	TT	TC	CC	TT	TT	CC	TC	TT	TC	TC	TC	TC	CC	TC	TC	TC	CC	TC	CC	TT	TT	TT	TT	TT	TT	TT	CC	CC	CC	CC	CC	TT	TT	NN	TC	CC	CC	CC	TT	TT
1969	3	CC	CC	CC	CC	CC	CC	NN	AA	AA	CA	CC	AA	AA	CC	CA	AA	CA	NN	AA	AA	AA	AA	AA	AA	AA	AA	AA	AA	AA	AA	AA	AA	AA	AA	AA	AA	AA	CA	AA	AA	AA	AA	CC	CC	CC	CC	AA	AA
1970	3	CC	NN	CC	TT	TT	TC	CC	CC	CC	CC	CC	CC	CC	CC	CC	CC	CC	CC	CC	CC	CC	CC	CC	CC	CC	CC	CC	CC	CC	CC	CC	CC	CC	CC	CC	CC	CC	CC	CC	CC	TC	CC	TC	TT	TT	TT	CC	CC
1971	3	CC	CC	CC	AA	AA	CA	CC	CC	CC	CC	CC	CC	CC	CC	CC	CC	CC	CC	CC	CC	CC	CC	CC	CC	CC	CC	CC	CC	CC	CC	CC	CC	CC	CC	CC	CC	CC	CC	CC	CC	CA	CC	CA	AA	AA	AA	CC	CC
1972	3	AA	AA	AA	GG	GG	NN	AA	AA	AA	AA	AA	AA	AA	AA	AA	AA	AA	AA	AA	AA	AA	AA	AA	AA	AA	AA	AA	AA	AA	AA	AA	AA	AA	AA	AA	AA	AA	AA	AA	AA	GA	NN	AA	NN	GG	GG	AA	AA
1973	3	TT	TT	TT	TT	TT	TT	TT	TT	TT	TT	TT	TT	TT	TT	TT	TT	TT	TT	TT	TT	TT	TT	TT	TT	TT	TT	TT	TT	TT	TT	TT	TT	TT	TT	TT	TT	TT	TT	TT	TT	TC	NN	TT	TT	TT	TT	TT	TT
1974	3	CC	CC	CC	CC	CC	CA	AA	AA	AA	CA	CC	AA	AA	CC	CC	AA	CA	CA	AA	AA	AA	AA	AA	CA	AA	AA	AA	AA	AA	AA	AA	AA	AA	AA	AA	AA	CC	CA	CA	AA	AA	AA	CA	CC	CC	CC	AA	AA
1975	3	AA	GA	AA	GG	GG	GA	AA	AA	AA	AA	AA	AA	AA	AA	AA	AA	AA	AA	AA	AA	AA	AA	AA	GA	AA	AA	AA	AA	AA	AA	AA	AA	AA	AA	AA	AA	AA	AA	AA	AA	AA	AA	GA	GG	GG	GG	AA	AA
1976	3	TT	TT	TT	TT	TT	TT	TT	TT	TT	TT	TT	TT	TT	TT	TT	TT	TT	TT	TT	TT	TT	TT	TT	TC	TT	TT	TT	TT	TT	TT	TT	TT	TT	TT	CC	CC	TT	TC	TC	TT	TT	TT	TC	TC	TT	TT	TT	TT
1977	3	TT	TT	TT	TT	TT	TT	TT	TT	TT	TT	TT	TT	TT	TT	TT	TT	TT	TT	TT	TT	TT	TT	TT	TC	TT	TT	TT	TT	TT	TT	TT	TT	TT	TT	CC	CC	TT	TC	TC	TT	TT	TT	TC	TC	TT	TT	TT	TT
1978	3	TT	TT	TT	TT	TT	TT	TT	TT	TT	TT	TT	TT	TT	TT	TT	TT	TT	TT	TT	TT	TT	TT	TT	TC	TT	TT	TT	TT	TT	TT	TT	TT	TT	TT	CC	CC	TT	TC	NN	TT	TT	TT	TC	TC	TT	TT	TT	TT
1979	3	AA	CA	AA	AA	CC	CA	AA	AA	AA	AA	AA	AA	AA	AA	AA	AA	AA	AA	AA	AA	AA	AA	AA	CA	AA	AA	AA	AA	AA	AA	AA	AA	AA	AA	CC	CC	AA	CA	CA	AA	AA	AA	CA	CA	CC	CC	AA	AA
1980	3	GG	GG	GG	GG	GG	GA	GA	NN	AA	GA	GG	AA	AA	GG	GA	AA	GA	GA	GA	GA	AA	AA	AA	GA	AA	AA	AA	AA	AA	AA	AA	AA	AA	AA	GG	GG	GG	GG	GG	AA	GA	NN	GA	GG	GG	GG	AA	AA
1981	3	CC	CA	CC	AA	AA	CA	CC	CC	CC	CC	CC	CC	CC	CC	CC	CC	CC	CC	CA	CA	CC	CC	CC	CC	CC	CC	CC	CC	CC	CC	CC	CC	CC	CC	AA	AA	CC	CA	CA	CC	CC	CC	CC	CC	AA	AA	CC	CC
1982	3	GG	GG	GG	AA	AA	AA	GG	GG	GG	GG	GG	GG	GG	GG	GG	GG	GG	GG	AA	AA	GG	GG	GG	GA	GG	GG	GG	GG	GG	GG	GG	GG	GG	GG	GG	GG	GG	GG	GG	GG	GG	GG	AA	NN	AA	AA	GG	GG
1983	3	TT	TT	TT	CC	TT	TT	TT	TT	TT	TT	TT	TT	TT	TT	TT	TT	TT	TT	TC	NN	TT	TT	TT	TC	TT	TT	TT	TT	TT	TT	TT	TT	TT	TT	CC	CC	TT	TC	TT	TT	TT	TT	TC	TC	TT	TT	TT	TT
1984	3	CC	CC	CC	TT	CC	CC	CC	CC	CC	CC	CC	CC	CC	CC	CC	CC	CC	CC	NN	TT	CC	CC	CC	TC	CC	CC	CC	CC	CC	CC	CC	CC	CC	CC	TT	TT	CC	TC	CC	CC	CC	CC	NN	TC	CC	CC	CC	CC
1985	3	TT	TG	TT	GG	GG	TG	TT	TT	TT	TT	TT	TT	TT	TT	TT	TT	TT	TT	TG	TG	TT	TT	TT	TG	TT	TT	TT	TT	TT	TT	TT	TT	TT	TT	GG	GG	TT	TG	TT	TT	TT	TT	TG	TG	GG	GG	TT	TT
1986	3	GG	GA	GG	AA	AA	GA	GG	GG	GG	GG	GG	GG	GG	GG	GG	GG	GG	GG	GA	GA	GG	GG	GG	GA	GG	GG	GG	GG	GG	GG	GG	GG	GG	GG	AA	AA	GG	GA	GG	GG	GG	GG	GA	GA	AA	AA	GG	GG
1987	3	CC	NN	CC	TT	TT	TC	CC	CC	CC	CC	CC	CC	CC	CC	CC	CC	CC	CC	TC	TC	CC	CC	CC	TC	CC	CC	CC	CC	CC	CC	CC	CC	CC	CC	TT	TT	CC	TC	NN	CC	CC	CC	TC	TC	TT	TT	CC	CC
1988	3	CC	NN	CC	AA	AA	CA	CC	CC	CC	CC	CC	CC	CC	CC	CC	CC	CC	CC	AA	AA	CC	CC	CC	CA	CC	CC	CC	CC	CC	CC	CC	CC	CC	CC	CC	CC	CC	CC	CC	CC	CC	CC	CA	CA	AA	AA	CC	CC
1989	3	CC	CC	CC	CC	AA	CA	CC	CC	CC	CC	CC	CC	CC	CC	CC	CC	CC	CC	CC	CC	CC	CC	CC	CC	CC	CC	CC	CC	CC	CC	CC	CC	CC	CC	CC	CC	CC	CC	CC	CC	CC	CC	CC	CC	AA	AA	CC	CC
1990	3	TT	TT	TT	CC	TT	TC	CC	CC	CC	TC	TT	CC	CC	TT	NN	CC	TC	NN	CC	CC	CC	CC	CC	CC	CC	CC	CC	CC	CC	CC	CC	CC	CC	CC	TT	TT	TT	TT	TT	CC	NN	CC	CC	TC	TT	TT	CC	CC
1991	3	TT	TT	TT	TT	NN	TT	TT	TT	TT	TT	TT	TT	TT	TT	TT	TT	TT	TT	TT	TT	TT	TT	TT	TC	TT	TT	TT	TT	TT	TT	TT	TT	TT	TT	TT	TT	TT	TT	TT	TT	TT	TT	TC	TC	NN	NN	TT	TT
1992	3	TT	TT	TT	TT	TT	TT	TT	TT	TT	TT	TT	TT	TT	TT	TT	TT	TT	TT	TG	TT	TT	TT	TT	TG	TT	TT	TT	GG	GG	TG	GG	GG	GG	GG	TT	TT	TT	TT	TT	TT	TT	TT	TG	TG	TT	TT	NN	TT
1993	3	CC	CC	CC	CC	CC	CC	CC	CC	CC	CC	CC	CC	CC	CC	CC	CC	CC	CC	CC	CC	CC	CC	CC	TC	CC	CC	CC	CC	CC	CC	CC	CC	CC	CC	CC	CC	CC	CC	CC	CC	CC	CC	TC	TC	CC	CC	CC	CC
1994	3	TT	TT	TT	TT	TT	TT	TT	TT	TT	TT	TT	TT	TT	TT	TT	TT	TT	TT	TT	TT	TT	TT	TT	TC	TT	TT	TT	TT	TT	TT	TT	TT	TT	TT	TT	TT	TT	TT	TT	TT	TT	TT	TC	TC	TT	TT	TT	TT
1995	3	AA	AA	AA	AA	AA	AA	AA	AA	AA	AA	AA	AA	AA	AA	AA	AA	AA	AA	AA	AA	AA	AA	AA	AA	AA	AA	AA	AA	AA	AA	AA	AA	AA	AA	AA	AA	AA	AA	AA	AA	AA	AA	AA	AA	AA	AA	AA	AA
1996	3	GG	GG	GG	GG	GG	GG	GG	GG	GG	GG	GG	GG	GG	GG	GG	GG	GG	GG	GG	GG	GG	GG	GG	GG	GG	GG	GG	GG	GG	GG	GG	GG	GG	GG	GG	GG	GG	GG	GG	GG	GG	GG	GG	GG	GG	GG	GG	GG
1997	3	TT	TT	TT	CC	CC	TC	TT	TT	TT	TT	TT	TT	TT	TT	TC	TT	TT	TT	CC	TC	TT	TT	TT	TC	TT	TT	TT	CC	CC	TC	CC	CC	CC	CC	TT	TT	TT	TT	TT	TT	TT	NN	TC	TC	TT	TT	NN	TT
1998	3	GG	NN	GG	AA	AA	GA	GG	GG	GG	GG	GG	GG	GG	GG	NN	GG	GG	GG	AA	GA	GG	GG	GG	GA	GG	GG	GG	AA	AA	GA	AA	AA	AA	AA	GG	GG	GG	GG	GG	GG	GG	GG	GA	GA	AA	AA	NN	GG
1999	3	AA	NN	AA	CC	CC	CA	AA	AA	AA	AA	AA	AA	AA	AA	CA	AA	AA	AA	CA	CA	AA	AA	AA	CA	AA	AA	AA	AA	AA	AA	AA	AA	AA	AA	AA	AA	AA	AA	AA	AA	AA	NN	CA	CA	CC	CC	AA	AA
[truncated: 22,443 more rows]
[truncated: 427 more columns]
