# Supplementary material for: Genomic Prediction of Testcross Performance in Canola (Brassica napus)
Source: PLoS One. 2016 Jan 29;11(1):e0147769. doi: 10.1371/journal.pone.0147769 (PMC4732662; doi:10.1371/journal.pone.0147769)
Supplement: S3 File — (XLSX) [file pone.0147769.s005.xlsx]

## Sheet: Supporting file 4
Genomic prediction accuracies (rGPA) for seven evaluated traits calculated independently within C1:a Approximate standard errors attached.
Traits	Seed yield (dt/ha)	Oil yield (dt/ha)	Seed oil content (%)	GSL (μmol/g)	Seedling emergence (good=9)	Lodging resistance (good=9)	DTF
rGPA±SE	0.47±0.003a	0.49±0.004	0.68±0.002	0.47±0.003	0.49±0.003	0.2±0.004	0.59±0.003
Genomic prediction accuracies (rGPA) for seven evaluated traits calculated independently within C2:a Approximate standard errors attached.
Traits	Seed yield (dt/ha)	Oil yield (dt/ha)	Seed oil content (%)	GSL (μmol/g)	Seedling emergence (good=9)	Lodging resistance (good=9)	DTF
rGPA±SE	0.30±0.003a	0.69±0.003	0.59±0.004	0.65±0.004	0.16±0.006	0.49±0.005	0.47±0.002
