# Supplementary material for: Genomic Prediction of Testcross Performance in Canola (Brassica napus)
Source: PLoS One. 2016 Jan 29;11(1):e0147769. doi: 10.1371/journal.pone.0147769 (PMC4732662; doi:10.1371/journal.pone.0147769)
Supplement: S4 File — (XLSX) [file pone.0147769.s006.xlsx]

## Sheet: Supporting file 4
Genomic prediction accuracies (rGPA) for seven evaluated traits calculated with a set of training population sampled from the three subpopulations and validation within C1.a Approximate standard errors attached.
Traits	Seed yield (dt/ha)	Oil yield (dt/ha)	Seed oil content (%)	GSL (μmol/g)	Seedling emergence (good=9)	Lodging resistance (good=9)	DTF
rGPA±SE	-0.002±0.0003	-0.156±0.0002	-0.09±0.0004	0.264±0.0003	0.029±0.0003	0.009±0.0003	0.043±0.0003
Genomic prediction accuracies (rGPA) for seven evaluated traits calculated with a set of training population sampled from the three subpopulations and validation within C2.a Approximate standard errors attached.
Traits	Seed yield (dt/ha)	Oil yield (dt/ha)	Seed oil content (%)	GSL (μmol/g)	Seedling emergence (good=9)	Lodging resistance (good=9)	DTF
rGPA±SE	0.015±0.0003	-0.387±0.0003	-0.185±0.0003	0.274±0.0004	0.169±0.0003	-0.132±0.0003	-0.119±0.0002
